# Supplementary material for: Crystal structure, Hirshfeld surface analysis, inter­action energy and DFT calculations and energy frameworks of methyl 6-chloro-1-methyl-2-oxo-1,2-di­hydro­quinoline-4-carboxyl­ate
Source: Acta Crystallogr E Crystallogr Commun. 2022 Mar 22;78(Pt 4):425–32. doi: 10.1107/S2056989022002912 (PMC8983989; doi:10.1107/S2056989022002912)
Supplement: Supplementary file 1 [file e-78-00425-sup1.cif]

##############################################################################
#                                                                            #
# This CIF contains the data in a paper accepted for publication in          #
# Acta Crystallographica Section E. It conforms to the requirements of       #
# Notes for Authors for Acta Crystallographica Section E, and has been       #
# peer reviewed under the auspices of the IUCr Commission on Journals.       #
#                                                                            #
# Full details of the Crystallographic Information File format               #
# are given in the paper "The Crystallographic Information File (CIF):       #
# a New Standard Archive File for Crystallography" by S. R. Hall, F. H.      #
# Allen and I. D. Brown [Acta Cryst. (1991), A47, 655-685].                  #
#                                                                            #
# The current version of the core CIF dictionary is obtainable from          #
# ftp://ftp.iucr.org/pub/cif_core.dic.                                       #
#                                                                            #
# Software is freely available for graphical display of the structure(s)     #
# in this CIF. For information consult the CIF software page                 #
# http://www.iucr.org/resources/cif/software.                                #
#                                                                            #
# This file may be used for bona fide research purposes within the           #
# scientific community so long as proper attribution is given to the journal # 
# article from which it was obtained.                                        #
#                                                                            #
##############################################################################
data_I
_audit_creation_method     'SHELXL-2018/3'
_chemical_name_systematic
;
Methyl 6-chloro-1-methyl-2-oxo-1,2-dihydroquinoline-4-carboxylate
;
_chemical_name_common     ?
_chemical_formula_moiety     'C12 H10 Cl N O3'
_chemical_formula_sum     'C12 H10 Cl N O3'
_chemical_formula_iupac     'C12 H10 Cl N O3'
_chemical_formula_weight     251.66
_chemical_melting_point     ?
_space_group_crystal_system     monoclinic
_space_group_name_H-M_alt     'P 21/c'
_space_group_name_Hall     '-P 2ybc'
loop_
    _space_group_symop_operation_xyz
    'x, y, z'
    '-x, y+1/2, -z+1/2'
    '-x, -y, -z'
    'x, -y-1/2, z-1/2'
_cell_length_a     8.3515(3)
_cell_length_b     16.6672(6)
_cell_length_c     7.9705(3)
_cell_angle_alpha     90
_cell_angle_beta     107.191(2)
_cell_angle_gamma     90
_cell_volume     1059.90(7)
_cell_formula_units_Z     4
_cell_measurement_reflns_used     9727
_cell_measurement_theta_min     2.5530
_cell_measurement_theta_max     31.4958
_cell_measurement_temperature     150(2)
_exptl_crystal_description     plate
_exptl_crystal_colour     'pale blue'
_exptl_crystal_size_max     0.346
_exptl_crystal_size_mid     0.192
_exptl_crystal_size_min     0.035
_exptl_crystal_density_diffrn     1.577
_exptl_crystal_density_meas     ?
_exptl_crystal_density_method     'not measured'
_exptl_crystal_F_000     520
_exptl_absorpt_coefficient_mu     0.355
_exptl_absorpt_correction_type     multi-scan
_exptl_absorpt_process_details
;
(<i>SADABS</i>; Krause <i>et al.</i>, 2015)
;
_exptl_absorpt_correction_T_min     0.94
_exptl_absorpt_correction_T_max     0.99
_exptl_special_details
;
The diffraction data were obtained from 12 sets of frames,
each of width 0.5\% in \w or \f, collected with scan parameters
determined by the "strategy" routine in <i>APEX3</i>. The scan
time was 15 sec/frame.
;
_diffrn_ambient_temperature     150(2)
_diffrn_source     'fine-focus sealed tube'
_diffrn_source_power     1.50
_diffrn_source_voltage     50
_diffrn_source_current     30.0
_diffrn_radiation_type     MoK\a
_diffrn_radiation_wavelength     0.71073
_diffrn_radiation_monochromator     graphite
_diffrn_measurement_device_type     'Bruker D8 QUEST PHOTON 3 diffractometer'
_diffrn_measurement_device     'Bruker D8 QUEST PHOTON 3 diffractometer'
_diffrn_measurement_method     '\f and \w scans'
_diffrn_detector_area_resol_mean     7.3910
_diffrn_reflns_number     70718
_diffrn_reflns_av_R_equivalents     0.0401
_diffrn_reflns_av_unetI/netI     0.0163
_diffrn_reflns_theta_min     2.830
_diffrn_reflns_theta_max     31.576
_diffrn_reflns_theta_full     31.550
_diffrn_measured_fraction_theta_max     0.997
_diffrn_measured_fraction_theta_full     0.999
_diffrn_reflns_limit_h_min     -12
_diffrn_reflns_limit_h_max     12
_diffrn_reflns_limit_k_min     -24
_diffrn_reflns_limit_k_max     24
_diffrn_reflns_limit_l_min     -11
_diffrn_reflns_limit_l_max     11
_refine_special_details
;
Refinement of F^2^ against ALL reflections.  The weighted R-factor wR and
goodness of fit S are based on F^2^, conventional R-factors R are based
on F, with F set to zero for negative F^2^. The threshold expression of
F^2^ > 2sigma(F^2^) is used only for calculating R-factors(gt) etc. and is
not relevant to the choice of reflections for refinement.  R-factors based
on F^2^ are statistically about twice as large as those based on F, and R-
factors based on ALL data will be even larger. H-atoms attached to carbon
were placed in calculated positions (C---H = 0.95 - 0.98 \%A). All were
included as riding contributions with isotropic displacement parameters
1.2 - 1.5 times those of the attached atoms. Two reflections obscured by
the beamstop were omitted from the final refinement.
;
_reflns_number_total     3544
_reflns_number_gt     2977
_reflns_threshold_expression     'I > 2\s(I)'
_refine_ls_structure_factor_coef     Fsqd
_refine_ls_matrix_type     full
_refine_ls_R_factor_all     0.0502
_refine_ls_R_factor_gt     0.0408
_refine_ls_wR_factor_gt     0.1079
_refine_ls_wR_factor_ref     0.1152
_refine_ls_goodness_of_fit_ref     1.057
_refine_ls_restrained_S_all     1.057
_refine_ls_number_reflns     3544
_refine_ls_number_parameters     156
_refine_ls_number_restraints     0
_refine_ls_hydrogen_treatment     constr
_refine_ls_weighting_scheme     calc
_refine_ls_weighting_details
              'w=1/[\s^2^(Fo^2^)+(0.0614P)^2^+0.4270P] where P=(Fo^2^+2Fc^2^)/3'
_atom_sites_solution_hydrogens     geom
_atom_sites_solution_primary     dual
_atom_sites_solution_secondary     difmap
_refine_ls_shift/su_max     0.001
_refine_ls_shift/su_mean     0.000
_refine_diff_density_max     0.536
_refine_diff_density_min     -0.297
_refine_ls_extinction_method     none
_refine_ls_extinction_coef     .
loop_
    _atom_type_symbol
    _atom_type_description
    _atom_type_scat_dispersion_real
    _atom_type_scat_dispersion_imag
    _atom_type_scat_source
    'C' 'C' 0.0033 0.0016
                         'International Tables Vol C Tables 4.2.6.8 and 6.1.1.4'
    'H' 'H' 0.0000 0.0000
                         'International Tables Vol C Tables 4.2.6.8 and 6.1.1.4'
    'Cl' 'Cl' 0.1484 0.1585
                         'International Tables Vol C Tables 4.2.6.8 and 6.1.1.4'
    'N' 'N' 0.0061 0.0033
                         'International Tables Vol C Tables 4.2.6.8 and 6.1.1.4'
    'O' 'O' 0.0106 0.0060
                         'International Tables Vol C Tables 4.2.6.8 and 6.1.1.4'
_computing_data_collection
;
<i>APEX3</i> (Bruker, 2020)
;
_computing_cell_refinement
;
<i>SAINT</i> (Bruker, 2020)
;
_computing_data_reduction
;
<i>SAINT</i> (Bruker, 2020)
;
_computing_structure_solution
;
<i>SHELXT</i> (Sheldrick, 2015<i>a</i>)
;
_computing_structure_refinement
;
<i>SHELXL</i> (Sheldrick, 2015<i>b</i>)
;
_computing_molecular_graphics
;
<i>DIAMOND</i> (Brandenburg & Putz, 2012)
;
_computing_publication_material
;
<i>publCIF</i> (Westrip, 2010)
;
loop_
    _atom_site_type_symbol
    _atom_site_label
    _atom_site_fract_x
    _atom_site_fract_y
    _atom_site_fract_z
    _atom_site_U_iso_or_equiv
    _atom_site_adp_type
    _atom_site_calc_flag
    _atom_site_occupancy
    _atom_site_disorder_assembly
    _atom_site_disorder_group
    Cl Cl1 0.84517(4) 0.57446(2) 1.07652(4) 0.02841(10) Uani d 1 . .
    O O1 0.11119(15) 0.35446(6) 0.34782(14) 0.0330(2) Uani d 1 . .
    O O2 0.33909(15) 0.67466(6) 0.64348(17) 0.0415(3) Uani d 1 . .
    O O3 0.12761(13) 0.64014(6) 0.41182(12) 0.0279(2) Uani d 1 . .
    N N1 0.34559(13) 0.36878(6) 0.58343(13) 0.0213(2) Uani d 1 . .
    C C1 0.46120(15) 0.41783(7) 0.70040(16) 0.0199(2) Uani d 1 . .
    C C2 0.59973(16) 0.38341(8) 0.82548(17) 0.0236(2) Uani d 1 . .
    H H2 0.612806 0.326763 0.831409 0.028 Uiso calc 1 . .
    C C3 0.71602(16) 0.43149(7) 0.93894(17) 0.0226(2) Uani d 1 . .
    H H3 0.809737 0.407995 1.022678 0.027 Uiso calc 1 . .
    C C4 0.69735(16) 0.51402(8) 0.93189(16) 0.0223(2) Uani d 1 . .
    C C5 0.56211(15) 0.54992(7) 0.81228(16) 0.0205(2) Uani d 1 . .
    H H5 0.551223 0.606682 0.809742 0.025 Uiso calc 1 . .
    C C6 0.44019(14) 0.50236(7) 0.69390(15) 0.0187(2) Uani d 1 . .
    C C7 0.29453(15) 0.53504(7) 0.56374(15) 0.0186(2) Uani d 1 . .
    C C8 0.18725(16) 0.48494(7) 0.45164(16) 0.0213(2) Uani d 1 . .
    H H8 0.092808 0.507382 0.367006 0.026 Uiso calc 1 . .
    C C9 0.20920(16) 0.39853(8) 0.45415(16) 0.0228(2) Uani d 1 . .
    C C10 0.36647(19) 0.28134(8) 0.59449(19) 0.0288(3) Uani d 1 . .
    H H10A 0.272556 0.255765 0.506926 0.043 Uiso calc 1 . .
    H H10B 0.369000 0.263150 0.712165 0.043 Uiso calc 1 . .
    H H10C 0.471808 0.266706 0.571760 0.043 Uiso calc 1 . .
    C C11 0.25956(15) 0.62357(7) 0.54768(16) 0.0209(2) Uani d 1 . .
    C C12 0.08323(19) 0.72398(8) 0.3841(2) 0.0304(3) Uani d 1 . .
    H H12A 0.174601 0.753257 0.357605 0.046 Uiso calc 1 . .
    H H12B 0.064284 0.746230 0.490485 0.046 Uiso calc 1 . .
    H H12C -0.019260 0.729287 0.285546 0.046 Uiso calc 1 . .
loop_
    _atom_site_aniso_label
    _atom_site_aniso_U_11
    _atom_site_aniso_U_22
    _atom_site_aniso_U_33
    _atom_site_aniso_U_12
    _atom_site_aniso_U_13
    _atom_site_aniso_U_23
    Cl1 0.02388(16) 0.02942(17) 0.02545(16) -0.00297(11) -0.00271(12)
                                                                    -0.00145(11)
    O1 0.0406(6) 0.0229(5) 0.0279(5) -0.0084(4) -0.0016(4) -0.0034(4)
    O2 0.0370(6) 0.0184(4) 0.0512(7) 0.0009(4) -0.0147(5) -0.0053(4)
    O3 0.0309(5) 0.0208(4) 0.0250(5) 0.0054(4) -0.0028(4) 0.0003(3)
    N1 0.0261(5) 0.0153(4) 0.0205(5) 0.0001(4) 0.0041(4) -0.0008(3)
    C1 0.0217(5) 0.0175(5) 0.0201(5) -0.0002(4) 0.0056(4) -0.0002(4)
    C2 0.0249(6) 0.0198(5) 0.0251(6) 0.0033(4) 0.0061(5) 0.0024(4)
    C3 0.0222(6) 0.0223(5) 0.0222(5) 0.0027(4) 0.0048(4) 0.0022(4)
    C4 0.0202(5) 0.0242(5) 0.0200(5) -0.0009(4) 0.0023(4) -0.0003(4)
    C5 0.0205(5) 0.0186(5) 0.0210(5) 0.0002(4) 0.0039(4) 0.0001(4)
    C6 0.0189(5) 0.0178(5) 0.0182(5) 0.0002(4) 0.0035(4) -0.0002(4)
    C7 0.0196(5) 0.0162(5) 0.0188(5) 0.0000(4) 0.0041(4) 0.0002(4)
    C8 0.0221(5) 0.0188(5) 0.0206(5) -0.0012(4) 0.0027(4) 0.0004(4)
    C9 0.0262(6) 0.0202(5) 0.0203(5) -0.0025(4) 0.0043(4) 0.0001(4)
    C10 0.0364(7) 0.0153(5) 0.0323(7) 0.0006(5) 0.0063(6) 0.0007(4)
    C11 0.0206(5) 0.0176(5) 0.0221(5) 0.0008(4) 0.0027(4) 0.0008(4)
    C12 0.0334(7) 0.0221(6) 0.0314(7) 0.0077(5) 0.0030(5) 0.0055(5)
_geom_special_details
;
 All esds (except the esd in the dihedral angle between two l.s. planes)
 are estimated using the full covariance matrix.  The cell esds are taken
 into account individually in the estimation of esds in distances, angles
 and torsion angles; correlations between esds in cell parameters are only
 used when they are defined by crystal symmetry.  An approximate (isotropic)
 treatment of cell esds is used for estimating esds involving l.s. planes.
;
loop_
    _geom_bond_atom_site_label_1
    _geom_bond_atom_site_label_2
    _geom_bond_site_symmetry_2
    _geom_bond_distance
    _geom_bond_publ_flag
    Cl1 C4 . 1.7397(13) ?
    O1 C9 . 1.2319(15) ?
    O2 C11 . 1.2040(16) ?
    O3 C11 . 1.3258(15) ?
    O3 C12 . 1.4458(15) ?
    N1 C9 . 1.3825(16) ?
    N1 C1 . 1.3920(15) ?
    N1 C10 . 1.4673(16) ?
    C1 C2 . 1.4070(17) ?
    C1 C6 . 1.4189(16) ?
    C2 C3 . 1.3726(18) ?
    C2 H2 . 0.9500 ?
    C3 C4 . 1.3836(17) ?
    C3 H3 . 0.9500 ?
    C4 C5 . 1.3807(17) ?
    C5 C6 . 1.4098(16) ?
    C5 H5 . 0.9500 ?
    C6 C7 . 1.4514(16) ?
    C7 C8 . 1.3510(16) ?
    C7 C11 . 1.5022(16) ?
    C8 C9 . 1.4513(17) ?
    C8 H8 . 0.9500 ?
    C10 H10A . 0.9800 ?
    C10 H10B . 0.9800 ?
    C10 H10C . 0.9800 ?
    C12 H12A . 0.9800 ?
    C12 H12B . 0.9800 ?
    C12 H12C . 0.9800 ?
loop_
    _geom_contact_atom_site_label_1
    _geom_contact_atom_site_label_2
    _geom_contact_distance
    _geom_contact_site_symmetry_1
    _geom_contact_site_symmetry_2
    _geom_contact_publ_flag
    Cl1 O3 3.1903(10) . 1_656 yes
    Cl1 H8 2.84 . 1_656 yes
    C12 O1 3.0016(16) . 2_555 yes
    O2 C5 2.8496(17) . . yes
    O1 H10A 2.26 . . yes
    H12C O1 2.36 . 2_555 yes
    O2 H12A 2.64 . . yes
    O2 H5 2.19 . . yes
    O2 H12B 2.55 . . yes
    H2 O2 2.57 . 2_646 yes
    O3 H8 2.25 . . yes
    C2 H10C 2.78 . . yes
    C2 H10B 2.74 . . yes
    C10 H2 2.46 . . yes
    C11 H5 2.71 . . yes
    H2 H10B 2.24 . . yes
    H2 H10C 2.29 . . yes
loop_
    _geom_angle_atom_site_label_1
    _geom_angle_atom_site_label_2
    _geom_angle_atom_site_label_3
    _geom_angle_site_symmetry_1
    _geom_angle_site_symmetry_3
    _geom_angle
    _geom_angle_publ_flag
    C11 O3 C12 . . 116.08(11) ?
    C9 N1 C1 . . 122.97(10) ?
    C9 N1 C10 . . 117.27(10) ?
    C1 N1 C10 . . 119.77(10) ?
    N1 C1 C2 . . 119.83(11) ?
    N1 C1 C6 . . 120.32(11) ?
    C2 C1 C6 . . 119.85(11) ?
    C3 C2 C1 . . 120.15(11) ?
    C3 C2 H2 . . 119.9 ?
    C1 C2 H2 . . 119.9 ?
    C2 C3 C4 . . 120.29(12) ?
    C2 C3 H3 . . 119.9 ?
    C4 C3 H3 . . 119.9 ?
    C5 C4 C3 . . 121.22(12) ?
    C5 C4 Cl1 . . 118.82(10) ?
    C3 C4 Cl1 . . 119.96(10) ?
    C4 C5 C6 . . 120.00(11) ?
    C4 C5 H5 . . 120.0 ?
    C6 C5 H5 . . 120.0 ?
    C5 C6 C1 . . 118.48(11) ?
    C5 C6 C7 . . 123.66(11) ?
    C1 C6 C7 . . 117.86(10) ?
    C8 C7 C6 . . 119.52(11) ?
    C8 C7 C11 . . 118.46(11) ?
    C6 C7 C11 . . 122.02(10) ?
    C7 C8 C9 . . 123.22(11) ?
    C7 C8 H8 . . 118.4 ?
    C9 C8 H8 . . 118.4 ?
    O1 C9 N1 . . 122.17(12) ?
    O1 C9 C8 . . 121.78(12) ?
    N1 C9 C8 . . 116.05(11) ?
    N1 C10 H10A . . 109.5 ?
    N1 C10 H10B . . 109.5 ?
    H10A C10 H10B . . 109.5 ?
    N1 C10 H10C . . 109.5 ?
    H10A C10 H10C . . 109.5 ?
    H10B C10 H10C . . 109.5 ?
    O2 C11 O3 . . 122.70(12) ?
    O2 C11 C7 . . 125.71(11) ?
    O3 C11 C7 . . 111.59(10) ?
    O3 C12 H12A . . 109.5 ?
    O3 C12 H12B . . 109.5 ?
    H12A C12 H12B . . 109.5 ?
    O3 C12 H12C . . 109.5 ?
    H12A C12 H12C . . 109.5 ?
    H12B C12 H12C . . 109.5 ?
loop_
    _geom_torsion_atom_site_label_1
    _geom_torsion_atom_site_label_2
    _geom_torsion_atom_site_label_3
    _geom_torsion_atom_site_label_4
    _geom_torsion_site_symmetry_1
    _geom_torsion_site_symmetry_2
    _geom_torsion_site_symmetry_3
    _geom_torsion_site_symmetry_4
    _geom_torsion
    _geom_torsion_publ_flag
    C9 N1 C1 C2 . . . . -178.19(12) ?
    C10 N1 C1 C2 . . . . 1.67(18) ?
    C9 N1 C1 C6 . . . . 1.70(18) ?
    C10 N1 C1 C6 . . . . -178.45(12) ?
    N1 C1 C2 C3 . . . . 178.70(11) ?
    C6 C1 C2 C3 . . . . -1.18(19) ?
    C1 C2 C3 C4 . . . . 0.40(19) ?
    C2 C3 C4 C5 . . . . 0.32(19) ?
    C2 C3 C4 Cl1 . . . . 179.88(10) ?
    C3 C4 C5 C6 . . . . -0.25(19) ?
    Cl1 C4 C5 C6 . . . . -179.81(9) ?
    C4 C5 C6 C1 . . . . -0.52(18) ?
    C4 C5 C6 C7 . . . . -179.83(11) ?
    N1 C1 C6 C5 . . . . -178.65(11) ?
    C2 C1 C6 C5 . . . . 1.23(18) ?
    N1 C1 C6 C7 . . . . 0.69(17) ?
    C2 C1 C6 C7 . . . . -179.43(11) ?
    C5 C6 C7 C8 . . . . 177.71(12) ?
    C1 C6 C7 C8 . . . . -1.59(17) ?
    C5 C6 C7 C11 . . . . -1.54(18) ?
    C1 C6 C7 C11 . . . . 179.15(11) ?
    C6 C7 C8 C9 . . . . 0.23(18) ?
    C11 C7 C8 C9 . . . . 179.51(11) ?
    C1 N1 C9 O1 . . . . 177.48(12) ?
    C10 N1 C9 O1 . . . . -2.39(19) ?
    C1 N1 C9 C8 . . . . -2.97(17) ?
    C10 N1 C9 C8 . . . . 177.17(11) ?
    C7 C8 C9 O1 . . . . -178.44(13) ?
    C7 C8 C9 N1 . . . . 2.01(18) ?
    C12 O3 C11 O2 . . . . -0.1(2) ?
    C12 O3 C11 C7 . . . . -179.85(11) ?
    C8 C7 C11 O2 . . . . 176.09(14) ?
    C6 C7 C11 O2 . . . . -4.6(2) ?
    C8 C7 C11 O3 . . . . -4.12(16) ?
    C6 C7 C11 O3 . . . . 175.14(11) ?
loop_
    _geom_hbond_atom_site_label_D
    _geom_hbond_atom_site_label_H
    _geom_hbond_atom_site_label_A
    _geom_hbond_site_symmetry_A
    _geom_hbond_distance_DH
    _geom_hbond_distance_HA
    _geom_hbond_distance_DA
    _geom_hbond_angle_DHA
    _geom_hbond_publ_flag
    C2 H2 O2 2_646 0.95 2.57 3.5146(16) 178 yes
    C5 H5 O2 . 0.95 2.19 2.8496(16) 126 yes
    C8 H8 Cl1 1_454 0.95 2.84 3.7786(13) 170 yes
    C12 H12C O1 2 0.98 2.36 3.0016(16) 122 yes
_shelx_space_group_comment
;
The symmetry employed for this shelxl refinement is uniquely defined
by the following loop, which should always be used as a source of
symmetry information in preference to the above space-group names.
They are only intended as comments.
;
_shelx_estimated_absorpt_T_min     0.887
_shelx_estimated_absorpt_T_max     0.988
_shelx_hkl_file
;
   0   0  -1    3.90    0.80
   0   0  -1    2.00    0.70
   0   0  -1    2.20    0.70
   0   0  -1    2.80    0.70
   0   0  -1    2.00    0.70
   0   0  -1    2.20    0.70
   0   0   1    2.50    0.70
   0   0   1    0.50    0.50
   0   0   1    2.10    0.60
   0   0  -1    1.60    0.40
   0   0   1    1.90    0.50
   0   0  -1    1.60    0.80
   0   0   1    5.60    0.90
   0   0  -1    3.00    0.60
   0   0   1    4.80    0.80
   0   0   1    1.50    0.70
   0   0   1    1.00    0.70
   0   0   1    0.30    0.30
   0   0  -2 2925.61   72.69
   0   0   2 2852.81   73.99
   0   0  -2 2948.61   73.19
   0   0   2 2889.51   73.99
   0   0   2 2814.72   72.79
   0   0  -2 3041.30   73.89
   0   0  -2 3028.80   74.09
   0   0   2 2983.50   73.89
   0   0   2 2917.91   73.69
   0   0  -2 2953.90   74.09
   0   0   2 2929.81   73.59
   0   0  -2 3045.10   73.99
   0   0  -2 2946.21   73.69
   0   0  -2 3026.50   74.09
   0   0   2 2953.10   73.99
   0   0  -2 2934.61   73.59
   0   0   2 3061.39   74.79
   0   0  -3    1.80    1.20
   0   0   3    2.80    1.00
   0   0  -3   -0.30    1.00
   0   0   3    0.00    1.10
   0   0   3    1.70    1.10
   0   0  -3    2.00    1.20
   0   0  -3    2.70    1.40
   0   0   3   -1.50    0.90
   0   0   3    0.20    1.00
   0   0  -3    1.60    1.20
   0   0  -3    1.60    1.10
   0   0  -3    0.60    0.70
   0   0  -3    2.00    1.30
   0   0   3   -0.50    1.10
   0   0   3   -1.60    1.10
   0   0  -3    0.50    1.20
   0   0   3    1.20    1.30
   0   0   3    1.00    1.40
   0   0   3   -1.90    1.00
   0   0   3    0.50    1.10
   0   0  -3    1.30    1.10
   0   0   3    2.20    1.00
   0   0  -3   -0.30    1.10
   0   0   4 1479.75   39.40
   0   0  -4 1465.65   39.90
   0   0   4 1454.65   39.60
   0   0   4 1443.06   37.00
   0   0   4 1415.56   37.20
   0   0  -4 1444.56   39.70
   0   0   4 1396.66   40.50
   0   0   4 1485.45   39.10
   0   0  -4 1468.05   39.00
   0   0  -4 1453.25   38.70
   0   0  -4 1472.75   39.60
   0   0  -4 1490.25   39.10
   0   0  -4 1462.55   38.40
   0   0   4 1468.15   38.10
   0   0  -4 1437.86   39.60
   0   0   4 1484.15   39.80
   0   0   4 1430.16   38.70
   0   0   4 1464.15   39.80
   0   0  -4 1465.05   37.10
   0   0   4 1472.45   39.10
   0   0  -4 1500.05   39.10
   0   0  -4 1511.05   39.50
   0   0   4 1451.95   39.30
   0   0  -4 1481.35   40.60
   0   0   5   -0.10    1.30
   0   0  -5   -1.80    1.00
   0   0   5    0.30    1.40
   0   0  -5   -0.30    1.10
   0   0   5   -1.30    1.10
   0   0  -5   -1.60    1.10
   0   0   5   -1.40    1.10
   0   0   5   -0.70    1.30
   0   0  -5    0.30    1.30
   0   0  -5    0.00    1.30
   0   0  -5   -1.30    1.40
   0   0  -5    0.00    1.20
   0   0  -5    0.70    0.90
   0   0   5    1.90    1.70
   0   0  -5   -0.20    1.40
   0   0   5   -0.20    1.20
   0   0  -5    3.90    1.90
   0   0   5    2.00    1.60
   0   0   5    0.60    1.40
   0   0   5    2.80    1.10
   0   0   5    0.90    1.50
   0   0   5    1.60    1.90
   0   0  -5    0.50    1.30
   0   0  -5    0.70    1.60
   0   0  -6  555.84   19.70
   0   0   6  546.85   18.20
   0   0  -6  576.04   20.00
   0   0  -6  600.84   19.20
   0   0   6  569.34   18.60
   0   0   6  552.44   18.80
   0   0  -6  566.84   15.50
   0   0  -6  553.64   19.10
   0   0  -6  562.14   17.30
   0   0  -6  558.94   19.50
   0   0  -6  589.14   19.30
   0   0  -6  583.74   18.50
   0   0   6  571.24   17.20
   0   0   6  567.44   19.10
   0   0  -6  584.64   19.40
   0   0   6  591.84   19.90
   0   0   6  526.25   18.60
   0   0   6  572.14   18.70
   0   0   6  573.24   19.60
   0   0   6  571.94   19.50
   0   0   6  537.15   15.90
   0   0  -6  557.54   18.70
   0   0   7    0.40    1.90
   0   0  -7   -0.90    1.70
   0   0  -7    0.50    1.60
   0   0  -7    3.70    2.20
   0   0   7    2.50    2.30
   0   0  -7    0.10    2.30
   0   0   7    0.80    2.40
   0   0  -7    0.00    1.90
   0   0   7    0.00    2.30
   0   0  -7   -0.70    1.90
   0   0  -7    0.70    1.60
   0   0   7    0.00    2.10
   0   0   7   -1.00    2.10
   0   0  -8 1038.20   33.00
   0   0   8 1093.19   34.40
   0   0   8 1020.50   34.30
   0   0  -8 1068.29   34.10
   0   0  -8 1075.79   35.20
   0   0   8 1009.00   33.60
   0   0   8 1078.29   33.10
   0   0  -8 1106.19   33.40
   0   0   8 1061.99   33.90
   0   0  -9   -1.70    2.30
   0   0  -9    0.70    2.60
   0   0   9   -0.30    2.70
   0   0   9   -2.20    2.40
   0   0  -9   -1.50    2.30
   0   0   9    1.40    2.70
   0   0   9   -3.60    2.50
   0   0  -9   -1.70    2.70
   0   0   9   -0.60    2.80
   0   0  10    5.00    3.70
   0   0 -10    4.10    3.50
   0   0  10   -3.40    2.60
   0   0  10    2.50    3.50
   0   0 -10    6.50    3.80
   0   0  10   -1.10    2.80
   0   0  10    1.80    3.40
   0   0 -11    0.70    3.30
   0   0  11   -1.90    3.50
   0   0  11    2.30    3.30
   0   0  11   -2.10    3.80
   0   0 -11   -1.10    3.30
   0   0  11   -1.90    4.00
   0   1   0    0.10    0.20
   0   1   0   -0.10    0.20
   0   1   0    0.00    0.10
   0   1   0    0.20    0.20
   0   1   0    0.10    0.10
   0   1   0    0.00    0.10
   0   1   0    0.10    0.20
   0   1   0    0.00    0.10
   0   1   0    0.00    0.10
   0   1   0   -0.20    0.10
   0   1   0    0.00    0.20
   0   1   0    0.10    0.20
   0   1   0    0.00    0.20
   0  -1   0    0.10    0.10
   0  -1   0    0.10    0.10
   0  -1   0    0.00    0.10
   0  -1   0    0.00    0.20
   0  -1   0    0.10    0.20
   0  -1   0    0.20    0.20
   0  -1   0    0.10    0.10
   0  -1   0   -0.10    0.10
   0  -1   0    0.10    0.20
   0  -1   0    0.40    0.20
   0  -1   0    0.10    0.20
   0  -1   0    0.00    0.10
   0   1  -1  590.74   14.90
   0   1   1  534.15   14.50
   0   1  -1  495.45   14.80
   0   1   1  546.05   14.80
   0   1  -1  552.34   14.60
   0   1   1  595.04   15.00
   0   1   1  609.24   15.20
   0   1  -1  598.64   15.10
   0   1   1  600.44   14.70
   0   1   1  589.94   14.90
   0   1   1  528.45   14.90
   0   1  -1  590.74   15.10
   0   1   1  534.95   15.10
   0   1  -1  609.24   14.90
   0   1   1  596.74   14.90
   0   1   1  581.74   15.10
   0   1  -1  484.45   14.90
   0   1  -1  579.44   15.40
   0   1  -1  618.24   15.70
   0   1   1  527.05   14.70
   0   1   1  587.34   15.10
   0  -1  -1  603.34   15.00
   0  -1  -1  598.14   15.20
   0  -1   1  590.04   15.00
   0  -1  -1  601.74   14.90
   0  -1   1  588.24   14.70
   0  -1   1  602.74   15.10
   0  -1   1  599.14   15.20
   0  -1   1  581.84   15.10
   0  -1  -1  557.24   15.10
   0  -1  -1  583.24   14.90
   0  -1  -1  565.24   14.60
   0  -1  -1  594.74   15.10
   0  -1  -1  539.15   14.50
   0  -1   1  579.34   14.70
   0  -1  -1  606.94   14.70
   0  -1   1  603.64   14.90
   0  -1   1  512.05   14.80
   0  -1  -1  606.24   15.20
   0  -1   1  585.74   15.10
   0  -1  -1  610.04   15.20
   0  -1  -1  545.95   15.00
   0   1  -2   54.19    3.00
   0   1  -2   56.89    3.00
   0   1   2   53.19    2.50
   0   1  -2   58.89    3.20
   0   1  -2   55.39    3.00
   0   1  -2   55.09    2.70
   0   1   2   58.69    3.10
   0   1   2   51.09    3.10
   0   1  -2   54.69    2.90
   0   1   2   52.89    3.00
   0   1   2   53.29    3.00
   0   1   2   53.99    2.90
   0   1   2   52.99    3.20
   0   1   2   56.69    2.70
   0   1   2   54.19    3.10
   0   1  -2   54.19    2.70
   0   1  -2   54.69    3.10
   0   1  -2   56.59    3.20
   0   1  -2   60.79    3.20
   0   1   2   57.69    2.70
   0   1   2   52.39    3.00
   0   1   2   59.49    2.90
   0  -1  -2   52.79    2.90
   0  -1   2   51.99    2.90
   0  -1  -2   53.79    2.50
   0  -1   2   52.09    2.90
   0  -1  -2   56.69    3.20
   0  -1  -2   51.99    3.00
   0  -1   2   51.69    2.90
   0  -1  -2   54.29    3.00
   0  -1  -2   57.49    3.20
   0  -1  -2   58.89    3.10
   0  -1   2   55.39    3.20
   0  -1   2   53.79    2.70
   0  -1  -2   54.69    2.90
   0  -1   2   54.69    2.90
   0  -1   2   55.19    3.40
   0  -1   2   56.19    3.20
   0  -1   2   56.29    2.50
   0  -1  -2   57.99    3.20
   0  -1   2   56.79    3.10
   0  -1  -2   56.79    2.50
   0  -1  -2   54.49    2.70
   0   1   3   62.49    3.90
   0   1   3   69.59    3.80
   0   1   3   64.59    3.20
   0   1   3   72.49    4.30
   0   1  -3   67.59    3.40
   0   1   3   68.59    4.00
   0   1   3   64.29    3.60
   0   1  -3   67.59    3.80
   0   1  -3   62.79    3.70
   0   1   3   67.49    3.10
   0   1  -3   65.79    3.90
   0   1  -3   65.99    3.60
   0   1   3   64.09    2.80
   0   1  -3   73.69    4.10
   0   1  -3   65.29    4.00
   0   1  -3   68.99    4.10
   0   1   3   69.99    3.60
   0   1  -3   62.49    3.90
   0   1   3   73.29    4.20
   0   1   3   67.49    3.70
   0   1   3   65.69    3.80
   0  -1  -3   64.09    3.00
   0  -1  -3   62.59    3.70
   0  -1  -3   66.09    3.70
   0  -1   3   68.59    3.80
   0  -1  -3   64.19    3.90
   0  -1   3   72.79    3.50
   0  -1  -3   71.59    3.80
   0  -1   3   67.89    3.80
   0  -1   3   69.49    4.10
   0  -1  -3   65.39    3.90
   0  -1   3   61.59    3.80
   0  -1  -3   65.99    3.40
   0  -1  -3   71.69    4.10
   0  -1   3   61.09    3.70
   0  -1   3   60.49    2.90
   0  -1  -3   63.09    4.00
   0  -1  -3   67.59    3.20
   0  -1   3   65.89    3.50
   0  -1  -3   72.09    4.00
   0  -1   3   67.99    3.80
   0  -1   3   64.39    3.90
   0   1   4   10.60    1.70
   0   1   4    7.90    2.20
   0   1  -4   15.60    2.50
   0   1  -4   12.20    2.20
   0   1   4   12.10    2.60
   0   1   4   11.10    2.30
   0   1  -4   11.50    2.30
   0   1   4   11.80    2.40
   0   1  -4   11.70    2.00
   0   1   4   10.30    1.80
   0   1   4   11.10    2.40
   0   1  -4    9.40    2.20
   0   1  -4   11.70    2.10
   0   1  -4   10.20    2.40
   0   1  -4    9.30    2.10
   0   1   4    7.60    2.10
   0   1   4   12.10    2.20
   0   1  -4   11.50    2.50
   0   1   4   12.00    1.80
   0   1  -4    8.90    2.10
   0   1   4    9.40    2.00
   0  -1   4    9.60    2.10
   0  -1  -4   13.50    2.60
   0  -1  -4   12.60    2.60
   0  -1   4    9.70    2.20
   0  -1   4   11.10    2.10
   0  -1  -4   10.00    2.30
   0  -1   4    8.50    2.20
   0  -1  -4   12.20    2.00
   0  -1  -4    9.50    2.30
   0  -1   4    8.50    1.90
   0  -1   4   10.20    2.00
   0  -1   4   13.80    2.00
   0  -1  -4   14.80    2.50
   0  -1  -4    9.70    1.80
   0  -1   4   14.50    2.80
   0  -1   4    8.00    1.90
   0  -1  -4   13.60    2.60
   0  -1  -4   10.70    2.10
   0  -1   4   13.60    2.70
   0  -1   4    8.50    1.90
   0  -1  -4   13.50    2.40
   0  -1  -4   10.30    1.60
   0   1   5   50.49    4.20
   0   1  -5   59.59    4.30
   0   1  -5   55.19    4.30
   0   1   5   48.90    4.40
   0   1   5   59.89    3.80
   0   1   5   56.19    4.30
   0   1  -5   58.79    4.90
   0   1  -5   60.89    4.30
   0   1  -5   62.59    4.90
   0   1   5   61.49    3.20
   0   1   5   58.49    4.50
   0   1   5   56.89    4.40
   0   1  -5   54.09    4.50
   0   1   5   53.39    3.10
   0   1   5   63.19    4.40
   0   1   5   63.19    5.00
   0   1  -5   62.79    3.90
   0   1  -5   55.39    4.70
   0   1   5   57.39    4.30
   0   1   5   60.39    4.80
   0   1  -5   55.79    4.20
   0   1   5   58.89    4.80
   0   1  -5   61.39    4.70
   0  -1   5   54.79    4.60
   0  -1   5   60.09    4.80
   0  -1   5   58.09    4.50
   0  -1   5   64.19    4.80
   0  -1   5   53.19    4.30
   0  -1  -5   57.09    4.00
   0  -1  -5   58.59    4.20
   0  -1  -5   55.99    4.60
   0  -1  -5   60.09    3.20
   0  -1  -5   64.99    4.70
   0  -1   5   55.49    4.20
   0  -1  -5   55.29    3.60
   0  -1   5   58.29    4.30
   0  -1   5   51.49    4.10
   0  -1  -5   43.90    4.20
   0  -1  -5   61.49    4.60
   0  -1   5   50.09    3.20
   0  -1  -5   57.39    4.20
   0  -1   5   55.29    4.10
   0  -1  -5   65.69    5.10
   0  -1  -5   55.49    4.40
   0  -1  -5   58.19    4.70
   0  -1   5   59.89    4.00
   0   1   6   36.80    4.30
   0   1   6   31.40    2.80
   0   1  -6   38.20    4.20
   0   1  -6   38.80    4.10
   0   1   6   34.60    4.10
   0   1  -6   38.70    5.20
   0   1  -6   41.80    4.50
   0   1   6   51.39    5.00
   0   1  -6   44.10    4.60
   0   1  -6   35.90    6.20
   0   1   6   45.80    4.30
   0   1   6   43.70    4.70
   0   1   6   50.79    5.00
   0   1  -6   30.30    4.10
   0   1   6   36.60    4.30
   0   1   6   38.90    4.20
   0   1   6   35.80    3.50
   0   1  -6   46.50    4.60
   0   1  -6   31.30    3.40
   0   1   6   34.30    4.00
   0   1   6   35.30    4.00
   0  -1   6   40.80    5.40
   0  -1   6   29.60    3.10
   0  -1  -6   40.20    3.90
   0  -1  -6   37.50    4.30
   0  -1  -6   39.40    4.10
   0  -1  -6   44.10    4.90
   0  -1   6   35.60    4.30
   0  -1  -6   36.70    4.40
   0  -1  -6   32.30    4.20
   0  -1  -6   45.30    4.20
   0  -1  -6   42.30    5.40
   0  -1   6   35.10    4.10
   0  -1  -6   38.80    4.30
   0  -1   6   38.10    4.50
   0  -1   6   40.90    4.20
   0  -1  -6   36.60    3.30
   0  -1   6   43.70    4.70
   0  -1  -6   39.80    4.60
   0  -1   6   44.30    4.00
   0  -1  -6   36.20    2.70
   0  -1   6   41.60    4.20
   0  -1   6   38.90    6.70
   0   1   7   41.90    5.60
   0   1   7   40.30    4.40
   0   1  -7   32.90    5.00
   0   1  -7   37.10    4.80
   0   1  -7   39.20    4.40
   0   1  -7   43.80    4.90
   0   1  -7   55.39    5.50
   0   1   7   35.70    4.90
   0   1   7   31.00    4.60
   0   1   7   37.90    4.10
   0   1   7   42.00    5.10
   0   1  -7   25.60    3.60
   0  -1   7   36.40    5.20
   0  -1  -7   41.80    5.50
   0  -1   7   37.70    5.00
   0  -1   7   47.40    5.40
   0  -1   7   37.40    5.00
   0  -1  -7   45.90    4.80
   0  -1   7   45.30    4.70
   0  -1   7   42.50    4.30
   0  -1  -7   42.50    4.80
   0  -1  -7   38.40    4.40
   0  -1  -7   34.20    4.20
   0  -1  -7   46.50    5.10
   0  -1  -7   36.10    2.80
   0   1   8  177.88   10.50
   0   1  -8  173.88   10.50
   0   1  -8  183.88   10.20
   0   1  -8  176.88    9.70
   0   1   8  163.78   10.70
   0   1   8  181.68   10.50
   0   1   8  173.98   10.80
   0   1   8  180.08    9.90
   0   1  -8  180.18   11.20
   0  -1  -8  150.08    9.50
   0  -1   8  168.28   10.80
   0  -1  -8  199.98   11.70
   0  -1   8  174.88   10.70
   0  -1   8  170.38   10.30
   0  -1   8  180.18   10.60
   0  -1   8  163.88    9.80
   0  -1  -8  199.98   10.20
   0  -1  -8  191.98   10.80
   0   1   9    4.80    3.80
   0   1  -9    4.60    3.10
   0   1   9    8.10    3.50
   0   1  -9    1.90    2.90
   0   1   9    6.20    3.60
   0   1   9    9.30    3.80
   0   1   9    1.90    3.20
   0   1  -9    1.70    3.30
   0   1  -9    3.60    3.10
   0  -1   9    5.50    3.30
   0  -1  -9    5.70    3.40
   0  -1   9    4.10    3.20
   0  -1   9    3.40    3.70
   0  -1   9    5.70    3.40
   0  -1  -9    4.90    3.10
   0  -1  -9    3.00    3.70
   0  -1  -9    8.40    3.50
   0  -1   9    1.00    3.10
   0   1  10    6.80    3.70
   0   1  10    1.60    3.40
   0   1  10    5.70    4.00
   0   1  10   12.50    5.10
   0   1 -10    8.70    4.20
   0   1  10    4.10    3.70
   0   1 -10    4.10    3.60
   0   1 -10   10.40    4.40
   0  -1  10    3.70    4.00
   0  -1 -10    9.70    4.60
   0  -1 -10    1.70    3.20
   0  -1  10    3.30    3.50
   0  -1  10    3.30    3.80
   0  -1  10    6.80    3.90
   0  -1  10    5.60    3.50
   0   1  11   37.70    6.30
   0   1  11   45.70    7.50
   0   1  11   32.50    7.10
   0   1  11   24.00    9.90
   0   1 -11   22.10    6.10
   0  -1  11   24.50    6.30
   0  -1  11   29.20    6.30
   0  -1  11   35.70    7.50
   0  -1  11   18.50    6.80
   0  -1 -11   33.30    7.30
   0  -1 -11   35.30   12.50
   0   2   1  414.16   10.60
   0   2   1  392.66   10.90
   0   2   1  400.46   11.10
   0   2   1  415.66   11.30
   0   2   1  415.36   10.70
   0   2  -1  391.06   11.10
   0   2  -1  401.86   10.30
   0   2   1  408.36   11.20
   0   2  -1  400.46   10.50
   0   2  -1  406.06   11.20
   0   2   1  421.16   11.10
   0   2  -1  410.56   10.80
   0   2   1  394.16   11.10
   0   2   1  416.06   11.20
   0   2  -1  404.46   11.00
   0   2  -1  410.46   11.00
   0   2  -1  394.16   10.90
   0   2   1  411.36   10.60
   0  -2  -1  408.76   11.20
   0  -2   1  400.26   11.10
   0  -2  -1  403.66   11.20
   0  -2   1  402.36   10.30
   0  -2   1  397.26   11.20
   0  -2   1  395.26   11.20
   0  -2   1  394.66   10.90
   0  -2   1  397.06   10.80
   0  -2   1  388.76   10.90
   0  -2  -1  417.66   11.20
   0  -2  -1  407.56   10.70
   0  -2  -1  407.26   10.60
   0  -2  -1  403.36   10.60
   0  -2   1  401.16   10.50
   0  -2   1  415.36   10.90
   0  -2  -1  403.16   11.10
   0   2   2  388.26   11.60
   0   2   2  398.46   11.70
   0   2   2  395.66   11.30
   0   2   2  404.76   11.60
   0   2  -2  406.56   11.30
   0   2  -2  385.36   11.50
   0   2   2  381.76   11.70
   0   2  -2  397.66   11.30
   0   2  -2  395.66   10.90
   0   2  -2  409.96   11.80
   0   2   2  399.06   11.60
   0   2   2  395.66   11.70
   0   2  -2  384.66   11.70
   0   2  -2  396.76   11.30
   0   2   2  393.66   11.00
   0   2  -2  396.56   11.70
   0   2  -2  412.76   11.80
   0   2   2  381.76   11.20
   0   2   2  393.06   11.40
   0   2   2  393.66   11.20
   0  -2   2  385.26   11.20
   0  -2  -2  408.76   11.70
   0  -2   2  385.56   11.60
   0  -2  -2  402.76   11.30
   0  -2  -2  384.16   11.40
   0  -2   2  379.86   11.40
   0  -2   2  369.26   11.30
   0  -2   2  399.86   11.60
   0  -2  -2  388.26   11.70
   0  -2  -2  398.76   11.70
   0  -2   2  395.96   11.70
   0  -2   2  404.26   11.70
   0  -2  -2  389.66   10.90
   0  -2   2  403.46   11.80
   0  -2  -2  390.96   11.70
   0  -2   2  382.16   10.80
   0  -2   2  387.36   11.50
   0  -2   2  386.06   10.80
   0  -2   2  388.46   11.40
   0  -2  -2  400.06   11.50
   0  -2  -2  407.06   11.30
   0  -2  -2  396.26   10.70
   0   2  -3  807.52   22.40
   0   2   3  798.72   22.10
   0   2   3  797.12   21.50
   0   2  -3  778.62   21.80
   0   2   3  790.52   21.40
   0   2   3  790.92   21.80
   0   2   3  799.62   21.30
   0   2  -3  789.92   22.50
   0   2  -3  789.12   21.60
   0   2   3  802.92   22.40
   0   2  -3  805.42   22.00
   0   2  -3  784.72   22.40
   0   2  -3  818.42   22.30
   0   2   3  792.52   21.80
   0   2  -3  825.02   21.60
   0   2   3  792.52   22.50
   0   2   3  777.02   21.90
   0   2   3  783.22   22.10
   0   2   3  801.32   22.50
   0   2  -3  799.02   22.40
   0   2  -3  799.22   22.50
   0  -2  -3  782.82   22.40
   0  -2  -3  810.82   22.40
   0  -2   3  787.12   21.50
   0  -2  -3  802.22   22.60
   0  -2   3  781.02   21.90
   0  -2   3  786.22   22.10
   0  -2   3  782.32   22.10
   0  -2   3  786.92   22.10
   0  -2  -3  780.22   20.70
   0  -2  -3  786.02   21.40
   0  -2   3  782.62   22.40
   0  -2  -3  801.52   22.40
   0  -2  -3  808.02   22.20
   0  -2  -3  820.92   21.50
   0  -2   3  753.62   20.90
   0  -2  -3  795.82   22.30
   0  -2  -3  818.22   22.00
   0  -2   3  821.62   22.60
   0  -2   3  817.72   22.40
   0  -2   3  777.72   21.30
   0  -2  -3  786.12   21.10
   0  -2  -3  803.62   22.00
   0   2   4  259.77   10.00
   0   2   4  250.07    9.50
   0   2   4  267.47    9.40
   0   2  -4  262.57    9.00
   0   2  -4  272.87   10.20
   0   2  -4  275.77    9.70
   0   2   4  248.98    9.60
   0   2   4  264.87    8.60
   0   2  -4  273.37   10.00
   0   2  -4  250.37    9.70
   0   2  -4  275.87   10.00
   0   2  -4  257.47    9.30
   0   2  -4  251.37    9.90
   0   2   4  262.57    9.30
   0   2  -4  250.27    8.90
   0   2   4  253.27    9.90
   0   2   4  259.87    9.40
   0   2   4  261.17    9.70
   0   2   4  262.37   10.20
   0   2  -4  244.08    9.90
   0   2   4  247.28    8.50
   0   2   4  257.37   10.00
   0  -2   4  260.37    9.50
   0  -2   4  235.68    9.20
   0  -2  -4  277.57    9.90
   0  -2   4  257.07    9.50
   0  -2  -4  258.27    9.90
   0  -2   4  253.77    8.20
   0  -2  -4  259.47   10.10
   0  -2   4  252.47    9.80
   0  -2  -4  253.97    9.80
   0  -2  -4  246.58    9.60
   0  -2  -4  255.47    8.50
   0  -2   4  271.57    9.00
   0  -2   4  268.37    9.70
   0  -2   4  269.57    8.90
   0  -2   4  260.07   10.00
   0  -2   4  278.87   10.20
   0  -2  -4  256.87    8.80
   0  -2  -4  263.57    9.70
   0  -2  -4  261.37    8.50
   0  -2   4  260.37    9.60
   0  -2  -4  252.37    9.50
   0   2   5  237.48    9.80
   0   2   5  223.68    8.10
   0   2  -5  236.18    9.60
   0   2   5  234.18    9.60
   0   2   5  245.18   10.40
   0   2  -5  247.58   10.10
   0   2   5  246.28   10.50
   0   2   5  245.78   10.30
   0   2   5  236.18    9.40
   0   2   5  237.78    9.50
   0   2  -5  237.48    9.30
   0   2   5  238.58   10.00
   0   2  -5  254.17    9.60
   0   2   5  241.68    8.60
   0   2   5  245.58    9.50
   0   2  -5  246.08    9.80
   0   2   5  251.97   10.30
   0   2  -5  234.28   10.20
   0   2  -5  249.48   11.00
   0   2  -5  256.07   10.20
   0   2  -5  230.28    8.90
   0   2   5  232.58    7.70
   0   2  -5  260.37   10.60
   0  -2   5  237.98    9.00
   0  -2   5  248.88   10.00
   0  -2  -5  236.48    9.90
   0  -2   5  249.38   10.30
   0  -2   5  237.98    9.60
   0  -2   5  231.88    7.90
   0  -2  -5  234.48   10.10
   0  -2  -5  249.28   10.60
   0  -2   5  222.98   10.60
   0  -2   5  246.38   10.30
   0  -2  -5  241.78    8.50
   0  -2   5  227.58   11.40
   0  -2  -5  247.58    8.50
   0  -2   5  242.98    8.90
   0  -2  -5  240.78    9.00
   0  -2  -5  242.98    9.90
   0  -2  -5  238.98    9.60
   0  -2  -5  251.07   10.30
   0  -2   5  250.27    9.90
   0  -2   5  256.97   10.20
   0  -2   5  228.68    9.50
   0  -2  -5  247.28   10.10
   0  -2  -5  248.98   10.00
   0   2  -6   89.79    6.00
   0   2  -6  100.59    7.70
   0   2   6   87.09    5.90
   0   2  -6   96.49    6.00
   0   2   6  108.99    7.10
   0   2  -6  107.09    7.20
   0   2  -6   96.69    5.90
   0   2   6   86.99    5.90
   0   2   6   92.59    4.40
   0   2   6   99.69    6.90
   0   2   6  108.49    6.30
   0   2  -6  100.79    6.50
   0   2   6  106.59    5.40
   0   2  -6   93.79    6.50
   0   2   6   97.29    6.70
   0   2   6  104.19    6.80
   0   2   6   99.99    6.40
   0   2  -6   93.29    6.50
   0   2   6  103.99    6.20
   0   2  -6  100.29    5.60
   0   2   6   93.69    6.40
   0   2  -6   98.49    6.60
   0  -2   6   91.59    6.20
   0  -2  -6   98.69    5.80
   0  -2  -6  112.39    6.80
   0  -2  -6  108.69    6.20
   0  -2  -6   99.29    6.30
   0  -2   6  103.79    6.60
   0  -2  -6   99.69    6.90
   0  -2   6  106.69    7.10
   0  -2   6  117.99    6.90
   0  -2   6   86.39    5.90
   0  -2  -6   94.99    6.50
   0  -2   6   97.59    6.20
   0  -2   6  102.99    6.00
   0  -2   6   99.89    6.80
   0  -2  -6  107.99    5.00
   0  -2   6  103.69    6.80
   0  -2  -6   98.79    6.50
   0  -2   6  108.19    5.70
   0  -2  -6  106.39    6.80
   0  -2  -6   99.49    5.20
   0  -2  -6  101.29    6.90
   0  -2  -6  109.79    6.70
   0   2  -7  187.18   10.00
   0   2   7  189.88    8.10
   0   2  -7  188.38   10.80
   0   2  -7  190.18    9.90
   0   2   7  191.68   10.30
   0   2  -7  201.68   10.80
   0   2  -7  170.78    8.40
   0   2   7  196.88   10.30
   0   2   7  215.68   10.90
   0   2  -7  171.98    8.90
   0   2   7  197.98   10.20
   0   2   7  188.38    9.40
   0  -2   7  191.28   10.30
   0  -2   7  195.88   10.30
   0  -2  -7  181.78    7.30
   0  -2  -7  188.38   11.10
   0  -2  -7  188.98    9.90
   0  -2   7  207.48   10.10
   0  -2  -7  200.38    9.40
   0  -2   7  170.08    8.90
   0  -2   7  190.78    9.90
   0  -2  -7  171.28    9.60
   0  -2   7  185.58    8.40
   0  -2  -7  184.08    9.00
   0  -2  -7  191.28   10.80
   0  -2   7  177.18   10.00
   0  -2  -7  182.58    9.70
   0   2  -8  589.54   22.80
   0   2  -8  616.34   22.40
   0   2   8  598.94   21.90
   0   2   8  591.14   20.80
   0   2   8  589.64   22.00
   0   2  -8  613.04   21.90
   0   2   8  570.24   22.00
   0   2  -8  563.54   20.40
   0   2   8  567.64   22.30
   0  -2  -8  592.34   21.90
   0  -2   8  593.34   22.40
   0  -2   8  571.14   21.60
   0  -2  -8  582.24   20.60
   0  -2   8  588.34   22.00
   0  -2   8  588.64   21.10
   0  -2  -8  628.84   23.40
   0  -2   8  569.94   21.90
   0  -2   8  564.24   21.20
   0  -2  -8  589.74   21.60
   0   2  -9  347.77   17.30
   0   2   9  338.67   15.20
   0   2   9  372.56   21.10
   0   2  -9  348.37   15.20
   0   2  -9  340.27   16.50
   0   2   9  371.36   17.40
   0   2   9  333.37   16.20
   0   2   9  332.47   16.40
   0   2  -9  365.06   16.30
   0  -2   9  323.47   16.40
   0  -2  -9  370.46   16.60
   0  -2  -9  374.06   17.90
   0  -2   9  324.97   15.90
   0  -2   9  352.06   16.60
   0  -2   9  387.76   23.30
   0  -2  -9  354.96   15.40
   0  -2  -9  349.67   23.00
   0  -2   9  336.87   15.80
   0   2  10    1.30    3.20
   0   2 -10    4.90    4.10
   0   2  10    3.70    3.80
   0   2 -10    2.60    3.00
   0   2  10    5.20    3.30
   0   2  10   11.60    4.80
   0   2 -10    6.50    3.80
   0   2 -10    1.20    3.30
   0   2  10    9.60    4.50
   0  -2 -10    5.70    3.60
   0  -2 -10    3.60    3.50
   0  -2  10    3.10    3.50
   0  -2  10    1.20    3.50
   0  -2  10    2.60    3.70
   0  -2  10    4.00    3.70
   0  -2  10    3.70    3.90
   0   2  11    2.30    3.90
   0   2  11    5.30    7.90
   0   2  11    3.80    4.70
   0   2 -11    5.40    4.20
   0   2  11    5.10    4.60
   0  -2  11   -0.40    3.60
   0  -2  11    1.70    3.50
   0  -2  11    1.90    4.00
   0  -2  11    8.80    4.20
   0  -2 -11    7.80    4.70
   0  -2  11   -0.20    3.80
   0   3   0   -1.90    0.50
   0   3   0    0.90    0.70
   0   3   0    0.10    0.70
   0   3   0   -0.60    0.70
   0   3   0   -1.20    0.80
   0   3   0    0.70    0.70
   0   3   0    1.80    0.70
   0   3   0   -1.60    0.90
   0  -3   0    0.60    0.80
   0  -3   0   -0.80    0.50
   0  -3   0   -0.40    0.70
   0  -3   0   -1.20    0.70
   0  -3   0    1.20    0.60
   0  -3   0   -1.60    0.90
   0  -3   0    1.20    0.60
   0  -3   0    0.10    0.70
   0  -3   0   -1.00    0.70
   0   3   1 3760.32   94.89
   0   3   1 3879.11   95.19
   0   3  -1 3879.11   95.19
   0   3   1 3842.82   95.39
   0  -3   1 3887.81   95.39
   0  -3  -1 3906.91   95.09
   0  -3   1 3877.81   95.09
   0  -3   1 3806.52   95.39
   0  -3   1 3718.43   94.89
   0  -3  -1 3940.51   94.99
   0  -3  -1 3789.52   94.79
   0   3  -2 2968.60   73.19
   0   3   2 2970.20   72.69
   0   3   2 2887.81   73.49
   0   3  -2 2963.50   73.29
   0   3   2 3014.60   73.29
   0   3   2 2930.41   73.39
   0   3  -2 2888.11   73.39
   0   3  -2 2919.71   73.59
   0   3   2 2945.51   73.69
   0   3  -2 2944.31   73.69
   0   3  -2 2946.41   72.69
   0   3   2 2994.70   73.39
   0   3   2 2969.40   73.79
   0   3   2 2956.90   72.69
   0   3  -2 2934.31   73.09
   0   3   2 2921.31   73.39
   0   3  -2 2916.41   71.99
   0   3  -2 2960.50   73.59
   0   3  -2 2921.71   73.39
   0   3   2 2974.20   73.79
   0   3   2 2956.30   73.79
   0   3  -2 2919.41   73.89
   0   3   2 2984.80   73.69
   0   3   2 2969.30   72.79
   0   3   2 2978.10   72.79
   0  -3  -2 3001.50   73.59
   0  -3  -2 2918.31   72.59
   0  -3   2 2885.71   73.69
   0  -3   2 2860.41   72.79
   0  -3   2 2886.71   73.19
   0  -3  -2 2957.40   73.39
   0  -3   2 2989.60   74.69
   0  -3   2 2909.51   73.59
   0  -3   2 2957.20   73.59
   0  -3  -2 2900.11   73.49
   0  -3  -2 3008.90   72.99
   0  -3  -2 2990.10   73.69
   0  -3   2 3006.30   73.29
   0  -3   2 2840.12   71.99
   0  -3   2 2891.21   73.79
   0  -3   2 2942.31   73.29
   0  -3  -2 2889.11   72.59
   0  -3  -2 2839.12   73.29
   0  -3   2 2848.81   73.29
   0  -3   2 2589.54   72.99
   0  -3   2 2958.50   73.19
   0  -3  -2 2945.61   73.69
   0  -3   2 2804.22   72.19
   0   3   3  236.18    8.90
   0   3   3  239.68    8.60
   0   3   3  253.67    8.30
   0   3  -3  237.88    8.30
   0   3   3  242.68    8.60
   0   3   3  248.68    8.90
   0   3   3  242.38    8.80
   0   3   3  240.38    8.80
   0   3  -3  240.88    7.70
   0   3  -3  254.57    9.00
   0   3   3  233.58    8.60
   0   3  -3  241.18    8.70
   0   3   3  242.88    7.80
   0   3   3  240.48    8.20
   0   3  -3  238.78    8.70
   0   3  -3  230.88    8.60
   0   3  -3  252.27    9.00
   0   3   3  248.88    7.90
   0   3  -3  252.87    8.90
   0   3  -3  250.87    8.40
   0   3   3  246.58    8.10
   0   3   3  241.18    8.40
   0  -3  -3  245.28    7.50
   0  -3   3  235.28    8.40
   0  -3  -3  248.08    8.80
   0  -3  -3  239.38    8.50
   0  -3  -3  246.48    8.30
   0  -3   3  233.88    8.80
   0  -3  -3  255.67    8.80
   0  -3   3  239.58    8.50
   0  -3   3  238.18    8.20
   0  -3  -3  244.88    8.60
   0  -3  -3  243.78    8.80
   0  -3  -3  255.97    9.00
   0  -3   3  244.08    7.80
   0  -3  -3  244.58    9.00
   0  -3   3  213.58    8.20
   0  -3   3  235.68    7.60
   0  -3   3  234.58    8.40
   0  -3  -3  238.48    8.20
   0  -3   3  237.78    8.80
   0  -3  -3  241.38    7.80
   0  -3   3  258.67    8.90
   0   3   4 1869.81   47.90
   0   3   4 1903.71   50.09
   0   3   4 1878.21   49.70
   0   3  -4 1847.12   49.70
   0   3   4 1836.82   49.10
   0   3   4 1812.42   48.10
   0   3  -4 1893.01   49.70
   0   3  -4 1867.71   48.10
   0   3  -4 1855.31   48.70
   0   3   4 1847.22   49.30
   0   3  -4 1777.22   48.30
   0   3   4 1866.51   49.00
   0   3  -4 1819.72   49.50
   0   3  -4 1814.92   49.50
   0   3   4 1854.31   48.60
   0   3  -4 1840.02   48.80
   0   3   4 1847.52   48.60
   0   3  -4 1920.21   49.60
   0   3   4 1924.11   49.80
   0   3  -4 1883.11   49.60
   0   3   4 1870.21   49.70
   0   3   4 1845.72   49.30
   0  -3   4 1837.02   47.50
   0  -3  -4 1857.51   49.00
   0  -3  -4 1939.91   49.40
   0  -3   4 1840.42   47.80
   0  -3   4 1879.31   49.70
   0  -3  -4 1848.02   49.40
   0  -3  -4 1853.61   49.50
   0  -3  -4 1927.91   49.40
   0  -3   4 1890.81   49.20
   0  -3   4 1894.41   49.40
   0  -3   4 1902.01   49.70
   0  -3  -4 1896.71   51.99
   0  -3  -4 1852.21   49.90
   0  -3  -4 1868.31   48.10
   0  -3   4 1804.32   48.80
   0  -3   4 1788.82   49.00
   0  -3  -4 1908.41   49.60
   0  -3   4 1869.01   48.40
   0  -3   4 1832.92   49.50
   0  -3   4 1806.22   48.80
   0  -3  -4 1881.41   48.90
   0   3  -5  598.54   18.10
   0   3   5  594.24   19.00
   0   3  -5  606.64   18.00
   0   3   5  607.44   19.80
   0   3   5  591.54   17.40
   0   3  -5  613.94   19.70
   0   3   5  581.14   19.40
   0   3   5  582.14   18.30
   0   3  -5  550.94   22.30
   0   3   5  605.04   18.50
   0   3   5  564.14   17.30
   0   3  -5  637.94   20.80
   0   3   5  615.84   20.50
   0   3  -5  581.34   19.30
   0   3  -5  592.04   19.30
   0   3  -5  597.84   19.00
   0   3  -5  566.84   18.20
   0   3   5  581.74   18.90
   0   3   5  598.14   19.10
   0   3  -5  568.74   19.00
   0   3   5  609.84   19.80
   0   3   5  615.84   19.50
   0   3  -5  599.54   18.60
   0  -3  -5  588.94   17.70
   0  -3   5  579.44   19.00
   0  -3   5  578.94   18.50
   0  -3  -5  586.84   18.60
   0  -3  -5  597.54   17.60
   0  -3  -5  588.14   19.00
   0  -3   5  546.15   20.60
   0  -3   5  584.44   19.30
   0  -3  -5  628.44   20.00
   0  -3   5  609.04   17.90
   0  -3  -5  596.34   19.30
   0  -3  -5  603.64   19.40
   0  -3  -5  604.34   18.90
   0  -3  -5  576.94   19.00
   0  -3   5  620.24   19.60
   0  -3   5  578.54   17.60
   0  -3   5  556.04   18.50
   0  -3  -5  615.34   21.60
   0  -3   5  607.54   19.00
   0   3  -6   44.20    4.90
   0   3  -6   43.10    4.60
   0   3  -6   39.70    3.80
   0   3   6   40.60    4.60
   0   3  -6   43.20    4.70
   0   3   6   41.00    4.20
   0   3  -6   51.39    5.00
   0   3   6   46.90    4.70
   0   3   6   49.99    5.10
   0   3   6   53.79    5.10
   0   3  -6   46.50    4.70
   0   3  -6   45.80    4.50
   0   3  -6   41.60    4.00
   0   3   6   53.69    5.20
   0   3   6   44.50    3.60
   0   3   6   49.00    4.20
   0   3   6   43.70    3.10
   0   3   6   45.20    4.70
   0   3  -6   47.80    4.40
   0   3  -6   50.79    4.50
   0   3   6   53.69    4.50
   0   3   6   46.90    5.00
   0  -3  -6   46.50    4.00
   0  -3  -6   44.10    4.50
   0  -3   6   45.60    4.80
   0  -3   6   44.40    4.10
   0  -3   6   50.79    4.50
   0  -3  -6   44.90    4.80
   0  -3   6   41.10    4.70
   0  -3  -6   49.00    4.60
   0  -3  -6   48.80    5.20
   0  -3   6   43.10    4.30
   0  -3  -6   43.10    4.70
   0  -3   6   37.70    4.40
   0  -3  -6   31.40    6.00
   0  -3  -6   55.29    5.00
   0  -3   6   49.20    4.60
   0  -3   6   40.30    4.10
   0  -3   6   50.99    5.00
   0  -3  -6   38.10    4.40
   0  -3  -6   50.99    3.70
   0   3  -7    3.70    2.40
   0   3  -7    3.70    2.30
   0   3  -7    3.40    2.50
   0   3  -7    4.40    2.30
   0   3  -7    2.00    2.20
   0   3   7    2.20    2.20
   0   3   7    6.90    3.30
   0   3   7    4.20    2.10
   0   3   7    8.20    3.10
   0   3   7    1.70    2.10
   0   3   7    8.00    3.10
   0  -3   7    5.60    2.90
   0  -3  -7    4.00    2.90
   0  -3   7   -0.30    2.30
   0  -3  -7    2.80    2.20
   0  -3   7    0.10    2.60
   0  -3   7    7.40    2.70
   0  -3  -7    2.40    2.50
   0  -3  -7    4.40    1.90
   0  -3   7    5.60    2.60
   0  -3  -7    3.10    2.40
   0  -3   7    3.40    2.50
   0  -3  -7    3.40    1.90
   0  -3  -7    3.10    2.40
   0  -3   7    6.40    3.20
   0   3   8    3.10    3.10
   0   3   8    3.80    2.80
   0   3  -8    3.00    2.70
   0   3  -8    1.90    2.40
   0   3  -8    4.50    2.50
   0   3   8   -0.80    2.30
   0   3  -8   -0.60    2.60
   0   3   8    1.70    3.10
   0   3   8    2.50    2.80
   0  -3  -8    5.80    2.80
   0  -3  -8    3.80    3.20
   0  -3   8    0.80    2.30
   0  -3   8    3.40    3.00
   0  -3   8    8.60    3.70
   0  -3   8   -0.50    3.00
   0  -3   8   -1.90    2.60
   0  -3  -8   -0.50    2.20
   0  -3  -8    0.10    2.50
   0  -3   8   -2.50    2.30
   0   3  -9   -3.80    2.20
   0   3   9   -5.00    2.60
   0   3  -9   -1.80    2.50
   0   3  -9    1.00    3.40
   0   3   9   -1.80    2.50
   0   3  -9    2.10    2.60
   0   3   9   -4.30    2.60
   0   3   9    0.10    2.60
   0  -3   9   -0.70    3.20
   0  -3  -9    7.60    3.40
   0  -3  -9    2.90    3.20
   0  -3   9   -4.50    2.10
   0  -3   9   -0.30    2.90
   0  -3   9   -0.70    2.70
   0   3 -10   31.20    7.00
   0   3  10   30.60    6.10
   0   3  10   34.50    7.00
   0   3  10   39.10    5.80
   0   3 -10   29.00    6.30
   0   3 -10   36.10    7.80
   0   3  10   36.70    7.00
   0   3 -10   35.40    6.70
   0  -3  10   36.60    6.10
   0  -3 -10   32.50    6.30
   0  -3  10   33.90    6.70
   0  -3 -10   33.60    6.30
   0  -3  10   34.10    6.50
   0  -3  10   50.49    8.20
   0  -3  10   34.50    6.50
   0   3  11   -2.30    3.50
   0   3  11    5.70    4.80
   0   3  11   -3.50    4.40
   0   3 -11    4.30    4.20
   0  -3  11    1.50    3.50
   0  -3  11    4.30    4.20
   0  -3 -11   -5.20    4.90
   0  -3  11    2.90    3.90
   0  -3 -11    3.00    3.90
   0  -3  11    0.30    3.60
   0  -3  11    5.40    4.00
   0   4   0  992.80   26.50
   0   4   0  995.90   25.50
   0   4   0 1033.30   26.20
   0   4   0 1042.00   26.00
   0   4   0  990.20   26.30
   0   4   0 1044.80   26.10
   0   4   0 1045.80   26.60
   0   4   0 1031.60   26.30
   0   4   0 1017.70   26.50
   0   4   0 1007.10   26.20
   0  -4   0 1038.20   26.00
   0  -4   0  999.90   26.30
   0  -4   0  977.50   26.20
   0  -4   0 1020.70   26.10
   0  -4   0  999.00   26.50
   0  -4   0 1003.30   26.30
   0  -4   0 1027.20   25.50
   0  -4   0 1047.80   26.30
   0  -4   0  982.30   26.50
   0  -4   0  948.91   26.00
   0   4   1  236.08    7.30
   0   4   1  228.08    7.20
   0   4  -1  232.28    7.60
   0   4   1  226.18    7.60
   0   4  -1  212.98    7.10
   0   4   1  235.78    7.20
   0   4   1  241.58    7.20
   0   4  -1  234.38    7.40
   0   4   1  223.58    7.70
   0   4  -1  227.98    6.90
   0   4  -1  231.58    7.30
   0   4  -1  229.78    7.70
   0   4   1  234.98    7.40
   0   4   1  237.78    7.40
   0   4  -1  228.58    7.50
   0   4   1  236.58    7.50
   0   4  -1  223.88    7.00
   0   4   1  232.18    7.30
   0   4  -1  233.18    6.90
   0   4   1  236.88    6.90
   0   4  -1  231.48    7.10
   0  -4  -1  224.68    7.30
   0  -4   1  236.08    7.10
   0  -4   1  225.28    7.20
   0  -4   1  230.48    7.00
   0  -4  -1  231.78    6.90
   0  -4  -1  244.08    7.30
   0  -4   1  229.08    7.50
   0  -4   1  220.18    7.60
   0  -4  -1  236.98    7.40
   0  -4  -1  217.38    7.50
   0  -4   1  227.38    7.40
   0  -4   1  226.98    7.40
   0  -4   1  230.08    7.20
   0  -4  -1  238.58    7.60
   0  -4  -1  226.68    6.20
   0  -4  -1  225.78    7.10
   0  -4   1  228.58    6.80
   0  -4  -1  236.08    7.40
   0  -4   1  220.58    7.20
   0  -4  -1  230.48    7.30
   0  -4  -1  228.08    7.30
   0   4   2   26.40    2.50
   0   4  -2   32.00    2.60
   0   4   2   27.90    2.50
   0   4   2   27.00    2.20
   0   4  -2   31.40    2.70
   0   4   2   26.30    1.90
   0   4   2   28.20    2.60
   0   4  -2   31.00    2.50
   0   4   2   27.30    2.00
   0   4   2   29.70    2.50
   0   4   2   26.80    2.50
   0   4   2   30.00    2.60
   0   4   2   29.80    1.90
   0   4  -2   26.40    2.50
   0   4  -2   26.10    2.20
   0   4   2   29.60    2.40
   0   4  -2   26.30    2.70
   0   4  -2   26.10    2.30
   0   4  -2   35.50    2.90
   0   4   2   28.30    2.60
   0   4   2   31.70    2.70
   0   4  -2   30.60    2.00
   0   4  -2   28.60    1.50
   0  -4   2   30.50    2.60
   0  -4   2   29.30    2.40
   0  -4   2   35.70    2.50
   0  -4  -2   26.30    2.50
   0  -4   2   31.00    2.70
   0  -4  -2   24.00    2.50
   0  -4   2   27.80    2.70
   0  -4  -2   31.80    2.50
   0  -4   2   28.40    2.30
   0  -4   2   30.60    1.60
   0  -4   2   27.30    1.80
   0  -4  -2   29.90    2.50
   0  -4  -2   26.80    2.00
   0  -4  -2   27.30    2.90
   0  -4  -2   29.60    2.10
   0  -4   2   28.50    2.40
   0  -4  -2   28.30    2.60
   0  -4   2   30.40    2.30
   0  -4  -2   31.50    2.00
   0   4   3   70.19    4.40
   0   4   3   69.69    4.30
   0   4  -3   77.29    3.90
   0   4  -3   67.99    4.00
   0   4  -3   76.49    4.60
   0   4   3   74.09    3.40
   0   4  -3   74.69    4.30
   0   4   3   72.99    4.30
   0   4   3   73.29    4.20
   0   4   3   68.79    4.00
   0   4   3   74.09    4.40
   0   4   3   70.19    4.20
   0   4   3   73.79    3.70
   0   4  -3   71.99    3.90
   0   4  -3   72.09    4.40
   0   4  -3   67.29    4.20
   0   4  -3   68.49    4.10
   0   4   3   68.29    4.30
   0   4   3   72.79    3.60
   0   4   3   72.49    3.90
   0   4   3   75.39    4.10
   0   4   3   75.59    3.50
   0   4  -3   70.79    3.20
   0   4  -3   76.69    4.30
   0  -4  -3   80.19    4.60
   0  -4  -3   75.39    4.10
   0  -4   3   69.99    3.90
   0  -4   3   69.69    4.30
   0  -4  -3   69.09    4.30
   0  -4  -3   72.49    4.10
   0  -4   3   64.09    3.80
   0  -4  -3   70.99    3.40
   0  -4   3   76.09    3.30
   0  -4   3   72.89    4.10
   0  -4  -3   80.99    4.40
   0  -4  -3   75.49    3.90
   0  -4   3   75.39    4.20
   0  -4   3   62.59    4.10
   0  -4  -3   71.59    4.30
   0  -4  -3   83.59    4.40
   0  -4  -3   72.29    3.40
   0  -4   3   71.49    4.30
   0  -4   3   70.69    4.30
   0  -4   3   71.79    4.00
   0  -4   3   69.29    3.70
   0  -4  -3   73.89    4.30
   0  -4   3   69.99    4.00
   0   4   4  141.19    6.80
   0   4  -4  133.49    6.80
   0   4   4  144.59    6.80
   0   4  -4  142.69    6.40
   0   4  -4  138.89    6.90
   0   4   4  145.19    5.90
   0   4  -4  144.79    6.40
   0   4   4  149.29    6.80
   0   4  -4  143.09    5.70
   0   4   4  152.08    6.50
   0   4   4  148.39    7.20
   0   4   4  145.69    7.10
   0   4   4  145.59    7.00
   0   4   4  154.78    6.40
   0   4  -4  160.28    7.10
   0   4   4  145.29    6.10
   0   4   4  146.29    7.10
   0   4  -4  139.89    6.90
   0   4  -4  138.69    6.30
   0   4  -4  147.49    7.10
   0   4   4  132.29    5.80
   0   4  -4  143.39    7.00
   0  -4  -4  151.18    6.40
   0  -4   4  139.69    6.30
   0  -4   4  143.79    6.50
   0  -4   4  139.89    6.60
   0  -4  -4  139.59    6.90
   0  -4  -4  142.09    6.90
   0  -4  -4  140.89    6.50
   0  -4  -4  139.59    5.40
   0  -4   4  140.99    6.90
   0  -4   4  137.39    6.40
   0  -4   4  150.08    7.10
   0  -4   4  141.69    6.70
   0  -4  -4  150.08    6.90
   0  -4   4  149.99    7.00
   0  -4   4  140.69    7.60
   0  -4   4  135.89    6.40
   0  -4  -4  142.59    5.80
   0  -4  -4  150.58    7.10
   0  -4  -4  145.49    6.40
   0  -4   4  148.59    7.00
   0  -4   4  150.28    6.50
   0  -4  -4  154.68    7.30
   0  -4  -4  138.99    6.80
   0   4  -5    6.60    2.00
   0   4  -5    8.30    1.90
   0   4   5    9.30    2.40
   0   4   5    5.40    2.20
   0   4  -5    7.60    2.70
   0   4  -5    7.50    2.60
   0   4  -5    7.30    2.30
   0   4   5    8.60    2.70
   0   4   5    2.60    1.40
   0   4  -5    3.30    2.10
   0   4   5    3.20    1.90
   0   4   5    3.00    1.60
   0   4  -5    7.60    2.40
   0   4  -5    7.20    2.30
   0   4   5    8.30    2.50
   0   4   5    7.50    1.90
   0   4  -5    7.80    2.30
   0   4   5    3.00    1.80
   0   4  -5    5.40    2.00
   0   4   5    5.30    1.90
   0   4   5    6.50    2.50
   0  -4  -5    5.60    2.10
   0  -4   5    4.00    2.10
   0  -4   5    5.90    2.00
   0  -4   5    3.70    2.00
   0  -4   5    5.70    2.30
   0  -4  -5    8.30    2.10
   0  -4   5    4.30    2.30
   0  -4   5    7.30    2.10
   0  -4   5    2.60    2.00
   0  -4  -5    7.70    2.20
   0  -4  -5    6.00    2.00
   0  -4   5   11.70    2.50
   0  -4   5    7.50    2.20
   0  -4   5    8.70    2.90
   0  -4  -5    5.30    2.20
   0  -4  -5    7.70    1.80
   0  -4  -5    4.40    2.00
   0  -4  -5    7.60    2.50
   0  -4  -5    5.00    2.10
   0  -4   5    4.20    1.90
   0   4  -6    0.80    1.90
   0   4   6    0.10    1.70
   0   4  -6   -0.10    1.70
   0   4  -6   -1.80    1.20
   0   4   6    1.30    2.20
   0   4   6    2.70    1.90
   0   4  -6    2.30    2.10
   0   4  -6    1.10    2.10
   0   4   6    0.10    1.60
   0   4  -6    0.70    1.70
   0   4  -6    1.80    2.10
   0   4   6    0.70    1.40
   0   4  -6    4.80    2.30
   0   4   6    0.10    1.80
   0   4   6    2.80    2.20
   0   4   6    0.90    2.10
   0   4   6    2.80    2.20
   0   4  -6    0.60    1.90
   0   4  -6    1.80    2.10
   0   4   6    0.30    1.80
   0  -4  -6    0.80    2.00
   0  -4   6    0.80    1.90
   0  -4   6    2.00    1.60
   0  -4  -6    2.50    1.90
   0  -4  -6    2.40    1.70
   0  -4  -6    0.60    1.90
   0  -4   6    0.60    1.80
   0  -4   6   -3.50    1.50
   0  -4  -6    2.60    2.10
   0  -4  -6   -0.50    1.90
   0  -4  -6    1.10    2.00
   0  -4  -6    2.40    1.60
   0  -4   6    1.50    2.20
   0  -4   6    0.40    2.10
   0  -4   6    0.40    1.90
   0  -4   6    0.20    2.10
   0  -4   6    1.50    2.00
   0  -4  -6    2.20    2.10
   0  -4   6   -1.10    1.80
   0   4  -7    0.20    1.90
   0   4   7    0.70    1.90
   0   4  -7    0.30    1.90
   0   4   7   -2.20    2.20
   0   4  -7    3.00    2.20
   0   4   7   -0.50    2.20
   0   4  -7    0.70    2.10
   0   4  -7   -0.10    2.10
   0   4   7   -0.60    2.20
   0   4   7   -1.60    1.50
   0   4   7    1.40    2.20
   0  -4  -7    0.70    1.70
   0  -4  -7   -0.70    1.80
   0  -4   7    1.90    2.20
   0  -4  -7    3.10    2.60
   0  -4  -7    2.30    2.50
   0  -4  -7    4.30    2.10
   0  -4   7   -2.00    1.80
   0  -4  -7    4.20    2.50
   0  -4   7    0.10    2.30
   0  -4  -7    1.70    2.40
   0  -4   7    0.20    2.30
   0  -4   7    3.20    2.80
   0  -4   7    2.70    2.40
   0   4   8    4.80    2.90
   0   4   8    4.40    3.30
   0   4  -8    9.90    4.00
   0   4  -8    6.70    3.10
   0   4  -8    9.30    3.50
   0   4   8    4.80    3.00
   0   4   8    8.10    3.20
   0   4   8   12.30    4.10
   0   4  -8    6.90    3.00
   0  -4  -8    4.50    3.20
   0  -4   8    7.10    3.30
   0  -4   8   14.70    3.30
   0  -4   8    8.30    3.70
   0  -4   8    4.20    2.80
   0  -4  -8    9.00    2.90
   0  -4   8    7.40    3.30
   0  -4  -8   12.30    3.60
   0  -4  -8    5.00    3.10
   0  -4   8   10.10    4.20
   0   4  -9   10.50    4.60
   0   4   9    7.50    3.50
   0   4   9   15.00    4.70
   0   4   9   16.90    4.50
   0   4  -9   10.40    4.00
   0   4   9   20.20    5.70
   0   4  -9   19.60    4.50
   0   4   9   12.20    4.30
   0  -4   9   19.70    5.10
   0  -4  -9   12.00    4.10
   0  -4   9   22.10    5.20
   0  -4   9   10.70    4.00
   0  -4   9   25.50    5.20
   0  -4  -9   12.90    4.20
   0  -4   9   13.00    4.40
   0   4  10   10.10    4.80
   0   4  10   -0.40    3.20
   0   4  10    4.90    3.30
   0   4  10   -2.70    3.60
   0   4 -10    2.60    3.30
   0   4 -10   -2.40    2.70
   0   4 -10    2.90    3.40
   0  -4  10    7.70    3.90
   0  -4  10    4.20    3.80
   0  -4 -10    4.20    3.60
   0  -4  10    0.30    3.20
   0  -4  10    2.40    3.50
   0  -4 -10    6.90    3.80
   0   4 -11   22.10    6.20
   0   4  11   17.20    5.80
   0   4  11   22.60    6.60
   0   4  11   27.40    7.00
   0  -4  11    7.30    4.50
   0  -4 -11   26.60   11.10
   0  -4  11   19.00    6.20
   0  -4  11   20.20    5.90
   0  -4  11   16.50    5.50
   0   5   0    1.20    0.90
   0   5   0    0.20    0.90
   0   5   0    0.30    1.00
   0   5   0    0.80    1.00
   0   5   0    2.60    1.20
   0   5   0    1.20    0.90
   0   5   0    0.40    0.80
   0   5   0    1.30    1.00
   0   5   0   -0.40    1.00
   0   5   0   -0.90    1.30
   0   5   0    1.70    1.10
   0  -5   0    0.60    0.80
   0  -5   0   -0.80    1.00
   0  -5   0    1.60    1.20
   0  -5   0   -0.10    0.90
   0  -5   0    0.80    1.10
   0  -5   0   -0.10    0.80
   0  -5   0    0.00    0.80
   0  -5   0   -1.20    0.90
   0  -5   0   -0.90    1.20
   0  -5   0    2.30    1.10
   0  -5   0    1.30    0.90
   0   5  -1  979.20   25.20
   0   5   1 1005.90   26.40
   0   5   1  995.30   26.10
   0   5  -1  982.60   25.60
   0   5   1 1004.40   26.10
   0   5   1 1011.70   26.10
   0   5  -1  973.80   25.60
   0   5  -1  987.50   26.20
   0   5  -1  951.50   26.30
   0   5   1  987.60   26.00
   0   5  -1  992.10   26.30
   0   5  -1  965.10   25.90
   0   5   1  937.01   26.30
   0   5   1 1012.80   25.80
   0   5  -1  997.10   25.40
   0   5  -1  917.21   25.70
   0   5   1  973.60   25.70
   0   5  -1  990.50   25.80
   0   5   1  943.11   25.70
   0   5   1  994.40   25.60
   0   5   1 1001.20   25.40
   0  -5   1  949.60   25.90
   0  -5   1  981.10   25.60
   0  -5  -1  961.30   24.30
   0  -5  -1  969.40   25.70
   0  -5  -1  990.00   25.80
   0  -5  -1  940.11   25.40
   0  -5  -1  976.10   25.70
   0  -5   1  972.20   26.30
   0  -5  -1  994.80   25.80
   0  -5  -1  958.10   26.20
   0  -5   1  977.10   26.00
   0  -5   1  936.01   25.70
   0  -5  -1  997.80   25.90
   0  -5   1  971.20   25.60
   0  -5  -1 1003.70   26.00
   0  -5   1  958.30   25.10
   0  -5   1  981.50   26.10
   0  -5  -1  991.40   25.90
   0   5   2   30.80    2.70
   0   5   2   28.80    2.70
   0   5  -2   28.90    2.90
   0   5  -2   27.70    2.80
   0   5   2   31.30    2.60
   0   5   2   32.20    2.80
   0   5  -2   30.50    2.30
   0   5   2   31.20    2.10
   0   5  -2   32.10    2.80
   0   5   2   38.10    2.40
   0   5  -2   27.50    2.50
   0   5  -2   27.10    2.30
   0   5   2   32.30    2.80
   0   5   2   30.40    1.90
   0   5   2   32.90    2.70
   0   5  -2   29.20    2.40
   0   5   2   32.00    2.70
   0   5   2   33.70    2.50
   0   5  -2   30.30    2.50
   0   5   2   35.30    2.80
   0   5  -2   27.00    2.50
   0   5  -2   34.00    2.70
   0  -5  -2   32.50    3.30
   0  -5   2   30.40    2.40
   0  -5  -2   32.80    2.70
   0  -5  -2   26.80    2.80
   0  -5   2   28.90    2.10
   0  -5   2   31.90    2.70
   0  -5   2   32.30    2.60
   0  -5  -2   28.40    2.70
   0  -5  -2   28.00    2.70
   0  -5   2   31.50    2.80
   0  -5  -2   29.90    2.10
   0  -5  -2   34.60    2.90
   0  -5   2   33.10    2.50
   0  -5   2   31.50    2.40
   0  -5   2   31.40    2.50
   0  -5   2   30.60    2.70
   0  -5  -2   28.70    2.00
   0  -5  -2   31.30    2.60
   0  -5  -2   28.60    2.30
   0   5   3  314.27   11.10
   0   5   3  328.27   11.30
   0   5   3  322.27   10.90
   0   5  -3  322.27   11.40
   0   5   3  309.87   10.70
   0   5   3  318.57   11.10
   0   5   3  319.47   10.00
   0   5  -3  326.47   11.10
   0   5  -3  331.87   10.50
   0   5  -3  309.47    9.10
   0   5  -3  320.77   11.00
   0   5  -3  319.57   10.80
   0   5   3  335.87   11.20
   0   5  -3  306.27    8.90
   0   5  -3  319.37   10.70
   0   5   3  322.27   11.10
   0   5  -3  310.67   11.00
   0   5  -3  326.07   10.80
   0   5   3  313.27   10.70
   0   5   3  329.07    9.70
   0   5   3  312.87    9.80
   0   5  -3  307.57   10.10
   0  -5   3  305.27   10.40
   0  -5   3  309.47   10.60
   0  -5  -3  319.97   11.30
   0  -5   3  319.87   11.00
   0  -5   3  317.47   11.20
   0  -5   3  311.07   10.50
   0  -5  -3  324.57   10.10
   0  -5   3  326.77   11.20
   0  -5   3  316.57   11.20
   0  -5  -3  314.07   11.00
   0  -5  -3  315.07   11.00
   0  -5  -3  304.27   10.60
   0  -5   3  304.17    8.90
   0  -5  -3  318.27    9.70
   0  -5   3  323.87   11.10
   0  -5   3  303.97   10.30
   0  -5  -3  306.87   10.90
   0  -5  -3  319.97   10.70
   0  -5  -3  319.87   10.90
   0  -5  -3  312.07   10.70
   0  -5   3  315.47   10.50
   0  -5   3  312.57   10.20
   0  -5  -3  326.07    9.80
   0  -5   3  304.07    9.10
   0   5   4 2654.63   69.09
   0   5   4 2454.05   66.79
   0   5   4 2601.74   68.29
   0   5  -4 2581.64   67.49
   0   5  -4 2732.93   69.29
   0   5  -4 2632.44   67.59
   0   5  -4 2574.74   68.59
   0   5   4 2642.64   68.79
   0   5   4 2664.13   68.79
   0   5   4 2648.73   68.69
   0   5   4 2619.84   66.49
   0   5  -4 2526.05   68.39
   0   5  -4 2674.93   68.69
   0   5   4 2635.04   67.99
   0   5   4 2645.24   66.89
   0   5  -4 2729.23   68.49
   0   5   4 2607.44   68.49
   0   5  -4 2628.54   66.29
   0   5  -4 2608.04   67.79
   0   5   4 2665.33   67.69
   0   5   4 2638.94   66.69
   0   5   4 2584.34   68.19
   0   5   4 2586.04   67.89
   0  -5  -4 2671.03   68.49
   0  -5   4 2660.13   68.59
   0  -5  -4 2630.34   66.69
   0  -5  -4 2742.33   68.89
   0  -5   4 2690.93   68.79
   0  -5  -4 2645.44   68.29
   0  -5   4 2606.24   67.59
   0  -5  -4 2634.64   68.59
   0  -5   4 2676.43   68.69
   0  -5  -4 2664.63   67.49
   0  -5   4 2653.93   67.99
   0  -5   4 2635.24   67.99
   0  -5  -4 2712.73   69.09
   0  -5  -4 2610.74   66.39
   0  -5  -4 2523.35   68.29
   0  -5  -4 2624.34   68.09
   0  -5   4 2518.85   65.99
   0  -5   4 2584.04   67.49
   0  -5  -4 2735.33   68.09
   0  -5   4 2570.14   67.89
   0  -5   4 2561.44   67.69
   0  -5   4 2594.24   68.59
   0   5  -5   61.39    4.40
   0   5   5   57.79    4.20
   0   5  -5   62.29    3.80
   0   5  -5   58.89    4.80
   0   5   5   62.09    3.60
   0   5  -5   60.99    5.10
   0   5  -5   57.29    4.70
   0   5   5   62.49    5.00
   0   5   5   59.19    4.10
   0   5   5   53.49    4.40
   0   5   5   48.20    3.90
   0   5   5   51.19    4.60
   0   5   5   63.89    5.10
   0   5   5   56.79    3.80
   0   5   5   61.99    4.90
   0   5   5   52.89    4.50
   0   5  -5   56.39    4.40
   0   5   5   54.19    4.80
   0   5  -5   63.79    5.20
   0   5  -5   48.90    4.20
   0  -5   5   55.39    4.80
   0  -5  -5   56.99    4.80
   0  -5  -5   55.59    4.40
   0  -5   5   63.39    4.90
   0  -5  -5   61.99    4.60
   0  -5   5   55.49    4.40
   0  -5   5   51.69    3.80
   0  -5   5   52.59    4.50
   0  -5  -5   59.29    5.10
   0  -5   5   66.49    5.10
   0  -5  -5   63.89    5.10
   0  -5   5   53.89    4.30
   0  -5  -5   53.29    3.70
   0  -5   5   56.79    3.70
   0  -5  -5   61.59    4.40
   0  -5  -5   56.79    4.70
   0  -5  -5   61.79    5.00
   0  -5   5   50.19    4.10
   0  -5   5   56.99    4.40
   0   5   6   38.00    3.20
   0   5   6   34.90    5.60
   0   5   6   55.29    5.50
   0   5   6   40.50    4.40
   0   5   6   41.50    5.00
   0   5  -6   36.50    5.20
   0   5  -6   37.70    4.20
   0   5   6   41.60    4.70
   0   5  -6   43.20    3.70
   0   5  -6   42.10    4.90
   0   5  -6   39.30    4.30
   0   5   6   50.69    4.50
   0   5  -6   39.40    4.60
   0   5   6   33.10    4.40
   0   5  -6   40.40    4.70
   0   5   6   46.40    4.20
   0   5   6   45.90    3.70
   0   5  -6   40.50    4.70
   0   5   6   48.40    5.70
   0  -5   6   41.90    4.20
   0  -5   6   42.60    3.60
   0  -5  -6   45.90    4.00
   0  -5  -6   33.20    4.80
   0  -5   6   35.70    7.50
   0  -5   6   39.30    4.40
   0  -5   6   43.30    4.80
   0  -5  -6   38.60    4.60
   0  -5  -6   40.90    5.50
   0  -5   6   45.30    3.90
   0  -5  -6   33.70    3.50
   0  -5   6   40.70    4.60
   0  -5  -6   49.99    4.60
   0  -5  -6   41.50    4.70
   0  -5  -6   42.20    4.50
   0  -5  -6   41.10    4.60
   0  -5   6   46.20    4.60
   0   5  -7   10.50    3.40
   0   5  -7   10.30    3.30
   0   5  -7    5.40    2.60
   0   5   7    8.50    2.40
   0   5   7    4.20    2.80
   0   5   7    7.30    3.30
   0   5  -7   13.40    3.50
   0   5  -7    9.60    3.40
   0   5   7    9.50    3.30
   0   5   7   10.40    3.70
   0   5   7   11.30    3.10
   0  -5  -7    9.60    3.20
   0  -5   7   11.70    3.20
   0  -5  -7   12.20    3.20
   0  -5   7    5.80    2.90
   0  -5   7    8.10    3.00
   0  -5  -7    9.60    3.00
   0  -5   7    8.20    3.20
   0  -5  -7   14.50    3.90
   0  -5   7   10.10    3.60
   0  -5  -7    7.40    3.80
   0  -5   7   10.30    3.30
   0  -5  -7   11.00    2.90
   0   5  -8  146.09    8.10
   0   5   8  143.79    9.80
   0   5  -8  129.59    9.20
   0   5   8  163.48   10.10
   0   5   8  158.48   10.20
   0   5  -8  152.18   10.40
   0   5   8  151.38   10.20
   0   5  -8  153.98   10.00
   0   5   8  145.79    8.80
   0  -5   8  143.39    9.30
   0  -5   8  154.98   10.20
   0  -5  -8  152.38    9.80
   0  -5   8  155.88   10.00
   0  -5   8  137.59    9.20
   0  -5  -8  139.29    9.00
   0  -5  -8  141.29   10.30
   0  -5  -8  148.29    8.30
   0  -5   8  144.19    9.70
   0  -5   8  154.88    8.30
   0   5   9    1.70    2.80
   0   5   9    1.20    3.40
   0   5   9    6.90    3.80
   0   5  -9    1.40    3.10
   0   5   9    3.10    3.30
   0   5  -9    5.80    3.50
   0   5  -9    6.80    3.70
   0   5   9    2.70    3.20
   0  -5   9    2.00    3.10
   0  -5   9    4.10    3.50
   0  -5   9    3.60    3.50
   0  -5   9    0.90    3.40
   0  -5  -9    3.50    2.90
   0  -5  -9   -1.70    2.50
   0  -5   9    1.30    3.10
   0   5 -10   43.80    7.50
   0   5  10   42.20    5.90
   0   5  10   58.69    7.70
   0   5 -10   58.99    7.80
   0   5 -10   57.49    7.70
   0   5  10   56.09    8.00
   0  -5  10   52.89    7.20
   0  -5 -10   55.59    7.50
   0  -5  10   48.70    7.20
   0  -5 -10   49.90    7.10
   0  -5  10   56.39    8.60
   0  -5  10   58.09    7.40
   0  -5  10   51.99    7.40
   0   6   0  160.88    6.20
   0   6   0  172.68    6.20
   0   6   0  165.48    5.90
   0   6   0  178.78    6.30
   0   6   0  172.18    6.20
   0   6   0  164.88    6.50
   0   6   0  163.48    5.30
   0   6   0  173.28    6.60
   0  -6   0  167.68    5.90
   0  -6   0  168.78    6.60
   0  -6   0  164.78    6.30
   0  -6   0  164.48    6.00
   0  -6   0  178.28    6.00
   0  -6   0  164.48    6.00
   0  -6   0  168.48    6.30
   0  -6   0  166.38    6.50
   0   6  -1   40.00    3.10
   0   6   1   40.80    2.90
   0   6   1   46.50    3.10
   0   6  -1   40.90    2.80
   0   6   1   44.70    2.90
   0   6  -1   41.40    2.70
   0   6   1   42.30    3.10
   0   6   1   40.50    2.60
   0   6  -1   41.90    2.90
   0   6   1   38.20    3.20
   0   6  -1   40.00    2.30
   0   6  -1   38.00    2.50
   0   6   1   42.10    2.80
   0   6  -1   37.80    3.10
   0   6  -1   40.20    2.60
   0   6   1   42.10    2.70
   0   6  -1   38.60    2.90
   0   6   1   42.10    2.90
   0   6  -1   42.30    3.20
   0  -6   1   44.00    2.30
   0  -6  -1   39.00    2.80
   0  -6   1   42.00    3.10
   0  -6  -1   43.30    2.90
   0  -6  -1   38.80    2.80
   0  -6  -1   33.00    3.10
   0  -6  -1   39.20    2.90
   0  -6   1   36.20    2.80
   0  -6   1   39.80    3.10
   0  -6  -1   39.80    3.10
   0  -6  -1   40.90    2.70
   0  -6   1   38.50    2.60
   0  -6   1   45.70    3.00
   0  -6   1   37.90    2.70
   0  -6   1   42.20    2.70
   0  -6  -1   40.90    2.60
   0   6   2  231.18    9.00
   0   6   2  245.18    9.10
   0   6   2  246.18    7.70
   0   6  -2  256.67    9.20
   0   6   2  244.08    8.70
   0   6   2  251.77    9.00
   0   6   2  240.08    8.70
   0   6  -2  236.58    8.10
   0   6   2  237.48    8.30
   0   6  -2  233.78    8.60
   0   6  -2  233.08    8.70
   0   6  -2  233.48    7.90
   0   6   2  238.78    8.70
   0   6   2  249.28    8.40
   0   6  -2  238.18    8.00
   0   6  -2  244.58    7.90
   0   6  -2  236.88    8.70
   0   6  -2  244.38    8.30
   0   6   2  243.48    8.90
   0   6  -2  252.27    8.60
   0   6   2  239.18    8.40
   0   6   2  240.28    8.90
   0  -6   2  226.38    7.90
   0  -6  -2  243.68    8.80
   0  -6  -2  236.18    7.60
   0  -6  -2  239.18    8.50
   0  -6  -2  238.88    8.00
   0  -6  -2  231.18    8.50
   0  -6  -2  240.78    7.60
   0  -6  -2  234.68    8.40
   0  -6  -2  246.48    8.10
   0  -6  -2  247.08    9.10
   0  -6   2  240.68    8.70
   0  -6   2  240.18    8.30
   0  -6  -2  239.98    8.40
   0  -6   2  238.98    8.00
   0  -6   2  237.28    8.90
   0  -6   2  251.37    8.80
   0  -6  -2  239.28    8.60
   0  -6  -2  248.88    9.20
   0  -6   2  241.78    8.20
   0   6  -3   14.80    2.30
   0   6  -3   13.40    2.10
   0   6   3   13.20    2.40
   0   6   3   14.80    2.40
   0   6   3   11.40    2.40
   0   6  -3   11.50    1.90
   0   6  -3   13.60    2.40
   0   6  -3   10.20    2.10
   0   6   3   10.50    2.20
   0   6  -3   13.40    2.20
   0   6  -3   14.20    2.80
   0   6   3   12.50    2.50
   0   6   3   14.90    2.60
   0   6  -3   13.00    2.40
   0   6   3   12.90    1.70
   0   6   3   12.90    2.00
   0   6   3   14.20    2.10
   0   6   3   15.00    1.90
   0   6   3   11.10    2.40
   0   6  -3   12.10    1.20
   0   6  -3   11.80    2.30
   0   6  -3   12.20    2.40
   0   6   3   18.20    2.40
   0  -6   3    9.30    2.00
   0  -6  -3    9.80    2.30
   0  -6  -3    7.70    1.60
   0  -6  -3   13.00    2.20
   0  -6   3   10.00    2.20
   0  -6   3   15.00    2.60
   0  -6  -3   10.40    2.10
   0  -6   3   15.30    2.30
   0  -6  -3   15.90    2.70
   0  -6  -3   10.30    2.00
   0  -6   3   10.30    2.30
   0  -6   3   11.70    2.10
   0  -6   3   12.70    2.00
   0  -6   3   13.30    2.70
   0  -6   3    5.00    1.40
   0  -6   3   10.00    1.50
   0  -6  -3   10.10    2.30
   0  -6  -3   10.40    1.70
   0  -6   3   13.60    1.30
   0  -6   3   12.20    2.20
   0  -6  -3   12.60    2.30
   0  -6   3   12.90    2.50
   0  -6  -3   13.00    2.20
   0   6  -4   61.59    4.90
   0   6  -4   59.29    4.40
   0   6  -4   66.19    4.20
   0   6   4   64.19    3.70
   0   6  -4   67.99    4.30
   0   6   4   70.49    4.30
   0   6   4   68.99    4.80
   0   6   4   72.29    5.00
   0   6  -4   63.59    4.70
   0   6   4   70.29    4.00
   0   6   4   61.39    3.60
   0   6  -4   68.59    3.30
   0   6  -4   67.49    4.80
   0   6   4   64.19    4.70
   0   6   4   70.69    4.00
   0   6   4   65.99    4.60
   0   6   4   66.89    5.00
   0   6   4   62.39    4.60
   0   6   4   69.39    4.90
   0   6  -4   65.09    4.80
   0   6  -4   63.59    4.60
   0   6  -4   67.79    4.60
   0   6   4   66.19    4.40
   0   6   4   77.09    4.70
   0  -6   4   71.09    4.90
   0  -6   4   65.49    4.20
   0  -6   4   52.19    4.50
   0  -6  -4   66.19    4.60
   0  -6  -4   70.89    4.90
   0  -6  -4   66.99    4.70
   0  -6   4   65.09    3.20
   0  -6   4   64.29    4.30
   0  -6   4   60.79    4.00
   0  -6  -4   60.69    3.60
   0  -6  -4   61.89    4.40
   0  -6   4   59.89    4.60
   0  -6  -4   73.79    5.00
   0  -6   4   76.49    5.10
   0  -6  -4   75.89    5.10
   0  -6   4   60.09    4.20
   0  -6   4   64.99    4.40
   0  -6  -4   66.39    3.70
   0  -6  -4   73.09    4.20
   0  -6  -4   62.49    4.90
   0  -6   4   71.39    4.70
   0  -6  -4   73.49    4.70
   0  -6   4   63.99    4.40
   0   6   5    2.50    1.60
   0   6   5   -1.50    1.60
   0   6  -5   -1.10    1.30
   0   6  -5    1.90    1.70
   0   6   5    3.50    1.90
   0   6   5    0.60    1.40
   0   6  -5   -1.40    1.60
   0   6   5    1.80    2.00
   0   6  -5   -0.50    1.40
   0   6  -5   -2.00    1.20
   0   6   5    0.40    1.30
   0   6   5    0.20    1.10
   0   6  -5   -0.80    1.70
   0   6   5   -1.00    1.20
   0   6   5   -1.40    1.70
   0   6   5    1.60    1.90
   0   6  -5    1.60    1.80
   0   6  -5   -0.50    1.70
   0   6  -5   -0.10    1.60
   0   6   5    0.50    1.10
   0   6   5    4.70    1.80
   0   6   5   -2.70    1.30
   0   6  -5    0.70    1.10
   0   6   5    0.80    1.60
   0  -6  -5   -0.10    1.70
   0  -6  -5   -0.10    1.50
   0  -6   5    0.70    1.90
   0  -6   5    0.10    1.40
   0  -6   5    0.90    1.40
   0  -6  -5    4.20    2.00
   0  -6  -5    1.50    1.90
   0  -6  -5    1.00    1.80
   0  -6  -5    0.20    1.50
   0  -6   5    0.10    1.50
   0  -6  -5   -0.20    1.40
   0  -6   5   -1.70    1.30
   0  -6  -5    0.50    1.80
   0  -6   5    1.80    1.70
   0  -6   5   -0.30    1.30
   0  -6  -5   -1.60    1.40
   0  -6   5   -0.30    1.60
   0  -6   5   -0.40    1.70
   0  -6  -5   -0.60    1.10
   0  -6   5   -1.90    1.20
   0  -6   5    0.20    1.60
   0  -6   5   -0.70    1.60
   0  -6  -5    1.20    1.30
   0   6  -6  181.08    8.50
   0   6  -6  167.38    8.50
   0   6   6  168.48    8.90
   0   6   6  145.29   10.40
   0   6  -6  177.38    7.50
   0   6   6  186.58    8.60
   0   6   6  178.08    7.70
   0   6   6  170.78    8.10
   0   6  -6  184.08    9.80
   0   6  -6  166.08    9.10
   0   6   6  191.28    9.90
   0   6   6  182.28    9.60
   0   6  -6  190.38    9.50
   0   6   6  175.78    9.30
   0   6  -6  176.68    9.50
   0   6   6  200.18   11.40
   0   6   6  189.28   10.10
   0  -6   6  177.48    8.50
   0  -6   6  188.08    9.10
   0  -6  -6  176.08    7.80
   0  -6   6  179.88    9.60
   0  -6   6  174.58    9.40
   0  -6  -6  187.88   10.00
   0  -6  -6  174.58    8.50
   0  -6  -6  172.68    9.50
   0  -6  -6  187.18    9.50
   0  -6   6  173.28    7.40
   0  -6  -6  177.48    8.70
   0  -6   6  177.48    9.40
   0  -6  -6  180.58    9.60
   0  -6   6  169.28    9.30
   0  -6   6  174.98   10.20
   0  -6  -6  173.08    8.90
   0   6   7    4.80    3.20
   0   6   7   12.50    2.60
   0   6  -7    5.60    2.90
   0   6   7    4.80    2.50
   0   6   7    5.90    3.00
   0   6   7    4.10    3.00
   0   6  -7    8.00    2.60
   0   6   7    8.70    3.70
   0   6  -7    7.70    3.20
   0   6  -7    5.90    2.80
   0   6  -7    5.10    2.70
   0  -6  -7    3.80    2.70
   0  -6  -7   11.30    3.50
   0  -6   7    9.20    3.30
   0  -6   7    4.00    2.50
   0  -6   7    4.20    2.50
   0  -6   7    7.80    3.30
   0  -6   7    4.80    2.80
   0  -6  -7   10.50    3.30
   0  -6   7    4.90    2.80
   0  -6  -7    3.50    3.00
   0  -6  -7    8.70    2.80
   0   6   8   49.90    6.30
   0   6  -8   59.89    6.90
   0   6   8   49.00    6.30
   0   6   8   56.99    6.70
   0   6   8   41.60    6.00
   0   6  -8   53.19    6.40
   0   6  -8   49.20    4.80
   0   6   8   49.90    5.40
   0   6  -8   41.90    5.90
   0  -6  -8   54.49    5.90
   0  -6   8   46.70    5.80
   0  -6   8   49.99    5.80
   0  -6   8   43.70    6.00
   0  -6   8   49.00    6.30
   0  -6   8   43.00    5.90
   0  -6  -8   43.80    4.70
   0  -6   8   55.59    5.30
   0  -6  -8   51.79    6.30
   0   6   9   59.29    6.30
   0   6  -9   41.70    6.90
   0   6  -9   45.40    6.60
   0   6  -9   38.40    6.40
   0   6   9   47.40    6.50
   0   6   9   47.80    7.00
   0   6   9   55.69    7.20
   0  -6  -9   41.90    6.50
   0  -6   9   48.70    6.40
   0  -6   9   52.89    6.70
   0  -6  -9   44.90    6.10
   0  -6   9   55.99    7.00
   0  -6   9   43.60    6.30
   0  -6   9   52.99    6.50
   0   6  10    7.30    3.70
   0   6 -10    5.70    4.10
   0   6 -10    4.80    4.00
   0   6  10    3.00    4.00
   0   6 -10    6.30    4.40
   0   6  10    3.80    4.70
   0   6  10    8.00    4.60
   0  -6  10   10.00    4.80
   0  -6 -10    4.20    3.50
   0  -6  10    5.40    3.50
   0  -6  10    6.90    4.00
   0  -6  10    9.50    4.60
   0  -6  10    2.60    3.60
   0  -6 -10    8.80    4.40
   0   7   0    1.00    1.20
   0   7   0    0.50    1.00
   0   7   0    0.70    0.90
   0   7   0    0.50    1.20
   0   7   0    1.10    1.40
   0   7   0    0.20    0.90
   0   7   0    1.10    1.10
   0   7   0    0.60    1.10
   0   7   0    0.80    1.20
   0   7   0   -0.40    1.00
   0  -7   0    1.00    1.30
   0  -7   0   -0.90    1.20
   0  -7   0    1.00    1.00
   0  -7   0   -0.20    0.90
   0  -7   0    2.70    1.10
   0  -7   0    0.50    1.10
   0  -7   0    1.40    0.90
   0  -7   0   -1.00    0.90
   0  -7   0    1.30    1.10
   0   7  -1 2902.31   71.79
   0   7  -1 2766.52   72.09
   0   7  -1 2886.51   71.69
   0   7   1 2880.51   71.39
   0   7  -1 2847.32   70.49
   0   7   1 2792.22   72.19
   0   7   1 2913.61   71.59
   0   7   1 2886.71   72.09
   0   7   1 2867.61   72.49
   0   7   1 2786.92   71.19
   0   7   1 2705.73   72.49
   0   7   1 2826.82   71.59
   0   7  -1 2796.02   71.89
   0   7   1 2813.72   71.79
   0   7   1 2903.11   72.09
   0   7  -1 2918.31   72.59
   0   7  -1 2899.81   72.39
   0   7  -1 2940.31   71.49
   0   7  -1 2845.42   71.19
   0   7   1 2865.01   72.09
   0   7  -1 2715.63   71.79
   0  -7  -1 2873.01   71.39
   0  -7  -1 2804.32   71.79
   0  -7   1 2820.02   71.39
   0  -7  -1 2818.22   71.79
   0  -7  -1 2781.12   72.69
   0  -7   1 2848.81   72.09
   0  -7   1 2851.11   71.49
   0  -7   1 2773.82   70.39
   0  -7   1 2748.63   71.39
   0  -7  -1 2834.32   71.69
   0  -7   1 2830.92   72.29
   0  -7   1 2850.21   72.39
   0  -7  -1 2795.52   71.39
   0  -7  -1 2771.12   72.29
   0  -7   1 2853.21   72.09
   0  -7  -1 2830.52   71.69
   0  -7   1 2829.22   72.09
   0   7  -2  224.88    8.70
   0   7   2  217.48    8.10
   0   7   2  234.88    8.70
   0   7   2  225.48    7.40
   0   7   2  229.88    8.60
   0   7   2  226.98    8.80
   0   7   2  219.18    7.90
   0   7  -2  223.98    7.80
   0   7   2  230.98    8.70
   0   7   2  228.78    8.20
   0   7  -2  225.68    7.60
   0   7   2  217.88    9.60
   0   7  -2  225.08    8.10
   0   7  -2  217.28    8.60
   0   7   2  225.28    8.50
   0   7  -2  219.88    8.50
   0   7   2  223.88    8.20
   0   7  -2  213.58    7.70
   0   7  -2  227.48    8.90
   0   7  -2  211.78    8.30
   0   7  -2  220.98    8.30
   0   7  -2  216.38    7.90
   0  -7  -2  214.58    8.90
   0  -7  -2  237.68    8.80
   0  -7   2  221.48    8.80
   0  -7  -2  223.98    8.40
   0  -7   2  217.08    7.90
   0  -7  -2  225.18    7.50
   0  -7  -2  228.08    8.30
   0  -7  -2  230.28    8.10
   0  -7  -2  225.18    8.60
   0  -7   2  218.78    7.90
   0  -7  -2  214.58    8.20
   0  -7   2  219.78    8.30
   0  -7   2  231.78    8.60
   0  -7   2  222.28    8.50
   0  -7  -2  232.08    8.50
   0  -7   2  223.98    8.00
   0  -7   2  229.88    8.50
   0  -7   2  217.38    7.70
   0  -7  -2  228.48    8.00
   0   7  -3   -0.30    1.30
   0   7  -3   -0.60    1.10
   0   7   3    2.10    1.30
   0   7   3    3.00    1.20
   0   7   3    1.60    1.30
   0   7   3    0.40    1.40
   0   7  -3    0.80    1.10
   0   7  -3    1.20    1.70
   0   7   3    1.30    1.00
   0   7  -3    2.00    1.40
   0   7  -3    1.30    1.40
   0   7  -3    2.40    1.60
   0   7   3    1.00    1.50
   0   7   3    0.00    1.40
   0   7   3    2.90    1.50
   0   7  -3   -0.20    1.40
   0   7   3    3.00    1.60
   0   7   3    0.80    1.40
   0   7  -3    1.90    1.30
   0   7   3    2.40    1.10
   0   7   3   -0.50    1.10
   0   7  -3    1.40    1.30
   0   7   3   -0.30    1.40
   0  -7   3   -0.10    1.10
   0  -7   3    0.10    1.00
   0  -7  -3    0.20    1.20
   0  -7   3    1.10    1.50
   0  -7  -3    1.90    1.70
   0  -7   3    2.80    1.60
   0  -7  -3    2.90    1.60
   0  -7   3    1.70    1.30
   0  -7  -3    0.10    1.30
   0  -7  -3    1.50    1.20
   0  -7  -3    1.30    1.20
   0  -7   3    1.00    1.50
   0  -7  -3   -0.50    0.90
   0  -7   3    0.20    0.50
   0  -7   3   -1.50    1.10
   0  -7  -3    1.70    1.60
   0  -7   3    2.50    1.50
   0  -7  -3    1.60    1.40
   0  -7   3    1.00    1.30
   0  -7  -3   -0.20    1.00
   0  -7  -3    0.40    0.90
   0   7   4   11.00    2.60
   0   7  -4    5.00    1.90
   0   7   4    3.70    1.60
   0   7  -4    5.20    2.30
   0   7   4    8.10    2.40
   0   7  -4    4.10    1.90
   0   7  -4    6.00    1.80
   0   7  -4    2.80    2.00
   0   7   4    5.80    2.00
   0   7  -4    3.90    1.10
   0   7  -4    6.10    1.80
   0   7   4    5.90    1.90
   0   7   4    6.00    1.60
   0   7   4    5.10    1.40
   0   7   4    2.80    2.00
   0   7   4    6.10    1.80
   0   7  -4    3.80    1.30
   0   7   4    7.60    2.40
   0   7   4   -0.80    1.30
   0   7   4    1.30    1.20
   0   7  -4    2.70    3.70
   0   7  -4    3.10    1.80
   0   7   4    5.90    2.10
   0   7   4    6.80    2.30
   0  -7  -4    5.60    1.60
   0  -7   4   -0.20    1.40
   0  -7  -4    5.00    2.70
   0  -7  -4    7.10    2.20
   0  -7   4    5.90    1.90
   0  -7   4    8.30    2.20
   0  -7  -4    8.60    2.20
   0  -7  -4    3.30    1.70
   0  -7  -4    5.30    1.60
   0  -7   4    4.40    1.20
   0  -7   4    4.60    1.70
   0  -7  -4    2.30    1.60
   0  -7   4    6.10    2.20
   0  -7   4    4.50    2.10
   0  -7  -4    2.50    1.70
   0  -7   4    1.60    1.40
   0  -7  -4    1.70    1.20
   0  -7  -4    4.50    2.00
   0  -7   4    5.00    1.20
   0  -7   4    6.10    2.10
   0  -7  -4    3.60    1.90
   0   7  -5  159.18    8.10
   0   7  -5  162.48    8.90
   0   7   5  164.38    8.60
   0   7  -5  162.78    7.70
   0   7   5  152.98    7.00
   0   7   5  168.88    7.70
   0   7   5  152.98    8.20
   0   7   5  166.58    7.20
   0   7  -5  175.18    9.10
   0   7   5  166.88    6.90
   0   7   5  170.68    8.70
   0   7  -5  159.88    7.40
   0   7  -5  162.58    9.20
   0   7   5  170.38    6.90
   0   7   5  176.58    9.10
   0   7   5  157.88    8.30
   0   7   5  161.58    8.20
   0   7  -5  121.39    7.50
   0   7   5  153.48    8.30
   0   7  -5  170.58    8.60
   0   7  -5  161.88    6.20
   0   7   5  174.18    8.10
   0   7  -5  151.68    8.10
   0  -7   5  159.18    7.90
   0  -7  -5  170.78    8.90
   0  -7   5  166.78    7.20
   0  -7   5  158.48    8.50
   0  -7  -5  174.98    8.20
   0  -7   5  147.19    6.70
   0  -7   5  166.88    9.00
   0  -7   5  159.78    7.40
   0  -7  -5  173.18    6.90
   0  -7  -5  152.68    8.00
   0  -7  -5  154.38    6.70
   0  -7  -5  156.38    8.10
   0  -7  -5  163.88    8.50
   0  -7   5  169.98    8.60
   0  -7   5  152.18    8.30
   0  -7  -5  154.28    8.10
   0  -7  -5  171.08    8.70
   0  -7   5  146.79    7.40
   0  -7   5  150.18    7.70
   0  -7  -5  179.08    7.70
   0  -7  -5  170.48    8.30
   0   7  -6   59.49    3.90
   0   7   6   60.49    5.70
   0   7   6   53.69    4.50
   0   7   6   60.39    5.80
   0   7   6   63.89    5.90
   0   7  -6   63.19    5.60
   0   7   6   53.29    5.40
   0   7  -6   62.49    5.50
   0   7   6   61.39    5.90
   0   7  -6   58.29    5.70
   0   7   6   57.79    5.90
   0   7  -6   61.59    5.90
   0   7   6   59.39    4.90
   0   7  -6   57.39    5.30
   0   7   6   61.79    4.50
   0  -7   6   51.99    5.40
   0  -7  -6   62.59    6.00
   0  -7  -6   66.79    5.30
   0  -7  -6   65.99    5.10
   0  -7  -6   59.29    5.70
   0  -7  -6   50.29    3.90
   0  -7   6   47.30    5.10
   0  -7  -6   61.79    5.60
   0  -7   6   54.29    4.40
   0  -7   6   57.09    5.20
   0  -7  -6   59.39    6.00
   0  -7   6   49.20    4.80
   0  -7   6   63.49    5.80
   0   7   7  217.88   11.80
   0   7  -7  227.88   12.00
   0   7  -7  204.98    9.00
   0   7  -7  213.28   11.80
   0   7   7  229.68   10.60
   0   7  -7  222.58   11.50
   0   7   7  221.38   12.00
   0   7   7  228.08   11.80
   0   7   7  235.68   10.80
   0  -7   7  215.88   10.20
   0  -7  -7  216.58   10.60
   0  -7  -7  223.78   11.80
   0  -7   7  231.28   12.00
   0  -7  -7  226.18   10.40
   0  -7   7  220.78   11.60
   0  -7   7  224.48   11.70
   0  -7   7  234.28   11.90
   0  -7  -7  233.48   12.50
   0  -7   7  227.08   11.10
   0  -7  -7  224.88   11.50
   0  -7   7  250.17   12.10
   0   7   8   14.10    4.80
   0   7   8   11.40    3.80
   0   7   8   10.10    3.40
   0   7   8    9.60    4.10
   0   7  -8   15.40    4.80
   0   7   8   11.50    4.00
   0   7  -8   17.30    4.40
   0  -7  -8   20.20    6.10
   0  -7   8   14.90    4.50
   0  -7  -8    7.40    3.10
   0  -7  -8   22.70    4.50
   0  -7   8    8.90    3.40
   0  -7   8   11.40    3.70
   0  -7   8    7.70    3.70
   0  -7   8   15.50    4.60
   0  -7   8   16.40    3.50
   0   7   9   89.19    7.50
   0   7  -9   99.49    9.00
   0   7   9   80.19    8.40
   0   7   9  111.99    9.80
   0   7  -9   96.19    8.90
   0   7   9   89.59    8.60
   0   7  -9   95.99    9.20
   0  -7   9   85.19    8.50
   0  -7   9   69.09    7.80
   0  -7   9  117.59    9.50
   0  -7  -9   79.79    8.30
   0  -7   9   86.09    8.20
   0  -7   9   88.49    8.10
   0  -7  -9   90.49    8.00
   0   7 -10    2.80    3.50
   0   7 -10    4.00    3.60
   0   7  10    4.40    4.00
   0   7  10    2.30    3.80
   0   7 -10    1.80    3.60
   0   7  10    0.20    4.00
   0  -7 -10    1.30    3.40
   0  -7  10    5.20    4.30
   0  -7  10    0.10    3.60
   0  -7 -10    3.30    3.80
   0  -7  10    2.30    3.60
   0  -7  10    0.60    3.70
   0  -7  10    3.80    3.40
   0   8   0  389.36   13.90
   0   8   0  439.36   13.10
   0   8   0  409.06   12.90
   0   8   0  407.16   13.00
   0   8   0  407.76   12.90
   0   8   0  380.96   13.20
   0   8   0  411.16   12.50
   0   8   0  410.96   12.50
   0   8   0  425.36   13.00
   0   8   0  408.26   11.50
   0   8   0  414.16   13.50
   0  -8   0  412.56   13.20
   0  -8   0  401.36   12.90
   0  -8   0  418.06   11.70
   0  -8   0  412.76   13.70
   0  -8   0  401.56   13.30
   0  -8   0  418.46   12.60
   0  -8   0  397.66   12.60
   0  -8   0  398.06   13.00
   0  -8   0  401.46   12.60
   0  -8   0  421.56   12.60
   0  -8   0  427.76   14.20
   0   8   1 1825.92   47.70
   0   8   1 1808.12   48.60
   0   8  -1 1855.41   47.90
   0   8  -1 1752.22   48.40
   0   8   1 1888.51   48.80
   0   8  -1 1913.61   47.00
   0   8   1 1926.01   48.10
   0   8   1 1891.71   48.30
   0   8   1 1925.61   48.80
   0   8  -1 1884.91   49.10
   0   8   1 1813.62   48.40
   0   8  -1 1835.62   47.80
   0   8   1 1801.22   48.10
   0   8  -1 1863.01   48.30
   0   8  -1 1857.91   49.30
   0   8  -1 1811.42   48.50
   0   8  -1 1908.41   49.30
   0   8  -1 1805.32   48.80
   0   8   1 1929.81   49.40
   0   8  -1 1866.01   48.50
   0   8   1 1750.42   49.10
   0   8   1 1898.71   48.80
   0  -8  -1 1915.61   48.40
   0  -8   1 1832.12   46.80
   0  -8   1 1831.32   48.00
   0  -8   1 1878.71   49.00
   0  -8   1 1906.21   48.90
   0  -8  -1 1859.81   48.30
   0  -8   1 1829.32   48.90
   0  -8  -1 1906.71   48.00
   0  -8  -1 1849.52   48.50
   0  -8  -1 1865.91   49.60
   0  -8   1 1879.11   48.80
   0  -8  -1 1857.71   48.60
   0  -8   1 1859.81   48.10
   0  -8   1 1923.71   49.00
   0  -8   1 1805.62   48.00
   0  -8  -1 1828.82   49.10
   0  -8   1 1897.71   48.90
   0  -8  -1 1852.31   48.50
   0   8   2   27.90    2.90
   0   8  -2   24.90    2.30
   0   8   2   28.50    3.00
   0   8  -2   23.30    2.50
   0   8   2   23.20    2.90
   0   8  -2   27.00    2.70
   0   8  -2   25.60    3.00
   0   8  -2   30.30    3.30
   0   8   2   29.40    3.00
   0   8  -2   25.90    2.70
   0   8   2   26.70    2.70
   0   8   2   25.20    3.20
   0   8   2   29.90    2.80
   0   8   2   32.90    3.30
   0   8   2   27.10    2.90
   0   8  -2   29.30    3.30
   0   8  -2   19.90    2.20
   0   8   2   31.10    2.40
   0   8  -2   27.90    2.90
   0   8   2   25.10    2.60
   0   8  -2   27.70    3.30
   0  -8   2   23.10    3.00
   0  -8   2   24.70    3.00
   0  -8  -2   24.20    3.10
   0  -8   2   26.10    2.50
   0  -8   2   22.90    2.90
   0  -8  -2   30.00    2.80
   0  -8  -2   28.40    2.50
   0  -8   2   26.50    2.90
   0  -8   2   23.40    2.30
   0  -8  -2   23.20    2.70
   0  -8  -2   30.10    2.70
   0  -8  -2   24.90    3.10
   0  -8   2   27.00    2.70
   0  -8   2   24.50    2.60
   0  -8  -2   24.30    2.80
   0  -8   2   25.90    2.60
   0  -8  -2   25.80    2.70
   0  -8  -2   22.60    2.90
   0  -8   2   31.40    3.10
   0  -8  -2   28.10    1.60
   0  -8  -2   26.70    2.80
   0  -8  -2   25.60    2.80
   0   8  -3  413.36   13.50
   0   8  -3  401.46   12.60
   0   8  -3  399.76   13.90
   0   8   3  418.56   14.10
   0   8  -3  407.56   13.10
   0   8   3  368.66   14.30
   0   8  -3  407.26   12.70
   0   8  -3  410.76   14.20
   0   8   3  421.86   13.60
   0   8   3  409.56   13.70
   0   8  -3  415.16   13.30
   0   8   3  396.36   12.30
   0   8   3  402.16   13.70
   0   8   3  411.66   13.60
   0   8  -3  408.16   13.80
   0   8   3  427.56   14.40
   0   8  -3  400.46   13.80
   0   8   3  436.06   14.60
   0   8  -3  407.26   14.60
   0   8   3  399.86   14.00
   0   8   3  430.76   14.30
   0   8   3  410.96   13.00
   0   8  -3  419.76   14.40
   0  -8  -3  398.96   13.80
   0  -8   3  406.16   13.00
   0  -8   3  405.16   13.80
   0  -8  -3  425.06   12.10
   0  -8   3  399.06   13.90
   0  -8  -3  398.06   14.40
   0  -8  -3  410.46   13.70
   0  -8   3  402.26   13.20
   0  -8  -3  426.46   14.30
   0  -8  -3  395.76   14.00
   0  -8   3  397.16   13.30
   0  -8   3  414.66   14.10
   0  -8  -3  426.96   14.30
   0  -8   3  393.66   14.30
   0  -8  -3  407.36   13.00
   0  -8   3  415.96   13.90
   0  -8  -3  423.26   13.80
   0  -8   3  421.26   13.50
   0  -8  -3  403.96   14.00
   0  -8   3  410.56   12.90
   0  -8  -3  385.86   14.30
   0   8  -4    3.10    2.00
   0   8   4    5.10    1.50
   0   8  -4    4.70    2.00
   0   8   4    4.00    2.00
   0   8   4    3.90    1.60
   0   8  -4    6.90    1.60
   0   8   4    7.30    2.60
   0   8  -4    5.80    2.20
   0   8   4    9.70    2.60
   0   8  -4    3.00    2.20
   0   8  -4    9.40    2.40
   0   8  -4    6.80    1.90
   0   8   4    7.20    1.80
   0   8  -4    6.00    2.10
   0   8  -4    8.50    2.70
   0   8   4    7.50    2.60
   0   8   4    5.30    2.90
   0   8   4    5.60    2.00
   0   8   4    6.90    2.40
   0   8  -4    8.00    2.10
   0   8   4    5.30    2.10
   0   8   4    6.60    2.20
   0   8   4    4.30    1.50
   0  -8  -4    2.90    1.40
   0  -8  -4    6.10    1.80
   0  -8  -4    5.70    2.20
   0  -8   4    6.20    2.00
   0  -8   4    5.60    1.80
   0  -8  -4    3.10    1.40
   0  -8  -4    5.10    2.10
   0  -8   4    2.60    1.70
   0  -8   4    5.60    2.10
   0  -8   4    3.00    2.10
   0  -8   4    4.50    2.10
   0  -8  -4    5.30    2.80
   0  -8   4    2.80    1.60
   0  -8  -4    1.30    1.60
   0  -8   4    5.10    2.00
   0  -8  -4    6.20    2.40
   0  -8  -4    5.00    3.40
   0  -8   4    5.40    2.10
   0  -8  -4    6.70    2.20
   0  -8  -4    4.30    2.10
   0  -8   4    2.50    1.80
   0   8   5    0.40    1.20
   0   8   5   -0.90    1.30
   0   8   5    0.00    1.90
   0   8   5    1.90    1.60
   0   8   5    1.70    1.50
   0   8  -5    0.50    1.80
   0   8  -5   -0.70    1.90
   0   8  -5    2.40    2.00
   0   8   5    1.20    1.80
   0   8   5    2.20    1.70
   0   8  -5   -1.30    2.10
   0   8  -5    0.40    1.90
   0   8  -5    3.00    2.00
   0   8   5   -2.10    1.60
   0   8   5    5.40    2.50
   0   8   5    1.80    1.90
   0   8   5   -0.20    1.80
   0   8   5    0.00    1.70
   0   8  -5    2.60    1.20
   0  -8   5    0.40    1.10
   0  -8  -5    3.20    2.30
   0  -8   5    0.70    1.70
   0  -8  -5    0.70    1.70
   0  -8  -5    0.90    1.90
   0  -8  -5    1.80    1.80
   0  -8   5    1.60    2.10
   0  -8   5    2.30    1.70
   0  -8   5    2.20    1.80
   0  -8  -5    3.00    1.70
   0  -8  -5   -0.40    1.20
   0  -8  -5    1.00    1.90
   0  -8   5    1.00    1.70
   0  -8   5   -0.20    1.90
   0  -8   5    1.60    2.00
   0  -8   5    3.00    1.90
   0  -8  -5    1.50    1.90
   0  -8   5    0.20    1.90
   0  -8  -5    3.40    2.30
   0  -8  -5    2.40    2.00
   0  -8  -5    1.90    2.00
   0   8   6   21.70    3.60
   0   8  -6   24.00    4.30
   0   8   6   25.80    4.50
   0   8   6   20.80    3.40
   0   8   6   24.90    4.50
   0   8   6   28.10    4.70
   0   8  -6   26.80    4.40
   0   8   6   19.10    3.90
   0   8  -6   22.00    2.60
   0   8  -6   25.80    6.80
   0   8   6   24.60    4.60
   0   8   6   22.50    4.40
   0   8   6   21.20    3.20
   0   8  -6   23.40    4.00
   0  -8   6   20.10    4.10
   0  -8  -6   27.60    4.40
   0  -8   6   28.80    3.60
   0  -8  -6   30.10    5.30
   0  -8  -6   19.10    4.10
   0  -8   6   22.40    3.70
   0  -8   6   31.00    4.50
   0  -8   6   25.10    4.80
   0  -8  -6   31.30    3.90
   0  -8  -6   22.70    3.10
   0  -8  -6   22.80    4.50
   0  -8  -6   23.10    3.80
   0  -8   6   30.40    4.20
   0   8  -7    3.00    2.90
   0   8   7   -1.30    2.20
   0   8   7   11.20    4.20
   0   8  -7    7.80    3.00
   0   8  -7    4.70    3.10
   0   8  -7    8.10    2.30
   0   8   7   10.60    3.30
   0   8   7    6.80    3.40
   0   8   7    7.10    3.30
   0  -8  -7    9.10    3.30
   0  -8   7    6.20    3.30
   0  -8  -7    6.20    2.60
   0  -8  -7    4.60    2.70
   0  -8   7    2.80    2.80
   0  -8   7    1.50    2.20
   0  -8   7    4.10    3.00
   0  -8   7   10.10    3.00
   0  -8   7   10.10    2.70
   0  -8  -7    8.00    3.50
   0   8  -8    1.50    2.90
   0   8   8    0.60    3.50
   0   8   8    2.20    3.40
   0   8   8   -1.80    2.20
   0   8   8   -1.70    2.40
   0   8  -8    3.10    2.80
   0  -8  -8   -0.20    2.60
   0  -8   8    1.60    2.60
   0  -8   8    0.70    3.00
   0  -8   8    1.70    2.00
   0  -8   8    0.70    2.60
   0  -8  -8    2.40    2.60
   0  -8   8    4.80    3.60
   0  -8  -8   -1.70    1.90
   0   8  -9   41.30    6.60
   0   8   9   34.40    6.60
   0   8  -9   43.50    7.10
   0   8  -9   37.40    6.30
   0   8   9   34.60    5.50
   0   8   9   49.60    7.00
   0   8   9   41.50    6.50
   0  -8   9   44.40    6.30
   0  -8  -9   44.50    6.80
   0  -8  -9   35.50    5.90
   0  -8   9   43.90    6.90
   0  -8   9   36.70    5.90
   0  -8   9   41.40    6.60
   0   8  10    0.60    3.70
   0   8  10    1.10    3.40
   0   8 -10   -0.60    3.20
   0   8  10   -1.40    3.40
   0   8 -10    2.90    3.70
   0   8 -10   -1.60    3.10
   0  -8  10   11.40    5.10
   0  -8 -10    1.40    3.70
   0  -8  10    4.70    3.60
   0  -8  10    5.50    4.10
   0   9   0   -0.70    1.00
   0   9   0    1.00    1.30
   0   9   0    1.40    1.10
   0   9   0    2.70    1.30
   0   9   0   -0.70    1.20
   0   9   0    0.70    1.30
   0   9   0   -0.10    1.40
   0   9   0   -0.90    1.00
   0   9   0    1.00    1.20
   0   9   0    0.60    1.00
   0   9   0    1.60    1.30
   0  -9   0    0.10    1.40
   0  -9   0    0.90    1.40
   0  -9   0    0.90    1.40
   0  -9   0    0.30    1.00
   0  -9   0    1.70    1.30
   0  -9   0   -0.70    1.00
   0  -9   0    0.40    1.10
   0  -9   0   -0.20    1.30
   0  -9   0   -1.20    1.10
   0  -9   0   -0.50    0.90
   0  -9   0   -0.60    0.80
   0   9   1  881.71   25.40
   0   9  -1  851.51   24.90
   0   9  -1  909.71   26.10
   0   9   1  901.81   25.50
   0   9  -1  876.51   25.50
   0   9  -1  912.91   25.20
   0   9  -1  908.61   25.80
   0   9   1  844.82   25.80
   0   9  -1  905.51   23.30
   0   9   1  897.81   24.80
   0   9   1  917.01   26.10
   0   9  -1  931.91   26.20
   0   9   1  898.01   25.50
   0   9   1  856.51   25.10
   0   9   1  923.31   25.50
   0   9   1  930.91   25.00
   0   9   1  868.51   24.20
   0   9   1  892.11   24.70
   0   9  -1  857.21   25.10
   0   9  -1  894.91   24.60
   0   9  -1  876.41   24.40
   0  -9   1  863.41   25.50
   0  -9  -1  914.91   24.50
   0  -9  -1  866.11   26.20
   0  -9  -1  921.01   25.40
   0  -9   1  883.51   25.40
   0  -9   1  830.32   24.60
   0  -9   1  916.81   25.70
   0  -9   1  906.21   25.50
   0  -9   1  889.71   24.70
   0  -9  -1  890.11   25.10
   0  -9   1  891.21   24.60
   0  -9  -1  893.31   24.80
   0  -9  -1  897.51   25.00
   0  -9   1  848.72   23.10
   0  -9  -1  890.31   24.90
   0  -9   1  896.01   25.70
   0  -9   1  900.31   25.50
   0  -9  -1  859.11   25.10
   0   9   2  470.85   15.30
   0   9  -2  454.35   15.40
   0   9  -2  463.05   13.80
   0   9  -2  448.96   15.50
   0   9  -2  452.05   14.50
   0   9   2  456.75   15.10
   0   9   2  472.75   15.00
   0   9   2  461.55   14.40
   0   9  -2  434.86   14.90
   0   9   2  473.25   15.20
   0   9   2  438.96   15.00
   0   9   2  460.75   14.50
   0   9  -2  437.36   14.90
   0   9   2  461.75   15.00
   0   9  -2  473.25   15.80
   0   9  -2  463.55   13.90
   0   9  -2  448.06   14.50
   0   9  -2  464.75   14.20
   0   9   2  465.35   13.90
   0   9   2  471.05   15.60
   0   9  -2  459.35   14.80
   0   9   2  460.45   14.50
   0  -9   2  449.66   15.00
   0  -9   2  448.56   15.40
   0  -9   2  435.86   15.10
   0  -9   2  474.45   15.20
   0  -9   2  460.65   14.30
   0  -9  -2  483.75   15.10
   0  -9  -2  452.95   13.90
   0  -9  -2  455.45   14.80
   0  -9  -2  451.45   15.30
   0  -9  -2  471.15   14.70
   0  -9   2  458.85   14.60
   0  -9   2  462.25   14.00
   0  -9  -2  473.15   16.10
   0  -9  -2  480.05   14.90
   0  -9  -2  453.95   14.70
   0  -9   2  436.36   14.20
   0  -9  -2  450.75   14.60
   0  -9  -2  452.25   14.60
   0  -9  -2  477.55   14.80
   0  -9   2  463.65   15.00
   0  -9   2  442.66   13.50
   0   9  -3   66.89    5.10
   0   9  -3   78.79    5.10
   0   9   3   67.79    4.90
   0   9  -3   61.89    4.30
   0   9  -3   72.39    6.30
   0   9   3   73.49    4.80
   0   9   3   68.99    4.60
   0   9  -3   64.09    4.50
   0   9  -3   70.79    4.40
   0   9   3   72.89    4.80
   0   9   3   74.29    5.00
   0   9  -3   72.49    5.20
   0   9   3   68.89    4.20
   0   9   3   62.79    4.30
   0   9   3   77.59    5.30
   0   9   3   71.69    3.90
   0   9   3   70.19    5.00
   0   9  -3   66.39    4.90
   0   9  -3   74.39    4.20
   0   9   3   70.49    5.10
   0   9  -3   76.09    4.90
   0   9  -3   64.79    4.20
   0  -9  -3   73.29    5.00
   0  -9  -3   70.49    5.00
   0  -9  -3   66.09    4.90
   0  -9  -3   72.49    3.40
   0  -9   3   79.89    5.00
   0  -9   3   61.69    4.80
   0  -9   3   67.19    4.90
   0  -9  -3   70.49    4.70
   0  -9  -3   73.19    4.90
   0  -9  -3   78.09    5.00
   0  -9   3   65.99    4.30
   0  -9   3   69.99    4.10
   0  -9   3   67.79    5.20
   0  -9  -3   70.59    4.40
   0  -9   3   62.09    4.00
   0  -9  -3   76.39    4.90
   0  -9   3   69.79    5.10
   0  -9  -3   63.99    5.10
   0  -9  -3   64.99    3.90
   0  -9   3   67.39    4.10
   0  -9   3   66.39    4.80
   0   9  -4  773.42   24.50
   0   9  -4  788.32   22.90
   0   9   4  805.82   23.00
   0   9  -4  753.32   23.20
   0   9   4  802.42   24.70
   0   9  -4  809.22   25.60
   0   9  -4  738.43   21.80
   0   9   4  829.22   24.40
   0   9   4  843.22   25.10
   0   9   4  783.72   24.10
   0   9   4  814.92   24.00
   0   9  -4  827.72   24.60
   0   9  -4  776.32   24.20
   0   9   4  816.82   25.20
   0   9  -4  776.02   24.70
   0   9  -4  803.82   24.40
   0   9   4  833.92   25.30
   0   9   4  785.52   22.30
   0   9   4  805.12   25.10
   0   9  -4  820.72   23.90
   0   9   4  832.92   24.20
   0  -9   4  782.12   24.80
   0  -9   4  808.72   23.70
   0  -9  -4  820.82   25.10
   0  -9  -4  774.92   22.30
   0  -9  -4  802.72   24.30
   0  -9   4  835.12   24.80
   0  -9  -4  829.02   25.00
   0  -9  -4  800.42   22.30
   0  -9   4  753.12   24.90
   0  -9  -4  778.42   24.10
   0  -9  -4  768.92   23.90
   0  -9   4  783.42   22.90
   0  -9   4  773.42   23.70
   0  -9  -4  783.72   24.60
   0  -9   4  793.92   24.20
   0  -9  -4  777.62   24.50
   0  -9   4  729.33   23.10
   0  -9  -4  804.32   23.10
   0  -9  -4  804.52   25.20
   0  -9   4  762.42   23.40
   0  -9   4  749.03   24.90
   0   9   5   28.00    3.60
   0   9   5   24.70    2.90
   0   9   5   29.90    4.50
   0   9  -5   19.90    4.10
   0   9   5   31.30    4.30
   0   9  -5   28.00    3.90
   0   9   5   28.90    3.20
   0   9  -5   28.30    4.20
   0   9  -5   33.70    4.50
   0   9   5   28.40    4.20
   0   9   5   30.00    3.40
   0   9   5   27.50    4.30
   0   9  -5   23.20    3.30
   0   9   5   28.10    3.90
   0   9   5   26.30    4.10
   0   9  -5   25.70    3.70
   0   9   5   27.40    4.00
   0  -9   5   28.10    2.30
   0  -9   5   25.30    3.60
   0  -9  -5   29.60    4.30
   0  -9  -5   25.30    4.20
   0  -9  -5   23.80    3.70
   0  -9  -5   26.20    3.30
   0  -9  -5   26.50    4.10
   0  -9  -5   29.60    3.30
   0  -9   5   20.00    4.70
   0  -9   5   28.80    4.10
   0  -9   5   29.20    3.70
   0  -9   5   33.80    3.80
   0  -9  -5   22.70    4.00
   0  -9  -5   22.50    3.80
   0  -9  -5   27.80    3.30
   0  -9   5   29.00    4.00
   0   9  -6    3.50    2.70
   0   9   6    8.80    3.60
   0   9  -6    3.60    2.50
   0   9  -6    7.00    1.70
   0   9   6    3.10    2.80
   0   9   6    3.30    2.90
   0   9   6   10.40    3.40
   0   9   6    5.60    2.30
   0   9   6    3.40    2.20
   0   9   6    4.40    2.50
   0   9   6    3.70    2.60
   0   9   6    4.20    1.80
   0   9  -6   -0.40    2.00
   0   9   6    5.80    2.90
   0  -9   6   11.20    3.10
   0  -9   6    5.10    2.40
   0  -9  -6    2.50    2.10
   0  -9  -6    9.00    3.00
   0  -9  -6    3.70    2.60
   0  -9  -6    3.40    2.50
   0  -9  -6    2.10    2.00
   0  -9  -6    4.30    2.60
   0  -9   6    5.10    2.70
   0  -9   6    3.90    2.50
   0  -9  -6    5.30    2.90
   0  -9   6    1.70    2.50
   0   9  -7  197.28   10.80
   0   9  -7  194.58   11.10
   0   9   7  178.68   10.80
   0   9   7  211.68   11.60
   0   9   7  198.08   11.20
   0   9   7  202.38   11.60
   0   9  -7  211.88   11.80
   0  -9  -7  187.38   12.30
   0  -9   7  182.78   10.70
   0  -9  -7  189.08   11.10
   0  -9   7  185.78   10.20
   0  -9  -7  188.48   10.20
   0  -9   7  189.38    9.90
   0  -9   7  179.88   10.90
   0  -9   7  197.08   11.20
   0  -9   7  180.48    8.80
   0  -9  -7  197.28    9.70
   0   9   8  125.99    8.40
   0   9  -8  132.79    9.60
   0   9   8  145.09   10.60
   0   9   8  134.19   10.20
   0   9  -8  153.88   10.70
   0  -9  -8  138.69    8.90
   0  -9  -8  142.59    9.00
   0  -9   8  141.09   10.00
   0  -9   8  122.49    8.10
   0  -9   8  124.79    9.50
   0  -9   8  134.49   11.20
   0  -9   8  140.69   10.10
   0  -9  -8  151.98   10.40
   0   9   9    1.70    2.80
   0   9  -9    1.00    3.20
   0   9   9   -0.50    3.20
   0   9   9    0.40    3.50
   0   9  -9    1.50    3.40
   0   9  -9    1.40    3.10
   0   9   9    2.30    3.50
   0  -9   9   -0.10    2.70
   0  -9  -9    2.30    3.20
   0  -9   9    1.30    3.10
   0  -9   9    0.00    2.90
   0   9 -10   61.69    8.10
   0   9  10   53.29    8.20
   0   9  10   61.39    8.50
   0   9 -10   57.39    8.40
   0   9 -10   44.30    8.00
   0   9  10   56.49    8.40
   0  -9  10   68.59    8.30
   0  -9 -10   55.79    9.30
   0  -9  10   55.89    7.60
   0  -9  10   78.59   13.60
   0  10   0   28.80    3.10
   0  10   0   30.80    3.10
   0  10   0   30.80    3.40
   0  10   0   31.30    3.30
   0  10   0   34.20    2.90
   0  10   0   27.10    3.00
   0  10   0   28.50    2.20
   0  10   0   33.40    2.90
   0  10   0   25.90    3.10
   0  10   0   32.40    3.40
   0  10   0   41.10    3.50
   0 -10   0   31.10    3.40
   0 -10   0   34.00    2.40
   0 -10   0   30.10    2.90
   0 -10   0   28.30    3.40
   0 -10   0   26.90    3.10
   0 -10   0   32.00    2.90
   0 -10   0   31.40    3.20
   0 -10   0   35.50    3.10
   0 -10   0   30.70    3.30
   0 -10   0   31.20    3.20
   0 -10   0   31.50    3.00
   0  10  -1    1.60    1.30
   0  10   1    5.50    1.80
   0  10  -1    3.10    1.70
   0  10   1    3.10    1.60
   0  10  -1    2.90    1.50
   0  10  -1   -0.20    1.20
   0  10  -1    4.30    1.90
   0  10  -1    3.30    1.30
   0  10   1    5.50    1.60
   0  10   1    4.00    1.70
   0  10   1    3.00    1.40
   0  10  -1    8.80    1.80
   0  10   1    4.50    1.70
   0  10  -1    0.00    1.30
   0  10  -1    1.80    0.90
   0  10  -1    2.70    1.70
   0  10  -1    1.00    1.50
   0  10   1    3.80    1.70
   0  10   1    2.50    1.60
   0  10   1    3.80    1.60
   0  10   1    4.20    1.60
   0 -10  -1    4.60    1.50
   0 -10  -1    2.00    1.70
   0 -10  -1    6.60    2.30
   0 -10  -1    1.60    1.30
   0 -10   1    2.60    1.00
   0 -10  -1    1.30    1.20
   0 -10   1    0.60    1.20
   0 -10  -1    2.20    1.50
   0 -10  -1    4.30    1.60
   0 -10   1    3.50    1.90
   0 -10  -1    0.00    0.70
   0 -10   1    0.10    0.80
   0 -10   1    0.50    1.40
   0 -10   1    1.10    1.10
   0 -10  -1    2.20    1.40
   0 -10  -1    4.50    1.70
   0 -10   1    2.40    1.50
   0 -10   1    0.70    1.30
   0 -10   1    2.70    1.60
   0 -10   1   -0.50    1.10
   0  10   2    0.60    1.30
   0  10  -2   -0.20    1.20
   0  10   2    1.50    1.40
   0  10  -2    0.80    1.80
   0  10  -2    1.10    1.60
   0  10   2    0.00    1.50
   0  10   2    1.80    1.50
   0  10  -2   -0.10    1.40
   0  10  -2   -0.10    0.90
   0  10  -2   -0.80    1.30
   0  10   2    0.00    1.20
   0  10  -2    0.30    1.10
   0  10  -2    0.40    1.40
   0  10   2    0.00    1.20
   0  10  -2   -0.10    1.20
   0  10   2    0.90    1.50
   0  10   2    0.00    1.30
   0  10  -2   -1.30    1.00
   0  10   2    0.70    1.30
   0  10   2    0.30    1.00
   0  10  -2    0.70    1.40
   0  10   2    1.10    1.50
   0 -10   2    1.70    1.30
   0 -10   2    0.90    1.20
   0 -10   2    1.10    1.20
   0 -10  -2   -0.20    1.10
   0 -10  -2    1.10    1.30
   0 -10  -2    0.40    1.30
   0 -10  -2   -0.40    1.20
   0 -10  -2    1.30    1.90
   0 -10   2    0.10    0.50
   0 -10   2   -1.50    1.20
   0 -10   2    1.10    1.30
   0 -10   2   -1.30    1.30
   0 -10  -2    5.00    1.60
   0 -10  -2    0.60    1.40
   0 -10  -2   -0.90    1.10
   0 -10   2   -0.50    1.40
   0 -10  -2   -1.40    1.20
   0 -10  -2    1.50    1.60
   0 -10   2   -0.30    1.00
   0 -10   2    1.00    1.40
   0 -10   2   -0.10    1.40
   0  10  -3  144.39    7.90
   0  10  -3  140.09    7.40
   0  10  -3  142.09    6.60
   0  10   3  139.49    7.60
   0  10   3  136.79    6.90
   0  10  -3  156.18    7.90
   0  10  -3  135.99    6.70
   0  10  -3  146.59    6.40
   0  10   3  133.39    6.80
   0  10  -3  129.99    7.40
   0  10   3  156.78    6.90
   0  10  -3  145.29    6.60
   0  10   3  140.29    7.00
   0  10  -3  152.08    7.30
   0  10   3  148.59    7.90
   0  10   3  150.18    6.10
   0  10   3  145.69    7.50
   0  10   3  133.59    6.90
   0  10  -3  136.39    6.90
   0  10  -3  135.39    7.60
   0  10   3  154.38    7.80
   0 -10   3  139.99    6.30
   0 -10  -3  135.99    7.10
   0 -10  -3  146.89    4.90
   0 -10  -3  134.19    7.40
   0 -10  -3  141.99    7.20
   0 -10  -3  159.98    7.40
   0 -10  -3  152.38    7.50
   0 -10   3  136.79    6.20
   0 -10   3  149.88    7.50
   0 -10  -3  143.99    6.80
   0 -10   3  142.79    7.50
   0 -10   3  135.89    6.60
   0 -10   3  143.39    6.50
   0 -10   3  139.39    7.30
   0 -10   3  135.69    8.00
   0 -10   3  135.69    7.60
   0 -10  -3  142.49    5.10
   0 -10   3  142.29    6.70
   0 -10  -3  148.39    8.10
   0 -10  -3  134.99   10.20
   0 -10  -3  139.29    6.10
   0  10  -4   88.19    5.90
   0  10  -4   99.99    6.40
   0  10   4   94.29    6.40
   0  10   4  103.89    6.80
   0  10  -4   90.79    6.40
   0  10   4  111.99    7.10
   0  10  -4   80.99    7.90
   0  10   4   97.89    6.20
   0  10   4   86.49    5.80
   0  10  -4   95.99    5.80
   0  10   4   93.79    6.10
   0  10   4   90.39    6.30
   0  10   4   92.29    6.50
   0  10   4   92.69    5.30
   0  10   4   99.79    4.90
   0  10   4   88.89    5.70
   0  10  -4  105.29    6.80
   0  10  -4   94.99    6.70
   0  10  -4   72.99    4.80
   0  10  -4   96.59    5.30
   0  10  -4   79.39    6.30
   0 -10   4  101.99    6.60
   0 -10   4  101.49    5.00
   0 -10  -4   86.99    6.20
   0 -10  -4  109.59    6.90
   0 -10  -4  100.19    6.20
   0 -10   4   97.59    6.40
   0 -10  -4  100.69    4.80
   0 -10   4   88.19    5.40
   0 -10  -4   82.79    5.90
   0 -10  -4   97.49    6.70
   0 -10   4   97.39    6.50
   0 -10  -4   82.59    6.20
   0 -10   4   84.29    5.80
   0 -10  -4   90.89    6.20
   0 -10   4   92.59    5.70
   0 -10   4   89.69    5.20
   0 -10  -4  101.39    5.60
   0 -10  -4   92.59    6.00
   0 -10  -4   86.59    4.80
   0  10   5  653.73   21.80
   0  10  -5  622.54   22.60
   0  10   5  707.33   23.60
   0  10  -5  685.43   22.60
   0  10  -5  678.33   25.10
   0  10   5  672.33   21.70
   0  10   5  683.53   19.90
   0  10  -5  671.73   21.90
   0  10   5  683.23   22.30
   0  10   5  638.54   22.50
   0  10   5  682.13   23.10
   0  10   5  696.93   23.30
   0  10   5  657.33   20.80
   0  10  -5  705.93   23.80
   0  10   5  674.63   22.80
   0  10   5  673.73   20.50
   0 -10  -5  687.83   23.00
   0 -10   5  658.03   22.50
   0 -10   5  625.44   21.20
   0 -10   5  653.53   22.80
   0 -10  -5  701.43   20.40
   0 -10   5  700.03   21.90
   0 -10  -5  654.93   22.90
   0 -10   5  654.63   21.30
   0 -10  -5  674.63   22.40
   0 -10   5  685.63   22.10
   0 -10  -5  686.43   23.10
   0 -10  -5  673.73   20.70
   0 -10  -5  660.73   22.60
   0  10  -6    4.10    2.70
   0  10   6    4.60    2.90
   0  10   6    0.50    2.30
   0  10  -6    5.80    2.80
   0  10   6    4.20    2.40
   0  10   6    1.80    1.60
   0  10  -6    3.10    2.60
   0  10   6    1.60    2.50
   0  10   6    2.10    2.50
   0 -10   6    1.10    2.10
   0 -10   6    2.00    2.00
   0 -10  -6    1.20    2.20
   0 -10   6    7.00    2.70
   0 -10  -6    4.10    2.10
   0 -10   6    1.80    2.40
   0 -10  -6    6.20    3.10
   0 -10   6    2.50    2.70
   0 -10  -6    4.00    2.80
   0 -10  -6    4.60    2.30
   0  10  -7  118.19    8.40
   0  10   7  110.59    8.60
   0  10  -7  122.49    9.30
   0  10  -7  103.49    8.40
   0  10   7  111.19    7.50
   0  10   7  122.59    9.10
   0  10   7  117.69    8.80
   0 -10   7  121.29    7.90
   0 -10   7  101.59    8.20
   0 -10  -7   94.09    7.90
   0 -10  -7  121.09    8.30
   0 -10   7  118.39    8.90
   0 -10  -7  113.09    7.20
   0 -10   7  106.29    6.80
   0 -10  -7  109.69    8.60
   0 -10   7  109.79    7.80
   0  10   8   10.80    3.60
   0  10   8    0.60    2.80
   0  10  -8    7.60    4.20
   0  10  -8    2.40    3.20
   0  10  -8    5.40    3.30
   0  10   8    1.80    3.60
   0  10   8    0.60    3.10
   0 -10  -8    6.30    3.50
   0 -10   8    3.70    2.80
   0 -10   8    5.30    3.30
   0 -10  -8    9.80    4.20
   0 -10   8    8.20    3.10
   0 -10   8    1.50    3.00
   0  10   9   29.90    6.50
   0  10  -9   24.30    6.00
   0  10  -9   32.50    6.40
   0  10   9   36.10    7.00
   0  10  -9   23.30    5.50
   0  10   9   22.80    4.80
   0  10   9   26.60    6.40
   0 -10   9   20.70    4.80
   0 -10   9   32.00    6.30
   0 -10  -9   34.60    6.80
   0 -10   9   28.30    6.90
   0  10  10   -6.50    3.30
   0  10 -10   -3.00    3.50
   0  10  10    1.20    4.10
   0  10 -10    0.00    4.10
   0  10  10   -0.10    3.70
   0 -10  10    1.70    3.60
   0 -10  10   -1.40    2.80
   0 -10 -10    6.70    4.90
   0 -10  10   -1.70    3.10
   0  11   0    1.50    1.40
   0  11   0    0.70    1.30
   0  11   0   -1.50    1.10
   0  11   0   -0.90    1.10
   0  11   0    1.40    1.50
   0  11   0    1.60    1.50
   0  11   0    0.20    1.10
   0  11   0   -0.90    1.20
   0  11   0    0.40    1.40
   0  11   0    0.90    1.40
   0  11   0    1.10    1.10
   0 -11   0   -1.60    1.40
   0 -11   0   -0.60    1.30
   0 -11   0    1.20    1.00
   0 -11   0   -0.20    1.10
   0 -11   0    0.40    1.20
   0 -11   0    0.90    1.20
   0 -11   0    0.30    1.30
   0 -11   0    0.90    1.50
   0 -11   0    0.00    1.40
   0 -11   0   -0.60    1.20
   0 -11   0    0.90    1.50
   0  11   1  611.64   19.40
   0  11   1  635.54   19.70
   0  11  -1  608.24   18.50
   0  11   1  607.04   17.80
   0  11   1  626.54   18.80
   0  11  -1  617.34   19.30
   0  11   1  594.54   19.20
   0  11  -1  656.43   20.40
   0  11  -1  629.34   16.70
   0  11  -1  609.64   18.30
   0  11  -1  618.74   19.20
   0  11   1  603.54   19.10
   0  11  -1  602.44   19.60
   0  11   1  642.54   19.50
   0  11  -1  600.14   19.00
   0  11   1  613.64   19.30
   0  11   1  595.44   18.50
   0  11   1  612.04   18.70
   0 -11   1  625.54   19.70
   0 -11   1  605.24   19.80
   0 -11  -1  645.14   20.70
   0 -11  -1  603.54   18.90
   0 -11   1  621.44   18.80
   0 -11  -1  619.84   18.90
   0 -11  -1  614.94   19.30
   0 -11  -1  613.14   18.80
   0 -11  -1  577.14   25.10
   0 -11   1  608.14   18.30
   0 -11   1  638.74   19.70
   0 -11   1  607.04   19.60
   0 -11  -1  614.84   18.90
   0 -11  -1  627.04   18.20
   0 -11  -1  642.74   19.10
   0 -11  -1  620.74   19.40
   0 -11   1  610.04   16.50
   0  11  -2  233.28   10.30
   0  11  -2  246.38    9.80
   0  11   2  226.48    8.70
   0  11  -2  233.68    9.40
   0  11  -2  234.98    9.60
   0  11  -2  220.28    9.80
   0  11  -2  233.58    8.20
   0  11   2  237.28   10.00
   0  11  -2  233.98    9.00
   0  11   2  230.38    9.80
   0  11   2  244.48    9.60
   0  11  -2  246.28   10.70
   0  11   2  230.28    9.30
   0  11   2  226.58    9.30
   0  11   2  225.78    9.70
   0  11  -2  234.38    8.80
   0  11   2  235.88   10.30
   0  11  -2  237.28    9.90
   0  11   2  236.28   10.30
   0  11   2  230.68    9.90
   0  11   2  242.68    9.10
   0 -11   2  210.68    8.80
   0 -11  -2  246.98    9.70
   0 -11  -2  246.48   10.90
   0 -11   2  239.78   10.20
   0 -11  -2  251.07    9.80
   0 -11  -2  222.78    9.40
   0 -11   2  243.68   10.00
   0 -11   2  240.28    9.90
   0 -11   2  232.58    8.90
   0 -11  -2  239.28    9.50
   0 -11  -2  232.88    9.30
   0 -11  -2  224.48    8.80
   0 -11   2  228.68    8.00
   0 -11   2  226.68    9.80
   0 -11   2  236.58    9.70
   0 -11  -2  240.58    9.70
   0 -11   2  216.88    9.00
   0  11  -3   78.09    4.60
   0  11  -3   79.99    5.80
   0  11   3   62.79    5.30
   0  11  -3   67.09    4.90
   0  11  -3   70.49    4.70
   0  11  -3   68.39    5.70
   0  11  -3   66.09    5.50
   0  11   3   73.39    5.20
   0  11   3   69.39    5.80
   0  11  -3   59.09    5.10
   0  11   3   72.79    6.80
   0  11  -3   74.09    5.90
   0  11   3   80.79    5.70
   0  11   3   71.09    4.90
   0  11   3   70.59    4.20
   0  11  -3   69.59    5.50
   0  11   3   73.09    5.50
   0  11   3   71.79    5.10
   0  11  -3   66.79    5.00
   0  11   3   72.69    5.60
   0  11  -3   71.99    5.50
   0  11  -3   72.89    4.50
   0 -11   3   63.89    5.40
   0 -11   3   81.29    5.70
   0 -11  -3   65.29    5.10
   0 -11  -3   77.19    5.30
   0 -11   3   69.69    5.30
   0 -11  -3   77.49    5.10
   0 -11  -3   68.99    6.00
   0 -11  -3   64.79    5.10
   0 -11  -3   81.89    4.60
   0 -11  -3   78.89    5.30
   0 -11  -3   78.89    6.10
   0 -11   3   69.59    4.70
   0 -11   3   66.79    5.60
   0 -11   3   65.99    4.60
   0 -11   3   70.09    4.70
   0 -11   3   74.19    5.50
   0 -11  -3   71.39    5.50
   0 -11  -3   74.49    4.90
   0 -11   3   69.69    4.30
   0 -11   3   74.89    4.60
   0  11  -4  183.38    7.90
   0  11  -4  192.58   10.00
   0  11   4  177.78    9.50
   0  11   4  181.18    7.40
   0  11  -4  177.88    8.80
   0  11   4  195.28   10.00
   0  11   4  163.38    9.00
   0  11   4  172.68    8.80
   0  11   4  177.48    9.60
   0  11  -4  193.28    9.70
   0  11   4  173.78    8.70
   0  11   4  187.18    9.50
   0  11   4  187.38    8.80
   0  11  -4  168.68    9.60
   0  11  -4  181.08    8.60
   0  11  -4  174.08    9.00
   0  11   4  175.08    8.10
   0 -11  -4  175.28    7.60
   0 -11   4  180.88    7.60
   0 -11  -4  186.58    9.90
   0 -11  -4  179.88    9.20
   0 -11  -4  183.08    8.30
   0 -11   4  184.38    8.90
   0 -11  -4  195.98    9.50
   0 -11   4  174.98    9.20
   0 -11   4  190.88    8.60
   0 -11   4  180.68    8.10
   0 -11  -4  193.48    9.60
   0 -11   4  188.38   10.90
   0 -11  -4  179.48    9.80
   0 -11   4  191.58    9.40
   0 -11  -4  185.28    6.90
   0  11  -5  700.53   24.20
   0  11   5  758.22   24.90
   0  11   5  700.63   30.10
   0  11   5  686.03   23.40
   0  11   5  667.63   23.00
   0  11   5  689.03   22.80
   0  11   5  734.93   25.10
   0  11   5  734.63   24.70
   0  11  -5  694.13   24.70
   0  11   5  712.43   24.10
   0  11  -5  727.43   23.10
   0  11   5  689.13   20.80
   0  11   5  715.43   22.50
   0  11  -5  711.93   23.80
   0 -11   5  711.03   24.00
   0 -11  -5  702.23   24.90
   0 -11   5  730.23   23.00
   0 -11   5  675.93   25.90
   0 -11   5  733.33   23.60
   0 -11  -5  733.53   21.10
   0 -11  -5  744.63   22.30
   0 -11   5  719.83   22.90
   0 -11  -5  722.73   23.80
   0 -11  -5  709.43   24.20
   0 -11   5  721.83   24.40
   0  11   6   76.89    6.90
   0  11   6   70.09    6.80
   0  11   6   80.29    5.00
   0  11   6   81.09    6.20
   0  11  -6   82.89    6.90
   0  11  -6   66.09    6.10
   0  11   6   74.29    6.60
   0  11   6   83.69    7.50
   0  11  -6   84.69    7.50
   0  11   6   82.29    5.80
   0  11   6   74.09    7.20
   0 -11   6   77.19    7.90
   0 -11  -6   69.29    5.20
   0 -11   6   78.79    7.10
   0 -11   6   78.59    6.80
   0 -11  -6   68.39    6.60
   0 -11  -6   67.69    6.00
   0 -11  -6   70.69    6.80
   0 -11  -6   81.59    6.90
   0 -11   6   81.69    6.60
   0 -11   6   68.89    5.90
   0  11   7   53.69    6.70
   0  11  -7   52.89    6.10
   0  11   7   47.30    5.50
   0  11  -7   37.90    5.70
   0  11   7   50.69    6.30
   0  11   7   45.00    6.10
   0  11  -7   35.00    7.10
   0 -11  -7   53.09    6.10
   0 -11   7   47.80    6.80
   0 -11   7   58.19    5.90
   0 -11   7   50.09    5.20
   0 -11   7   57.29    6.50
   0 -11  -7   35.20    5.80
   0 -11  -7   54.49    7.40
   0 -11   7   46.70    5.40
   0  11   8   52.69    6.00
   0  11   8   48.80    7.00
   0  11   8   64.59    7.60
   0  11  -8   68.39    7.70
   0  11  -8   63.79    7.70
   0  11  -8   53.39    6.70
   0  11   8   64.49    7.70
   0 -11   8   70.49    7.60
   0 -11   8   68.09    6.70
   0 -11  -8   66.09    7.60
   0 -11   8   60.99    6.60
   0 -11  -8   57.79    6.60
   0 -11   8   59.39    6.90
   0  11  -9    2.00    3.40
   0  11   9    0.10    4.70
   0  11  -9    2.80    3.20
   0  11   9    5.70    4.30
   0  11   9    0.10    3.20
   0  11  -9    1.60    3.20
   0 -11  -9   -2.10    2.80
   0 -11   9   -1.10    2.60
   0 -11   9   -1.80    2.90
   0 -11   9   -3.00    2.80
   0  11 -10   21.10    8.00
   0  11  10   25.40    8.70
   0  11  10   22.20    6.30
   0  11 -10   19.50    6.00
   0 -11 -10   22.10    6.40
   0 -11  10   28.10    6.60
   0 -11  10   12.50    6.50
   0 -11  10   23.10    6.10
   0  12   0   64.79    4.40
   0  12   0   61.19    6.70
   0  12   0   71.09    5.30
   0  12   0   71.89    5.10
   0  12   0   63.09    4.90
   0  12   0   74.69    5.00
   0  12   0   65.09    4.60
   0  12   0   71.39    4.50
   0  12   0   66.29    5.10
   0  12   0   73.09    5.00
   0  12   0   85.19    5.70
   0 -12   0   59.19    5.00
   0 -12   0   68.09    5.10
   0 -12   0   69.79    5.40
   0 -12   0   71.79    5.60
   0 -12   0   66.69    4.60
   0 -12   0   65.89    3.60
   0 -12   0   68.59    4.50
   0 -12   0   69.39    5.00
   0 -12   0   70.79    5.10
   0 -12   0   66.89    4.90
   0 -12   0   74.89    4.60
   0  12  -1  247.08   10.80
   0  12   1  233.78    9.80
   0  12  -1  233.68   10.20
   0  12  -1  251.17    9.40
   0  12   1  231.58    8.60
   0  12  -1  239.88    9.80
   0  12   1  236.38    9.40
   0  12   1  245.28   10.30
   0  12  -1  240.28   10.00
   0  12  -1  249.18   10.00
   0  12  -1  244.98    7.40
   0  12   1  246.18   10.80
   0  12  -1  246.38   10.80
   0  12   1  239.38   11.40
   0  12  -1  246.78   10.40
   0  12   1  233.88   10.00
   0  12  -1  236.28    9.10
   0  12   1  246.68    9.50
   0  12   1  238.68    9.50
   0  12   1  250.87   10.20
   0 -12  -1  238.88   10.50
   0 -12   1  243.68   10.30
   0 -12   1  240.58   10.30
   0 -12  -1  242.98    9.60
   0 -12   1  242.38   10.40
   0 -12   1  226.58    9.30
   0 -12   1  240.98    9.20
   0 -12  -1  238.38   10.10
   0 -12   1  206.48    8.90
   0 -12  -1  257.87   11.30
   0 -12  -1  243.48   10.10
   0 -12  -1  248.18    9.00
   0 -12   1  243.48    7.30
   0 -12  -1  244.38    9.70
   0 -12   1  242.28   10.30
   0 -12  -1  234.58   11.40
   0 -12  -1  245.28    9.70
   0 -12   1  263.97   10.90
   0 -12   1  258.47    9.70
   0  12  -2    2.60    2.10
   0  12   2    4.00    1.60
   0  12   2    3.00    1.80
   0  12   2    3.40    2.10
   0  12  -2    2.70    1.50
   0  12  -2    0.70    1.80
   0  12  -2    2.30    1.20
   0  12   2    1.60    1.90
   0  12   2    5.70    2.30
   0  12  -2    1.10    1.90
   0  12  -2    1.60    1.60
   0  12   2    4.10    2.80
   0  12  -2    0.80    1.50
   0  12   2    3.50    1.90
   0  12  -2    4.20    2.00
   0  12   2    2.90    1.80
   0  12   2    4.20    1.80
   0  12  -2    1.00    1.70
   0  12   2    3.60    2.00
   0  12   2    3.10    1.90
   0  12  -2    2.50    2.00
   0 -12  -2    1.20    1.60
   0 -12   2    1.00    1.90
   0 -12   2    3.40    2.00
   0 -12   2    3.10    1.60
   0 -12  -2    1.50    1.70
   0 -12   2    0.90    1.80
   0 -12  -2    0.60    1.60
   0 -12   2    3.70    1.30
   0 -12  -2    1.70    1.50
   0 -12  -2    3.20    1.70
   0 -12   2    1.40    1.80
   0 -12   2    1.20    1.80
   0 -12   2    0.00    0.60
   0 -12  -2    2.10    1.70
   0 -12  -2    0.10    1.50
   0 -12   2    2.20    2.10
   0 -12   2    1.40    1.50
   0 -12  -2   -0.50    1.80
   0 -12   2    0.90    1.30
   0 -12  -2    3.40    2.00
   0  12  -3 1375.46   38.40
   0  12  -3 1207.58   37.10
   0  12   3 1265.97   39.10
   0  12   3 1302.97   37.40
   0  12   3 1294.37   37.70
   0  12  -3 1335.07   36.60
   0  12  -3 1397.76   39.80
   0  12   3 1366.56   38.40
   0  12  -3 1326.97   36.60
   0  12   3 1448.85   39.80
   0  12   3 1329.97   37.70
   0  12   3 1345.07   39.00
   0  12   3 1439.46   39.10
   0  12  -3 1388.36   39.90
   0  12   3 1361.36   39.10
   0  12   3 1311.47   37.90
   0  12  -3 1325.67   39.10
   0  12   3 1347.77   36.40
   0  12  -3 1303.07   37.80
   0 -12  -3 1322.57   37.60
   0 -12  -3 1424.56   38.50
   0 -12   3 1351.16   37.50
   0 -12  -3 1351.56   38.90
   0 -12   3 1359.96   38.70
   0 -12   3 1349.07   38.70
   0 -12  -3 1304.97   36.60
   0 -12   3 1333.87   37.20
   0 -12   3 1370.86   37.60
   0 -12  -3 1320.87   38.20
   0 -12  -3 1332.07   37.80
   0 -12   3 1388.06   38.60
   0 -12  -3 1359.56   38.30
   0 -12   3 1382.66   39.10
   0 -12   3 1333.47   36.30
   0 -12  -3 1368.46   40.10
   0  12   4   -0.30    2.00
   0  12   4    0.20    2.00
   0  12   4    5.30    3.00
   0  12  -4    0.80    1.80
   0  12  -4    3.00    2.00
   0  12   4    4.20    2.60
   0  12   4    2.30    1.90
   0  12   4    1.10    2.20
   0  12   4    3.50    2.30
   0  12  -4    3.60    2.80
   0  12  -4    1.80    2.20
   0  12   4    1.00    1.40
   0  12   4    1.10    1.80
   0  12   4    2.50    2.20
   0 -12  -4    0.90    2.50
   0 -12  -4    1.70    2.10
   0 -12   4    3.60    1.90
   0 -12   4    2.10    2.10
   0 -12   4    3.50    2.30
   0 -12   4    2.60    2.00
   0 -12  -4    5.20    2.70
   0 -12  -4    3.70    2.10
   0 -12   4    3.90    2.40
   0 -12   4    2.00    2.50
   0 -12  -4    1.40    1.20
   0 -12   4    5.10    2.60
   0  12   5  525.55   16.90
   0  12   5  549.85   20.60
   0  12   5  559.34   20.40
   0  12  -5  547.95   20.50
   0  12  -5  561.44   20.00
   0  12  -5  578.84   21.30
   0  12   5  538.25   20.50
   0  12   5  537.45   19.10
   0  12   5  563.04   18.50
   0  12  -5  534.35   18.90
   0  12   5  495.05   19.20
   0  12   5  549.74   20.70
   0 -12   5  546.75   19.90
   0 -12  -5  565.34   18.50
   0 -12   5  551.14   20.10
   0 -12  -5  566.54   20.30
   0 -12  -5  557.44   19.80
   0 -12   5  526.05   18.70
   0 -12  -5  621.64   21.40
   0 -12   5  507.65   20.20
   0 -12   5  527.05   20.10
   0 -12  -5  575.04   21.10
   0  12  -6   -1.10    2.10
   0  12   6    4.00    2.90
   0  12   6    1.50    2.70
   0  12   6    2.90    2.80
   0  12   6    2.10    2.30
   0  12   6   -4.00    2.00
   0  12   6    3.70    2.40
   0  12  -6    1.00    2.70
   0  12  -6    1.60    2.40
   0  12  -6    4.70    3.00
   0 -12   6    0.80    2.40
   0 -12  -6    7.10    3.80
   0 -12   6   -0.10    1.90
   0 -12   6    0.00    2.40
   0 -12  -6    5.20    3.30
   0 -12  -6    4.20    2.60
   0 -12   6    4.70    2.90
   0 -12   6    4.70    2.80
   0 -12  -6    3.10    2.80
   0  12  -7   17.40    4.40
   0  12   7   19.50    4.10
   0  12  -7   15.10    4.50
   0  12   7   18.60    6.10
   0  12  -7   25.00    7.40
   0  12   7   16.20    5.00
   0  12  -7   19.20    7.10
   0 -12  -7   15.00    4.60
   0 -12  -7   10.60    3.70
   0 -12   7   21.40    4.80
   0 -12   7   22.10    4.40
   0 -12   7   14.00    4.40
   0 -12  -7   14.80    4.40
   0 -12   7   11.00    3.70
   0 -12   7   18.80    4.50
   0  12  -8    7.80    3.60
   0  12  -8   11.10    4.40
   0  12   8    1.90    3.40
   0  12   8    8.00    4.10
   0  12   8    8.50    3.40
   0  12   8   13.90    5.00
   0  12  -8   11.70    4.50
   0 -12   8   19.60    5.70
   0 -12  -8   15.50    4.80
   0 -12   8   12.80    4.10
   0 -12   8    8.00    3.80
   0 -12   8    6.00    3.50
   0 -12  -8    8.70    4.00
   0  12   9   46.20    7.80
   0  12   9   44.20    7.40
   0  12   9   35.40    7.10
   0  12  -9   42.60    7.40
   0  12  -9   34.10    7.20
   0  12  -9   25.20    5.90
   0 -12   9   30.70    6.90
   0 -12   9   26.70    5.90
   0 -12  -9   38.40    7.40
   0 -12   9   25.10    5.70
   0  13   0   -0.90    1.60
   0  13   0   -0.60    1.60
   0  13   0    3.10    2.00
   0  13   0    0.00    1.60
   0  13   0    2.20    1.60
   0  13   0    0.90    1.60
   0  13   0    0.10    1.30
   0  13   0    2.00    1.50
   0  13   0    0.20    1.60
   0  13   0    0.40    1.50
   0  13   0    2.50    2.00
   0 -13   0   -0.40    1.20
   0 -13   0   -3.20    1.30
   0 -13   0    0.60    1.40
   0 -13   0    0.80    2.00
   0 -13   0    0.80    1.80
   0 -13   0   -1.00    1.50
   0 -13   0   -1.10    1.30
   0 -13   0    0.60    1.50
   0 -13   0    0.50    1.10
   0 -13   0   -0.60    1.60
   0 -13   0    0.10    1.60
   0  13   1  102.59    6.30
   0  13   1  101.69    6.20
   0  13   1   95.29    6.20
   0  13  -1   92.59    6.10
   0  13  -1  103.39    6.80
   0  13  -1  104.99    6.90
   0  13  -1   95.79    6.00
   0  13   1  110.99    5.30
   0  13   1  109.39    6.70
   0  13  -1  111.49    6.40
   0  13  -1   99.99    3.80
   0  13  -1  102.89    6.50
   0  13   1   86.39    5.50
   0  13   1   79.39    5.60
   0  13   1   95.59    5.70
   0  13  -1   98.39    5.60
   0  13  -1   98.29    5.40
   0  13   1  105.59    6.90
   0  13   1  107.89    6.50
   0  13   1   90.59    5.60
   0 -13   1  113.99    6.90
   0 -13   1  106.89    5.80
   0 -13  -1   97.39    5.90
   0 -13  -1   83.39    5.70
   0 -13   1   96.89    5.50
   0 -13  -1  107.59    6.10
   0 -13   1  100.29    5.70
   0 -13  -1  110.39    6.50
   0 -13  -1  102.59    7.10
   0 -13  -1  112.39    6.20
   0 -13   1  107.79    6.70
   0 -13   1   97.39    3.70
   0 -13   1  105.09    6.50
   0 -13  -1  102.79    6.50
   0 -13  -1  105.39    5.50
   0 -13   1   95.19    6.50
   0 -13  -1  103.39    6.00
   0 -13   1  108.89    6.90
   0  13   2  194.88    9.30
   0  13   2  187.58    8.60
   0  13   2  197.18    9.50
   0  13   2  200.58    9.60
   0  13   2  188.58    9.30
   0  13   2  183.48    9.60
   0  13   2  191.68    9.30
   0  13   2  196.38    8.30
   0  13  -2  170.48    9.40
   0  13  -2  177.58    8.60
   0  13  -2  195.68    9.80
   0  13  -2  187.68    7.10
   0  13  -2  201.88   10.00
   0  13  -2  199.78    9.10
   0  13   2  172.48    8.60
   0  13   2  192.88    8.80
   0  13  -2  183.28    8.00
   0  13   2  194.38    8.30
   0 -13   2  188.38    9.20
   0 -13   2  182.78    9.50
   0 -13  -2  204.98   11.40
   0 -13   2  187.98    9.30
   0 -13  -2  187.18    8.90
   0 -13  -2  207.78    8.70
   0 -13  -2  184.38   10.10
   0 -13   2  205.68    9.40
   0 -13  -2  191.28    9.10
   0 -13   2  183.48    9.40
   0 -13   2  213.08    9.80
   0 -13   2  174.38    6.80
   0 -13   2  183.58    8.40
   0 -13  -2  198.78    8.90
   0 -13  -2  190.28    8.30
   0 -13   2  201.78    9.40
   0  13   3  564.24   18.80
   0  13   3  572.74   20.00
   0  13  -3  580.64   20.40
   0  13  -3  585.04   19.30
   0  13   3  531.85   17.30
   0  13   3  523.35   19.40
   0  13  -3  523.05   18.70
   0  13  -3  549.35   17.60
   0  13  -3  568.44   20.60
   0  13   3  559.34   19.20
   0  13   3  534.45   18.30
   0  13   3  581.34   19.80
   0  13  -3  574.64   17.50
   0  13   3  530.85   18.70
   0  13   3  561.24   20.30
   0  13  -3  597.74   20.60
   0  13   3  570.74   25.70
   0  13   3  589.14   22.30
   0 -13   3  578.64   19.90
   0 -13  -3  546.15   19.00
   0 -13  -3  580.04   19.10
   0 -13   3  553.34   18.40
   0 -13   3  589.74   18.90
   0 -13   3  565.34   19.70
   0 -13   3  560.94   19.90
   0 -13  -3  568.14   18.80
   0 -13  -3  578.24   19.00
   0  13   4   19.50    4.30
   0  13  -4   28.70    5.40
   0  13   4   20.10    3.90
   0  13  -4   28.10    4.60
   0  13  -4   23.00    4.70
   0  13   4   23.30    4.10
   0  13   4   23.10    3.80
   0  13   4   28.30    4.50
   0  13  -4   17.90    3.60
   0  13   4   23.20    3.80
   0  13   4   23.30    3.80
   0  13   4   21.30    2.90
   0  13  -4   22.10    3.30
   0 -13  -4   30.40    4.80
   0 -13   4   23.70    4.30
   0 -13   4   16.90    3.60
   0 -13  -4   20.60    3.50
   0 -13   4   25.50    3.60
   0 -13  -4   13.60    3.60
   0 -13   4   23.20    4.30
   0 -13   4   21.50    3.30
   0 -13   4   25.10    4.50
   0 -13  -4   24.00    4.10
   0  13   5  260.47   10.00
   0  13  -5  263.17   11.60
   0  13   5  274.37   11.60
   0  13   5  284.27   13.40
   0  13   5  258.87   13.10
   0  13  -5  282.57   13.90
   0  13  -5  283.07   13.40
   0  13   5  272.47   13.50
   0  13   5  270.97   13.30
   0  13  -5  259.77   12.40
   0 -13  -5  290.27   11.80
   0 -13   5  249.78   11.80
   0 -13   5  269.67   11.70
   0 -13  -5  285.57   12.80
   0 -13   5  267.67   12.70
   0 -13  -5  280.97   13.80
   0 -13   5  266.77   12.90
   0 -13   5  260.77   12.70
   0 -13  -5  278.47   13.00
   0  13   6    3.40    2.30
   0  13  -6    1.10    2.70
   0  13   6    4.70    3.40
   0  13   6    1.40    2.30
   0  13   6    6.80    3.60
   0  13  -6    3.70    2.90
   0  13  -6   12.50    4.60
   0  13   6    2.20    2.80
   0  13  -6    4.10    2.60
   0  13   6    5.10    3.10
   0 -13  -6    1.70    2.70
   0 -13  -6    4.80    3.20
   0 -13   6    3.50    2.80
   0 -13   6    6.30    3.10
   0 -13   6    0.90    2.20
   0 -13   6    2.20    2.50
   0 -13   6   11.50    3.80
   0 -13  -6    2.50    2.80
   0  13  -7  119.49    9.50
   0  13   7  118.29    9.50
   0  13  -7  124.19   10.10
   0  13  -7  108.39    8.40
   0  13   7  127.69    8.50
   0  13   7  131.19    9.90
   0  13  -7  144.09    9.80
   0  13   7  137.09   10.00
   0 -13   7  132.99    9.70
   0 -13   7  124.39    9.00
   0 -13  -7  133.99   10.00
   0 -13  -7  116.79    9.30
   0 -13   7  122.99    8.10
   0 -13   7  112.59    8.30
   0 -13   7  127.69    9.70
   0  13   8    4.60    4.10
   0  13  -8   -0.50    3.00
   0  13   8    0.60    3.40
   0  13  -8   -0.70    3.00
   0  13  -8    5.20    3.70
   0  13  -8    4.30    3.30
   0  13   8    1.20    2.90
   0  13   8    2.50    3.10
   0 -13   8    3.90    3.10
   0 -13   8    4.90    3.40
   0 -13   8    8.60    4.10
   0 -13  -8    4.70    3.70
   0 -13   8    0.80    2.60
   0 -13  -8    2.80    3.50
   0  13  -9   30.90    6.80
   0  13   9   23.10    6.30
   0  13   9   28.30    6.80
   0  13   9   36.20    7.60
   0  13  -9   29.80    6.90
   0  13  -9   41.30    7.40
   0  13  -9   34.10    6.80
   0 -13  -9   38.80    8.30
   0 -13   9   18.20    5.70
   0 -13   9   31.40    7.00
   0 -13   9   37.00    6.90
   0  14   0  703.93   21.80
   0  14   0  689.33   22.90
   0  14   0  626.34   18.70
   0  14   0  669.03   22.50
   0  14   0  668.13   20.70
   0  14   0  636.74   21.50
   0  14   0  703.53   22.10
   0  14   0  701.73   22.10
   0 -14   0  624.74   19.00
   0 -14   0  701.53   21.40
   0 -14   0  671.73   23.00
   0 -14   0  681.43   21.80
   0 -14   0  708.43   22.50
   0 -14   0  678.13   22.20
   0  14   1    7.30    2.40
   0  14  -1    2.90    2.00
   0  14   1    4.10    2.20
   0  14   1    5.20    2.40
   0  14   1    3.20    1.90
   0  14  -1    0.60    2.20
   0  14  -1    2.00    1.50
   0  14   1    3.00    1.80
   0  14  -1    1.90    2.00
   0  14   1    5.20    2.40
   0  14  -1    0.10    2.00
   0  14   1    2.90    1.90
   0  14  -1    5.00    2.30
   0  14   1    2.20    1.90
   0 -14   1    1.50    1.60
   0 -14   1    5.40    2.70
   0 -14  -1    1.20    1.50
   0 -14  -1    1.70    2.30
   0 -14   1    2.00    2.20
   0 -14  -1    5.50    3.60
   0 -14   1    1.40    2.20
   0 -14  -1    4.00    1.90
   0 -14  -1    2.70    2.00
   0 -14   1    1.30    1.90
   0 -14  -1    4.60    2.10
   0 -14   1    1.60    2.00
   0  14  -2   66.99    6.00
   0  14  -2   65.29    5.20
   0  14   2   69.79    5.60
   0  14   2   51.09    4.70
   0  14  -2   54.59    5.60
   0  14  -2   64.49    5.30
   0  14  -2   64.19    4.70
   0  14   2   52.89    5.30
   0  14   2   53.09    5.10
   0  14   2   58.19    4.80
   0  14   2   58.59    4.50
   0  14  -2   56.49    5.50
   0  14  -2   57.19    3.50
   0  14   2   55.59    5.40
   0  14   2   53.39    5.20
   0 -14  -2   63.69    5.10
   0 -14   2   56.29    5.40
   0 -14  -2   60.39    4.90
   0 -14  -2   49.50    4.50
   0 -14  -2   60.29    5.10
   0 -14   2   56.69    4.70
   0 -14  -2   64.79    6.20
   0 -14   2   62.49    5.60
   0 -14   2   56.09    5.30
   0 -14   2   57.29    5.40
   0  14   3   39.90    5.10
   0  14  -3   38.80    5.10
   0  14   3   40.40    3.80
   0  14   3   39.60    5.00
   0  14   3   40.40    4.80
   0  14  -3   50.09    3.80
   0  14   3   28.80    4.20
   0  14   3   36.30    4.70
   0  14  -3   34.90    4.90
   0  14  -3   40.50    4.70
   0  14  -3   41.80    5.10
   0  14   3   34.10    4.30
   0  14   3   45.20    4.80
   0 -14   3   38.80    4.70
   0 -14   3   31.90    4.10
   0 -14   3   39.60    4.80
   0 -14  -3   49.40    5.70
   0 -14  -3   38.80    4.40
   0 -14   3   38.20    4.80
   0 -14   3   46.30    5.10
   0 -14   3   34.60    4.10
   0 -14  -3   40.20    4.40
   0 -14  -3   32.00    4.30
   0  14   4  102.89    5.80
   0  14  -4  109.29    8.20
   0  14  -4   94.89    6.10
   0  14  -4   99.99    7.20
   0  14   4  108.79    7.70
   0  14  -4  105.39    8.10
   0  14  -4  109.99    8.00
   0  14   4   98.99    7.50
   0  14   4  103.89    7.90
   0  14   4  121.09    8.20
   0 -14  -4  115.69    8.50
   0 -14   4   93.69    7.20
   0 -14   4  117.89    8.00
   0 -14   4  111.49    6.90
   0 -14   4  111.49    7.50
   0 -14  -4  104.39    7.30
   0 -14  -4  114.29    7.60
   0 -14   4  107.39    6.50
   0 -14  -4   88.49    6.40
   0 -14   4  111.39    7.80
   0  14  -5    4.40    2.90
   0  14  -5    4.40    2.50
   0  14   5    2.10    2.70
   0  14  -5   -0.50    2.30
   0  14  -5    5.80    2.70
   0  14   5    3.60    2.90
   0  14   5    2.00    2.50
   0  14   5    8.50    3.60
   0  14   5    4.10    2.60
   0  14  -5    6.00    3.30
   0  14   5   -0.50    2.50
   0 -14   5    5.50    3.10
   0 -14  -5    7.40    3.70
   0 -14   5    4.20    2.90
   0 -14  -5    3.00    2.70
   0 -14   5    2.40    3.10
   0 -14  -5    4.60    2.90
   0 -14   5    1.50    2.10
   0 -14  -5    3.70    2.40
   0 -14   5    0.90    2.40
   0  14   6  225.18   12.80
   0  14   6  209.28   11.10
   0  14  -6  244.88   13.60
   0  14  -6  216.38   11.10
   0  14   6  200.58   12.10
   0  14   6  241.28   14.20
   0 -14   6  230.18   12.40
   0 -14   6  231.98   11.40
   0 -14   6  214.98   13.80
   0 -14   6  217.78   12.40
   0 -14  -6  307.97   19.90
   0 -14   6  195.48   11.50
   0 -14  -6  211.58   11.80
   0 -14  -6  212.68   12.60
   0 -14  -6  222.18   10.60
   0  14   7   -1.10    3.00
   0  14   7   -0.60    3.00
   0  14  -7    4.20    3.20
   0  14  -7    0.00    2.60
   0  14  -7   -1.30    2.70
   0  14   7   -2.50    2.50
   0  14   7   -0.40    2.50
   0 -14   7    2.10    2.60
   0 -14   7   -0.30    2.40
   0 -14   7   -0.10    3.00
   0 -14  -7    5.30    3.80
   0 -14   7    0.00    2.60
   0 -14  -7    0.40    3.30
   0 -14   7    0.40    2.80
   0  14  -8   24.30    5.90
   0  14   8   39.60    6.80
   0  14   8   30.30    5.20
   0  14  -8   19.40    5.40
   0  14   8   25.50    5.90
   0  14  -8   33.00    6.10
   0  14   8   24.00    5.90
   0  14  -8   37.80    7.50
   0 -14   8   27.80    9.90
   0 -14   8   32.40    5.50
   0 -14  -8   31.10    6.60
   0 -14   8   23.60    5.00
   0 -14   8   25.80    5.60
   0 -14  -8   26.50    6.20
   0  14   9   -3.50    3.40
   0  14  -9    7.80    4.70
   0  14   9   -1.60    4.00
   0  14  -9   -1.40    3.40
   0  14  -9    0.60    3.50
   0  14  -9    2.70    4.00
   0  14   9    3.60    4.50
   0 -14   9    3.30    3.90
   0 -14   9   -4.50    5.30
   0 -14  -9    1.80    4.00
   0 -14   9   -1.80    3.40
   0  15   0    1.10    2.00
   0  15   0    0.20    1.70
   0  15   0    1.50    1.90
   0  15   0    1.40    1.70
   0  15   0    5.00    2.30
   0 -15   0    3.90    2.30
   0 -15   0    0.70    2.30
   0 -15   0    1.10    1.40
   0 -15   0   -0.20    1.90
   0 -15   0    0.60    2.10
   0 -15   0    4.20    2.00
   0 -15   0    4.60    3.70
   0  15  -1  119.99    7.90
   0  15  -1  125.89    7.40
   0  15  -1  119.69    7.60
   0  15   1   96.99    5.60
   0  15   1  132.99    8.40
   0  15   1  124.29    8.90
   0  15   1  120.49    6.90
   0  15   1  136.79    7.80
   0  15   1  123.99    7.60
   0  15  -1  116.59    7.90
   0 -15  -1  120.49    7.50
   0 -15  -1  119.19    7.20
   0 -15  -1   98.09    7.80
   0 -15  -1  126.69    7.80
   0 -15   1  106.89    6.60
   0 -15   1  114.59    7.50
   0 -15   1  120.69    7.60
   0 -15   1  113.89    7.80
   0 -15  -1  115.69    6.10
   0 -15  -1  119.99    7.10
   0 -15   1  117.69    7.70
   0  15  -2   10.20    2.80
   0  15  -2   11.40    3.50
   0  15   2    6.50    2.60
   0  15  -2    6.60    2.70
   0  15   2    5.50    2.60
   0  15   2   12.00    2.80
   0  15  -2    9.00    1.80
   0  15   2    9.10    3.10
   0  15   2    6.70    2.70
   0  15   2    7.20    2.70
   0  15  -2    9.90    3.40
   0  15   2    6.70    3.20
   0 -15   2   12.60    3.80
   0 -15  -2    4.80    2.30
   0 -15  -2    7.40    2.60
   0 -15  -2   14.50    3.10
   0 -15  -2   10.00    3.10
   0 -15   2   10.40    3.30
   0 -15   2    8.50    2.60
   0 -15  -2   11.70    4.30
   0 -15   2    7.30    2.70
   0 -15   2    9.00    3.20
   0  15  -3   27.60    4.70
   0  15  -3   29.50    4.30
   0  15  -3   26.90    4.30
   0  15   3   31.60    4.40
   0  15   3   25.70    4.40
   0  15   3   22.40    4.50
   0  15  -3   26.60    4.70
   0  15   3   29.90    4.50
   0  15   3   25.80    4.30
   0  15  -3   26.70    3.10
   0  15   3   19.00    3.10
   0 -15  -3   24.10    3.90
   0 -15  -3   27.10    4.20
   0 -15   3   32.40    4.50
   0 -15   3   24.70    3.90
   0 -15  -3   28.50    4.10
   0 -15   3   19.60    3.60
   0 -15  -3   19.30    4.80
   0 -15   3   27.50    4.40
   0 -15   3   36.90    4.80
   0 -15  -3   27.30    4.00
   0 -15   3   23.50    4.30
   0  15  -4    2.90    2.70
   0  15   4    3.40    2.70
   0  15  -4    8.50    3.50
   0  15  -4    1.20    1.80
   0  15   4    0.90    2.40
   0  15   4    8.80    3.20
   0  15   4    2.80    1.70
   0  15   4    0.60    2.30
   0  15  -4    1.90    2.30
   0  15   4    2.40    2.70
   0  15  -4    4.50    3.20
   0 -15  -4    6.40    2.80
   0 -15   4    3.10    2.50
   0 -15  -4    3.60    2.60
   0 -15  -4    1.50    2.10
   0 -15   4    4.30    2.40
   0 -15  -4    1.10    2.60
   0 -15   4    0.90    2.30
   0 -15   4    5.80    3.00
   0 -15   4    5.50    2.30
   0 -15   4    2.90    2.80
   0  15   5   62.59    6.00
   0  15  -5   63.79    6.40
   0  15  -5   66.89    7.00
   0  15   5   53.89    6.50
   0  15   5   58.29    6.70
   0  15   5   58.29    6.40
   0  15  -5   57.39    7.10
   0  15  -5   42.50    4.90
   0  15  -5   57.09    6.70
   0  15   5   58.19    6.60
   0  15   5   46.40    5.30
   0 -15   5   48.40    5.20
   0 -15   5   56.59    6.20
   0 -15  -5   67.19    7.10
   0 -15  -5   76.69    7.00
   0 -15  -5   59.89    6.30
   0 -15  -5   55.79    5.50
   0 -15   5   47.30    5.90
   0 -15   5   58.69    6.50
   0 -15   5   56.69    6.10
   0  15  -6    7.00    3.70
   0  15   6   17.90    4.80
   0  15   6    5.90    3.20
   0  15  -6    4.00    2.70
   0  15  -6    5.40    3.50
   0  15   6    1.20    3.20
   0  15  -6    7.00    3.40
   0  15  -6    9.90    4.30
   0  15   6    1.70    3.20
   0 -15   6    0.30    2.50
   0 -15  -6    8.40    3.40
   0 -15   6    5.80    3.30
   0 -15   6    8.20    3.40
   0 -15  -6    2.80    2.60
   0 -15  -6    0.30    3.00
   0 -15   6    1.00    2.70
   0 -15  -6    6.60    3.60
   0 -15   6    3.00    3.40
   0  15   7   19.20    4.30
   0  15   7   16.30    5.10
   0  15   7   14.50    4.90
   0  15  -7   18.70    4.70
   0  15  -7   17.20    5.00
   0  15  -7   13.70    4.50
   0  15   7   20.70    5.30
   0  15  -7   19.60    5.40
   0  15  -7   13.10    4.50
   0 -15  -7   18.00    4.90
   0 -15   7   18.50    5.60
   0 -15   7   16.40    4.60
   0 -15   7   15.40    4.30
   0 -15  -7   17.20    5.10
   0 -15   7   24.80    5.10
   0 -15   7   14.90    4.20
   0  15   8    2.60    3.70
   0  15  -8    1.10    3.00
   0  15  -8   -0.40    3.30
   0  15  -8    2.70    3.80
   0  15   8    6.80    4.40
   0  15   8   -0.30    3.40
   0  15  -8   -2.90    3.30
   0  15  -8   -0.20    3.00
   0 -15   8    3.50    3.20
   0 -15   8    1.30    3.50
   0 -15   8    4.20    3.50
   0 -15  -8    0.10    3.50
   0 -15   8    5.80    3.60
   0 -15  -8    3.30    4.00
   0  16   0   42.80    4.90
   0  16   0   46.20    5.00
   0  16   0   50.39    5.00
   0  16   0   48.80    5.30
   0  16   0   65.29    6.30
   0 -16   0   43.50    5.00
   0 -16   0   38.80    4.80
   0 -16   0   43.60    4.50
   0 -16   0   54.49    5.50
   0 -16   0   40.10    5.40
   0  16   1   98.69    7.10
   0  16   1   93.29    7.10
   0  16  -1  101.49    7.00
   0  16  -1   98.19    7.50
   0  16   1   91.29    6.80
   0  16  -1  102.99    7.40
   0  16   1  100.29    6.60
   0  16   1   99.59    7.50
   0  16  -1  102.79    7.70
   0 -16  -1   94.29    7.80
   0 -16  -1   96.59    6.90
   0 -16   1  104.19    7.30
   0 -16  -1   88.19    6.30
   0 -16  -1   97.89    7.20
   0 -16   1   85.49    6.80
   0 -16   1   99.89    7.60
   0 -16   1   97.19    6.40
   0 -16  -1   93.29    5.50
   0 -16   1  111.59    7.60
   0  16   2   -0.20    2.10
   0  16   2    2.30    2.30
   0  16   2    2.40    1.90
   0  16  -2    0.60    2.10
   0  16  -2    0.90    2.00
   0  16  -2    4.10    2.40
   0  16   2    2.00    2.40
   0  16  -2   -0.70    1.80
   0  16   2   -2.50    1.60
   0  16   2    3.90    2.40
   0 -16  -2    3.90    2.90
   0 -16   2   -0.20    1.80
   0 -16  -2    0.70    1.90
   0 -16  -2   -0.10    1.90
   0 -16  -2    2.60    2.20
   0 -16   2   -1.80    1.70
   0 -16   2    3.80    2.60
   0 -16  -2    3.50    2.10
   0 -16   2    2.80    2.70
   0 -16   2    2.40    2.50
   0  16  -3  159.58    9.10
   0  16   3  160.38   10.00
   0  16   3  166.98    9.50
   0  16   3  155.58    9.60
   0  16  -3  148.89    9.80
   0  16  -3  176.68   10.30
   0  16  -3  135.09    6.70
   0  16  -3  166.58   10.30
   0  16   3  137.29    8.40
   0  16   3  161.88    9.50
   0  16   3  144.79    9.30
   0 -16  -3  168.68   10.80
   0 -16   3  149.39    9.40
   0 -16  -3  148.29    8.70
   0 -16  -3  159.38    9.10
   0 -16   3  162.28    8.50
   0 -16   3  167.08    9.70
   0 -16  -3  141.69    8.60
   0 -16   3  154.08    8.90
   0 -16   3  171.98   10.00
   0 -16  -3  158.68    8.80
   0  16  -4    0.60    2.70
   0  16   4    4.50    3.00
   0  16   4    3.20    2.40
   0  16  -4   -0.50    2.20
   0  16  -4    1.20    2.50
   0  16  -4    3.40    2.60
   0  16   4    0.10    2.50
   0  16   4    1.60    2.60
   0  16   4    3.80    3.00
   0  16  -4    3.70    2.00
   0 -16   4    1.10    2.40
   0 -16  -4    4.50    3.00
   0 -16  -4    2.00    2.40
   0 -16   4    2.40    2.00
   0 -16  -4    2.40    2.30
   0 -16   4    1.20    2.40
   0 -16   4    4.10    2.80
   0 -16   4   -2.10    2.60
   0 -16   4    2.50    2.70
   0 -16  -4   -0.10    2.70
   0  16  -5   57.79    6.50
   0  16   5   69.69    7.10
   0  16  -5   56.99    7.10
   0  16  -5   71.39    5.80
   0  16   5   60.99    6.90
   0  16  -5   65.29    7.10
   0  16   5   63.89    6.40
   0  16  -5   62.49    7.10
   0  16   5   72.29    7.60
   0  16   5   68.89    7.30
   0 -16   5   72.59    7.20
   0 -16  -5   56.79    6.40
   0 -16  -5   68.99    6.10
   0 -16   5   68.99    7.10
   0 -16   5   66.49    6.60
   0 -16   5   58.89    6.50
   0 -16  -5   74.79    7.00
   0 -16   5   59.69    5.80
   0 -16  -5   64.09    7.30
   0  16  -6   -0.40    2.40
   0  16   6   -1.50    2.80
   0  16  -6   -0.10    2.30
   0  16   6   -1.90    2.70
   0  16   6   -2.10    2.30
   0  16   6   -2.40    2.90
   0  16  -6    0.70    2.80
   0  16  -6   -2.30    2.60
   0  16  -6    3.00    3.40
   0 -16  -6    1.10    3.20
   0 -16  -6   -0.80    2.10
   0 -16  -6    2.40    2.90
   0 -16   6    1.40    2.60
   0 -16   6    2.60    3.10
   0 -16   6   -0.60    2.90
   0 -16   6    1.80    3.00
   0 -16   6   -0.40    2.10
   0 -16  -6    5.10    3.40
   0  16  -7    1.40    3.10
   0  16   7   -2.30    2.40
   0  16   7    2.80    3.60
   0  16  -7    8.30    4.40
   0  16   7    2.90    4.10
   0  16   7    4.20    4.00
   0  16  -7    3.00    3.00
   0  16  -7    5.40    4.10
   0  16  -7    3.30    3.50
   0 -16   7    1.60    2.80
   0 -16  -7    5.00    4.10
   0 -16   7    6.00    3.50
   0 -16   7    3.20    3.70
   0 -16   7    0.60    3.30
   0 -16  -7   -1.90    3.30
   0 -16   7    0.90    2.90
   0  16  -8   43.80    7.50
   0  16  -8   25.90    6.20
   0  16   8   20.40    5.90
   0  16   8   30.80    6.60
   0  16   8   42.60    8.10
   0  16  -8   40.70    9.00
   0  16  -8   36.60    7.20
   0 -16  -8   32.50    7.10
   0 -16   8   24.30    6.30
   0 -16   8   25.40   10.30
   0 -16   8   40.30    6.70
   0 -16   8   39.00    6.90
   0 -16  -8   39.00    7.20
   0  17   0   -0.10    2.10
   0  17   0    0.30    1.80
   0  17   0    1.20    2.10
   0  17   0   -2.80    1.70
   0  17   0   -1.20    2.20
   0 -17   0   -0.50    1.90
   0 -17   0    1.70    2.60
   0 -17   0    0.80    2.10
   0 -17   0    0.60    1.60
   0 -17   0   -0.30    2.40
   0  17  -1   11.90    3.50
   0  17  -1   10.80    3.70
   0  17  -1    4.20    2.90
   0  17   1   11.90    3.80
   0  17  -1    9.20    3.20
   0  17   1   10.70    3.10
   0  17   1   11.40    3.00
   0  17   1    7.70    3.10
   0  17  -1    8.70    3.30
   0  17   1   10.50    3.30
   0 -17   1   13.10    3.00
   0 -17   1    3.40    2.50
   0 -17  -1    6.90    3.40
   0 -17   1   10.00    3.30
   0 -17  -1   11.50    3.20
   0 -17  -1    5.50    2.30
   0 -17   1    9.50    3.40
   0 -17   1   10.20    3.60
   0 -17  -1    4.50    2.60
   0  17   2   90.69    7.50
   0  17   2   81.39    6.90
   0  17  -2   72.99    6.70
   0  17   2   67.59    6.40
   0  17  -2   86.09    6.70
   0  17   2   87.19    7.10
   0  17   2   75.49    5.70
   0  17   2   69.99    6.50
   0  17  -2   75.79    7.10
   0  17  -2   69.69    6.80
   0 -17  -2   78.39    7.70
   0 -17  -2   72.09    6.20
   0 -17   2   77.39    5.90
   0 -17  -2   68.29    5.50
   0 -17   2   71.69    6.70
   0 -17  -2   69.79    6.30
   0 -17  -2   76.09    6.20
   0 -17   2   78.79    6.90
   0 -17   2   77.49    6.90
   0 -17   2   84.29    7.10
   0  17   3   15.40    4.00
   0  17  -3   14.10    4.20
   0  17  -3   16.80    3.90
   0  17  -3   12.40    3.80
   0  17   3   10.40    3.70
   0  17   3   10.80    3.50
   0  17  -3    8.10    3.70
   0  17   3    9.80    3.70
   0  17   3    9.70    2.60
   0  17   3   17.40    4.20
   0 -17   3   12.40    3.30
   0 -17  -3   16.10    4.80
   0 -17   3   14.50    4.00
   0 -17  -3   14.40    3.40
   0 -17   3   13.10    4.10
   0 -17  -3   10.20    3.20
   0 -17  -3    4.00    2.70
   0 -17  -3   22.70    4.70
   0 -17   3   13.60    4.10
   0 -17   3   15.50    4.10
   0  17   4   18.30    4.60
   0  17   4   13.00    4.10
   0  17   4   21.90    4.70
   0  17   4   23.70    5.30
   0  17  -4   20.40    4.70
   0  17   4   24.10    4.80
   0  17  -4   18.80    4.90
   0 -17   4   23.30    4.80
   0 -17   4   21.90    5.00
   0 -17  -4   15.90    4.20
   0 -17  -4   27.70    5.30
   0 -17   4   22.40    5.70
   0 -17  -4   19.20    4.00
   0 -17   4   17.00    4.30
   0 -17   4   19.10    5.10
   0 -17  -4   24.50    5.60
   0  17   5   -0.20    2.60
   0  17   5    0.50    2.80
   0  17  -5   -1.40    2.70
   0  17  -5    0.60    2.70
   0  17   5   -0.10    2.70
   0  17  -5    1.90    2.70
   0  17   5    2.10    2.80
   0  17   5   -1.50    2.70
   0  17  -5   -4.20    2.10
   0 -17   5    0.80    2.70
   0 -17  -5    0.50    2.60
   0 -17   5    2.30    2.80
   0 -17  -5    3.30    4.10
   0 -17  -5   -1.50    3.10
   0 -17  -5   -1.00    2.10
   0 -17   5    5.20    3.30
   0 -17   5   -1.30    2.00
   0 -17   5   -0.60    2.30
   0  17  -6    3.20    3.60
   0  17   6   -2.50    2.50
   0  17  -6    1.40    2.60
   0  17  -6    3.10    3.10
   0  17  -6    3.90    3.40
   0  17   6    0.70    3.10
   0  17   6    3.30    3.30
   0  17   6    1.00    2.90
   0 -17   6   -1.00    2.90
   0 -17  -6    2.60    3.10
   0 -17   6    0.70    2.80
   0 -17  -6   -0.90    2.20
   0 -17   6    3.20    3.20
   0 -17   6   -1.70    2.10
   0 -17  -6    5.30    3.50
   0 -17  -6    0.60    3.40
   0 -17   6    0.30    2.60
   0  17  -7    3.50    4.00
   0  17   7    3.60    4.10
   0  17  -7    3.40    3.70
   0  17   7    2.80    3.10
   0  17   7    6.30    4.50
   0  17  -7    1.40    3.40
   0  17  -7    3.00    3.30
   0 -17  -7    6.60    5.70
   0 -17   7    7.00    3.50
   0 -17  -7    7.40    4.70
   0 -17   7    2.00    3.60
   0 -17   7    5.10    3.80
   0 -17   7    4.00    3.10
   0 -17   7    7.90    3.80
   0  17  -8    1.80    3.90
   0  17  -8   -2.70    4.30
   0  17  -8    2.60    4.00
   0  17   8   -3.50    5.70
   0  17  -8   -2.10    3.30
   0  17   8    1.10    4.40
   0  17   8    2.50    4.10
   0 -17  -8    0.50    3.90
   0 -17  -8    0.30    4.00
   0 -17   8    1.50    3.70
   0 -17   8    1.90    3.60
   0 -17   8    0.60    3.50
   0 -17   8    1.00    3.30
   0  18   0    2.60    2.30
   0  18   0    2.70    2.40
   0  18   0    3.00    2.40
   0  18   0    6.50    3.10
   0  18   0   -0.60    2.30
   0 -18   0    5.90    3.10
   0 -18   0    4.50    3.30
   0 -18   0    3.70    2.60
   0 -18   0    5.30    2.70
   0  18  -1   44.00    5.40
   0  18   1   38.00    4.70
   0  18   1   52.69    6.40
   0  18  -1   51.69    5.80
   0  18  -1   53.49    6.30
   0  18   1   63.09    6.20
   0  18  -1   41.10    5.70
   0  18   1   54.59    6.00
   0  18  -1   43.20    5.50
   0  18   1   43.40    5.50
   0 -18  -1   41.60    6.30
   0 -18  -1   54.59    5.50
   0 -18  -1   47.10    5.70
   0 -18  -1   40.80    5.40
   0 -18   1   45.10    5.70
   0 -18   1   44.70    5.90
   0 -18   1   46.50    5.00
   0 -18   1   38.50    5.20
   0 -18   1   49.30    5.90
   0  18   2   39.70    4.70
   0  18  -2   50.09    5.70
   0  18  -2   43.20    5.90
   0  18   2   55.79    6.20
   0  18  -2   59.89    6.40
   0  18   2   33.90    5.00
   0  18   2   45.90    5.70
   0  18   2   58.29    6.10
   0  18   2   52.19    6.50
   0  18  -2   50.89    6.80
   0 -18   2   46.50    6.40
   0 -18   2   63.69    6.50
   0 -18  -2   43.40    5.50
   0 -18   2   46.30    5.70
   0 -18  -2   46.00    5.40
   0 -18  -2   54.39    5.80
   0 -18   2   53.59    6.10
   0 -18  -2   41.30    6.40
   0 -18   2   41.70    5.00
   0  18   3   54.09    6.20
   0  18   3   43.00    6.20
   0  18   3   44.10    5.50
   0  18  -3   56.29    6.80
   0  18  -3   57.79    6.70
   0  18  -3   50.59    6.50
   0  18   3   47.40    6.00
   0  18   3   33.80    5.70
   0 -18   3   38.90    6.20
   0 -18  -3   60.29    7.30
   0 -18  -3   48.30    5.80
   0 -18  -3   42.10    5.50
   0 -18   3   54.79    6.30
   0 -18  -3   46.30    5.50
   0 -18   3   57.39    6.60
   0 -18   3   37.00    5.40
   0 -18   3   53.49    6.20
   0 -18  -3   39.40    5.20
   0  18   4   -1.20    2.40
   0  18   4   -2.00    2.10
   0  18  -4    0.00    2.60
   0  18  -4   -0.50    2.50
   0  18   4    0.30    2.80
   0  18  -4   -1.20    2.80
   0  18   4   -0.50    2.40
   0  18   4    1.60    3.20
   0  18  -4    0.20    2.50
   0 -18  -4   -1.80    2.10
   0 -18   4   -1.60    2.00
   0 -18  -4   -0.20    2.50
   0 -18   4    1.10    3.20
   0 -18  -4   -0.40    2.90
   0 -18   4    0.40    2.50
   0 -18   4    1.50    2.70
   0 -18  -4    0.80    2.70
   0  18  -5   12.20    4.40
   0  18  -5   10.00    4.20
   0  18   5    9.50    4.10
   0  18   5    8.80    4.00
   0  18  -5    5.30    3.80
   0  18  -5    4.10    2.80
   0  18   5    8.50    4.30
   0  18   5    9.70    4.20
   0  18   5    5.60    3.20
   0 -18  -5    6.10    4.20
   0 -18   5    7.20    3.40
   0 -18   5    6.20    3.40
   0 -18  -5    6.90    3.50
   0 -18  -5   12.80    4.60
   0 -18   5    8.00    3.10
   0 -18  -5    5.40    3.00
   0 -18   5    7.40    3.80
   0 -18   5    2.40    3.30
   0  18  -6   75.19    8.90
   0  18   6   51.69    7.70
   0  18   6   78.79    8.50
   0  18   6   68.49    7.10
   0  18  -6   62.39    8.20
   0  18  -6   74.19    7.80
   0  18   6   88.59    8.90
   0 -18  -6   73.69    7.00
   0 -18  -6   75.39    8.10
   0 -18  -6   42.30    7.30
   0 -18   6   69.59    7.70
   0 -18   6   84.39    8.60
   0 -18   6   60.59    7.60
   0 -18   6   68.09    6.80
   0 -18   6   80.69    7.70
   0  18   7    5.50    4.80
   0  18   7    0.60    3.00
   0  18   7    0.60    3.80
   0  18  -7    0.40    3.00
   0  18  -7    1.90    4.80
   0  18   7   -3.90    3.30
   0  18  -7    2.60    3.60
   0  18  -7    0.80    3.30
   0 -18   7    4.20    3.80
   0 -18   7    3.80    3.20
   0 -18   7    0.00    2.80
   0 -18  -7   -2.90    3.20
   0 -18   7   -0.80    2.50
   0 -18   7    4.20    3.90
   0 -18  -7    3.40    4.00
   0  19   0    1.80    2.40
   0  19   0    0.60    2.20
   0  19   0   -0.20    2.30
   0  19   0   -1.30    2.10
   0  19   0   -1.00    1.80
   0 -19   0   -2.20    2.60
   0 -19   0   -2.90    2.20
   0 -19   0   -0.10    2.30
   0  19   1    1.80    2.50
   0  19  -1    0.40    2.20
   0  19   1    2.20    2.60
   0  19  -1    2.50    3.10
   0  19  -1    0.30    2.60
   0  19  -1    2.00    2.50
   0  19   1    4.80    2.60
   0  19   1    0.70    2.50
   0  19   1    0.50    2.70
   0  19  -1    5.90    2.90
   0 -19  -1    1.00    2.90
   0 -19   1    2.00    2.90
   0 -19  -1    4.60    3.10
   0 -19  -1    5.00    3.50
   0 -19  -1    4.00    2.70
   0 -19   1   -0.20    2.40
   0 -19   1    4.30    3.20
   0 -19   1    5.20    3.40
   0 -19   1    3.00    3.00
   0  19  -2   38.00    5.90
   0  19  -2   31.60    6.10
   0  19   2   33.10    5.50
   0  19   2   29.00    4.40
   0  19   2   32.40    5.70
   0  19   2   26.80    5.20
   0  19  -2   27.90    5.40
   0  19   2   19.40    4.70
   0  19  -2   29.20    5.00
   0  19   2   27.80    5.20
   0 -19  -2   24.00    5.20
   0 -19  -2   36.90    6.20
   0 -19   2   30.40    6.20
   0 -19   2   32.70    5.30
   0 -19   2   27.50    5.50
   0 -19   2   33.60    5.30
   0 -19   2   25.00    4.40
   0 -19  -2   30.20    5.60
   0 -19  -2   42.30    6.30
   0  19   3   12.80    4.30
   0  19   3   15.80    4.50
   0  19   3   11.40    4.00
   0  19   3    7.60    3.80
   0  19  -3   16.20    4.40
   0  19  -3    8.00    4.00
   0  19  -3   16.70    4.60
   0  19   3   13.60    4.30
   0  19  -3   12.10    4.00
   0 -19   3   11.80    3.40
   0 -19   3   15.70    4.30
   0 -19  -3   14.80    5.60
   0 -19   3   12.00    4.20
   0 -19   3   10.60    3.80
   0 -19   3   14.40    4.30
   0 -19  -3   12.70    4.10
   0 -19  -3   10.20    4.30
   0 -19  -3   13.90    4.30
   0  19   4   -2.00    2.40
   0  19   4    0.20    2.80
   0  19  -4   -1.80    2.80
   0  19  -4   -5.20    2.10
   0  19  -4    2.10    2.80
   0  19   4   -0.60    2.80
   0  19   4    1.20    2.80
   0  19  -4   -0.70    2.30
   0 -19   4    0.50    3.00
   0 -19  -4    5.10    3.40
   0 -19   4    2.30    3.00
   0 -19  -4   -0.90    2.90
   0 -19   4    1.30    2.80
   0 -19  -4   -3.30    2.30
   0 -19  -4    1.40    2.50
   0 -19   4    0.70    2.40
   0  19   5   12.30    4.70
   0  19  -5   10.40    3.90
   0  19  -5    0.20    3.00
   0  19   5    8.90    4.40
   0  19  -5    8.20    4.10
   0  19   5    5.90    3.80
   0  19   5    9.90    3.80
   0  19  -5   10.30    4.40
   0 -19   5    6.80    4.00
   0 -19  -5    4.70    3.60
   0 -19   5    6.00    3.60
   0 -19  -5    6.10    3.50
   0 -19   5    6.50    3.70
   0 -19   5   12.10    4.10
   0 -19  -5    6.10    4.00
   0 -19   5    7.30    3.30
   0  19  -6   34.10    7.20
   0  19  -6   26.30    5.80
   0  19   6   30.60    9.20
   0  19   6   31.10    6.10
   0  19  -6   31.40    6.70
   0  19   6   31.20    6.80
   0  19   6   31.70    6.70
   0  19  -6   39.10    6.90
   0 -19   6   26.50    5.00
   0 -19  -6   12.60    4.70
   0 -19  -6   29.00    5.70
   0 -19   6   24.80    5.60
   0 -19   6   34.60    5.80
   0 -19   6   22.10    5.40
   0 -19  -6   34.30    7.40
   0 -19   6   29.60    6.40
   0  19  -7    0.50    3.90
   0  19   7    4.60    4.30
   0  19   7    1.60    3.90
   0  19  -7    2.20    4.00
   0  19  -7   -0.10    3.40
   0  19  -7    4.80    4.70
   0  19   7    5.10    4.80
   0 -19   7    4.30    3.40
   0 -19   7   -2.30    2.90
   0 -19  -7    1.60    3.80
   0 -19   7   -1.10    2.90
   0 -19   7    1.10    3.80
   0 -19  -7   -2.70    3.50
   0  20   0  255.07   12.70
   0  20   0  246.68   13.00
   0  20   0  258.37   14.00
   0  20   0  280.27   13.70
   0  20   0  246.88   14.00
   0 -20   0  259.87   14.60
   0 -20   0  262.87   13.60
   0 -20   0  244.28   13.40
   0 -20   0  270.37   12.60
   0  20   1    2.30    2.90
   0  20  -1   -0.70    2.40
   0  20   1    2.10    2.90
   0  20  -1    0.10    3.00
   0  20  -1    0.90    2.40
   0  20   1    0.50    2.40
   0  20  -1   -1.30    2.60
   0  20   1   -1.20    2.40
   0  20   1    0.70    2.40
   0  20  -1   -2.40    2.10
   0 -20  -1    2.80    2.80
   0 -20  -1    2.20    3.50
   0 -20   1    4.00    3.10
   0 -20  -1    0.00    2.20
   0 -20   1    0.50    2.70
   0 -20   1    3.80    2.90
   0 -20   1    0.80    2.70
   0 -20   1   -1.80    2.50
   0 -20  -1    0.60    2.70
   0  20   2  113.59    9.40
   0  20  -2  110.19    8.60
   0  20   2  102.79    8.70
   0  20  -2   97.09    8.70
   0  20   2  108.09    8.70
   0  20  -2   95.59    8.80
   0  20  -2  113.79    8.80
   0  20  -2  114.89    9.50
   0  20   2  106.89    8.60
   0  20   2   90.49    8.10
   0 -20  -2  105.59    8.50
   0 -20  -2  112.89    8.90
   0 -20  -2  108.49    8.10
   0 -20   2  109.39    8.90
   0 -20   2  107.09    8.90
   0 -20   2  103.19    8.80
   0 -20   2   99.09    7.50
   0 -20  -2  112.89   10.00
   0 -20   2   85.59    7.90
   0  20   3    0.80    2.70
   0  20  -3    2.60    2.90
   0  20   3    2.10    3.10
   0  20  -3    5.30    3.60
   0  20   3    1.50    2.70
   0  20  -3    2.60    3.10
   0  20   3    2.10    3.40
   0  20   3   -0.60    2.60
   0  20  -3    3.40    3.40
   0 -20   3    2.90    3.20
   0 -20   3    2.40    3.30
   0 -20   3    1.40    2.40
   0 -20  -3   -1.70    2.40
   0 -20  -3   -0.50    2.40
   0 -20  -3   -0.30    3.10
   0 -20   3    1.20    3.00
   0 -20   3   -0.20    2.80
   0 -20  -3    1.30    3.20
   0  20  -4   30.00    6.30
   0  20  -4   29.30    5.40
   0  20   4   26.80    6.10
   0  20   4   34.40    5.70
   0  20   4   34.70    7.00
   0  20  -4   34.50    6.90
   0  20   4   32.90    6.30
   0  20  -4   43.00    7.00
   0  20   4   39.80    6.50
   0 -20  -4   45.70   12.30
   0 -20   4   36.70    6.70
   0 -20   4   49.70    6.70
   0 -20  -4   28.70    5.40
   0 -20  -4   33.20    5.60
   0 -20   4   33.40    5.10
   0 -20   4   29.30    6.10
   0  20   5   20.80    5.10
   0  20   5   17.60    5.50
   0  20  -5   16.60    4.80
   0  20   5   11.50    4.90
   0  20   5   20.70    5.80
   0  20  -5   18.60    5.30
   0  20  -5   21.50    5.80
   0  20  -5   26.30    6.50
   0 -20   5   20.20    5.00
   0 -20  -5   21.20    6.30
   0 -20  -5   16.00    4.80
   0 -20   5    7.00    4.30
   0 -20  -5   27.50    5.50
   0 -20   5   16.20    4.50
   0 -20   5   16.70    5.00
   0  20   6   90.49   11.70
   0  20   6   99.49   10.00
   0  20  -6  104.39   10.70
   0  20   6  108.19    9.10
   0  20   6  123.29   10.80
   0  20  -6   98.99   10.90
   0  20  -6  104.39   13.30
   0 -20   6   89.19   12.60
   0 -20   6   97.09    9.40
   0 -20  -6   98.89   10.60
   0 -20   6  128.49   10.90
   0 -20   6  115.79    9.50
   0 -20  -6  108.39   10.00
   0 -20  -6   94.89    8.40
   0  21   0    2.60    2.90
   0  21   0    2.80    3.10
   0  21   0    4.90    3.20
   0  21   0    2.80    3.40
   0  21   0    2.20    2.90
   0 -21   0    2.90    2.60
   0 -21   0    0.60    2.70
   0 -21   0    4.50    3.60
   0 -21   0    3.30    3.20
   0  21   1   71.79    7.50
   0  21  -1   57.19    7.50
   0  21  -1   63.99    7.00
   0  21   1   59.09    7.70
   0  21  -1   53.99    6.80
   0  21   1   54.79    6.90
   0  21  -1   67.59    7.80
   0  21  -1   53.59    6.70
   0  21   1   67.79    7.10
   0 -21   1   55.19    7.00
   0 -21   1   48.40    6.60
   0 -21  -1   59.69    6.40
   0 -21   1   57.79    7.20
   0 -21  -1   64.29    7.10
   0 -21   1   42.20    5.80
   0 -21  -1   62.29    7.10
   0 -21   1   59.09    7.40
   0 -21  -1   75.19    8.40
   0  21   2    7.00    3.80
   0  21  -2    6.80    3.50
   0  21  -2    5.90    3.50
   0  21  -2    9.30    4.10
   0  21   2    7.20    3.80
   0  21  -2   12.90    4.30
   0  21   2   15.40    4.70
   0  21   2    5.10    3.30
   0  21   2    8.30    4.00
   0  21  -2   10.20    4.20
   0 -21   2    6.10    3.30
   0 -21  -2   26.10    5.50
   0 -21  -2    7.60    4.20
   0 -21  -2    8.60    3.50
   0 -21   2   11.50    4.30
   0 -21   2    8.50    3.70
   0 -21  -2    3.50    3.00
   0 -21   2    6.60    3.70
   0 -21   2   10.90    3.80
   0  21   3    4.00    3.50
   0  21   3    3.00    3.30
   0  21   3    2.30    3.10
   0  21  -3    1.50    3.30
   0  21   3    7.50    3.70
   0  21  -3   -1.60    2.40
   0  21   3   -0.20    2.90
   0  21  -3    0.80    3.30
   0  21  -3   -4.50    2.10
   0 -21   3    0.50    3.60
   0 -21   3    1.00    3.20
   0 -21  -3    1.20    3.30
   0 -21   3   -0.40    2.80
   0 -21   3    2.10    3.30
   0 -21  -3    0.70    2.90
   0 -21  -3    0.50    3.20
   0 -21   3    2.10    2.80
   0  21   4    0.70    3.30
   0  21   4    2.20    3.60
   0  21  -4   -0.50    3.10
   0  21  -4    1.90    3.50
   0  21   4    1.70    3.20
   0  21   4   -1.20    3.10
   0  21   4    1.70    3.40
   0  21  -4    4.50    3.30
   0  21  -4    6.00    3.90
   0 -21  -4    4.30    3.40
   0 -21   4    3.00    3.20
   0 -21   4    3.30    2.90
   0 -21  -4    1.80    3.70
   0 -21  -4    0.30    2.90
   0  21   5    5.80    3.70
   0  21   5    6.90    4.30
   0  21   5    6.90    4.50
   0  21  -5    9.00    4.30
   0  21   5    0.80    3.40
   0  21  -5    4.20    4.10
   0  21  -5    2.10    3.30
   0  21  -5    2.40    3.60
   0 -21   5   10.90    4.00
   0 -21  -5    6.70    3.80
   0 -21  -5   23.10    6.30
   0 -21  -5    2.00    3.70
   0 -21   5    6.30    3.30
   0 -21   5   11.70    4.60
   0 -21   5    8.40    4.30
   0  22   0   20.50    5.40
   0  22   0   24.00    5.10
   0  22   0    9.30    4.30
   0  22   0    7.00    3.40
   0  22   0   16.00    4.80
   0 -22   0   17.40    5.70
   0 -22   0    9.60    3.60
   0 -22   0    8.00    4.00
   0 -22   0   12.30    4.30
   0  22  -1   68.49    7.60
   0  22   1   66.79    7.60
   0  22   1   72.39    8.40
   0  22  -1   71.79    7.60
   0  22  -1   95.89    9.00
   0  22  -1   79.89    9.00
   0  22   1   82.89    8.40
   0  22  -1   95.89    8.40
   0  22   1   75.79    7.90
   0 -22   1   71.99    8.40
   0 -22  -1   81.39    7.90
   0 -22  -1   71.59    7.20
   0 -22  -1   86.49    8.40
   0 -22   1   89.49   10.20
   0 -22   1   64.99    6.90
   0 -22   1   69.59    7.90
   0  22  -2   26.40    5.60
   0  22  -2   37.40    7.30
   0  22   2   18.50    5.00
   0  22   2   19.20    5.10
   0  22   2   25.90    5.40
   0  22  -2   26.50    5.80
   0  22  -2   37.10   10.00
   0  22   2   21.10    5.80
   0  22   2   24.10    5.90
   0  22  -2   27.10    5.60
   0 -22  -2   21.10    5.10
   0 -22   2   29.80    9.30
   0 -22  -2   30.10    6.10
   0 -22  -2   20.40    5.00
   0 -22   2   21.90    5.80
   0 -22   2   32.10    6.40
   0 -22   2   22.70    5.30
   0 -22   2   22.50    4.50
   0 -22  -2   25.00    6.50
   0  22   3   23.80    5.60
   0  22   3   28.80    5.90
   0  22  -3   37.70    6.40
   0  22   3   31.90    6.80
   0  22  -3   26.40    6.30
   0  22  -3   28.00    5.90
   0  22  -3   35.20    7.10
   0  22  -3   42.60    7.20
   0  22   3   30.90    6.10
   0 -22   3   29.50    5.50
   0 -22  -3   24.80    6.50
   0 -22   3   27.40    6.30
   0 -22  -3   17.90    4.50
   0 -22   3   20.90    6.80
   0 -22   3   39.70    7.40
   0  22  -4    7.40    4.30
   0  22  -4    4.90    4.40
   0  22  -4    6.50    3.80
   0  22   4   14.90    5.30
   0  22  -4   13.60    5.20
   0  22   4   11.60    4.60
   0  22   4    7.80    4.10
   0  22   4    3.40    4.20
   0 -22   4    5.40    3.40
   0 -22  -4    9.60    5.60
   0 -22   4    9.90    4.40
   0 -22   4   11.00    4.70
   0 -22   4    5.30    4.30
   0 -22  -4    2.80    3.40
   0 -22  -4    8.40    4.60
   0  23   0   -1.40    3.30
   0  23   0   -0.70    3.00
   0  23   0    0.90    3.20
   0 -23   0    3.30    3.50
   0 -23   0   -1.70    2.60
   0 -23   0    2.80    4.10
   0 -23   0   -0.30    2.70
   0  23  -1   81.49    9.20
   0  23   1  102.99   13.50
   0  23   1   69.99    8.20
   0  23  -1   93.79    8.80
   0  23  -1   90.19    8.60
   0  23  -1   78.29    8.80
   0  23   1   76.69    8.40
   0  23  -1   92.19    8.80
   0  23   1  100.79    9.80
   0 -23   1   84.89    8.80
   0 -23   1   83.39    9.90
   0 -23  -1  113.19    9.70
   0 -23  -1   95.99   10.20
   0 -23  -1   78.19    7.80
   0 -23  -1   92.79    8.90
   0 -23   1   83.69    8.70
   0 -23   1   89.39    8.10
   0  23  -2   86.89    8.90
   0  23  -2  108.79    9.40
   0  23  -2  112.49   10.50
   0  23   2   82.89    8.90
   0  23  -2  106.39   10.10
   0  23  -2   84.59    8.90
   0  23   2   94.39    9.10
   0  23   2  102.09   13.70
   0  23   2   73.49    8.60
   0  23   2   75.59    9.40
   0 -23   2   77.29    7.70
   0 -23   2   98.79    9.40
   0 -23   2  106.39    9.70
   0 -23  -2   96.89    9.10
   0 -23   2  100.29    9.40
   0 -23  -2   97.29   10.70
   0 -23  -2   94.29    8.90
   0 -23   2  103.19   11.90
   0 -23  -2   78.89    8.20
   0  23   3   13.00    4.60
   0  23  -3   11.30    4.80
   0  23  -3    9.80    4.50
   0  23   3   11.10    4.70
   0  23   3    9.20    4.60
   0  23  -3   17.80    7.90
   0  23   3   11.80    7.00
   0  23  -3   14.70    4.90
   0  23  -3    7.50    4.30
   0 -23   3   15.00    4.90
   0 -23   3    6.70    4.70
   0 -23  -3   12.10    5.80
   0 -23   3   20.50    6.00
   0 -23  -3   15.20    5.00
   0 -23  -3   12.30    4.30
   0 -23   3   18.70    5.40
   0  24   0    2.30    3.50
   0  24   0    4.00    3.70
   0  24   0    6.10    4.00
   0  24   0    1.60    4.10
   0 -24   0    3.90    3.40
   0 -24   0    5.50    4.10
   0 -24   0    0.90    4.00
   0  24  -1   25.60    6.30
   0  24   1   18.70    5.40
   0  24   1   13.00    4.80
   0  24  -1   10.30    4.60
   0  24   1   14.60    5.10
   0  24  -1   14.60    4.90
   0  24   1   21.30    5.70
   0  24   1   20.30    5.60
   0  24  -1   21.60    6.00
   0 -24   1   25.30    6.40
   0 -24  -1   15.50    5.40
   0 -24   1   21.50    5.90
   0 -24  -1   25.40    5.30
   0 -24   1   27.50    6.70
   0 -24  -1   11.50    4.70
   0 -24  -1   22.00    6.60
   0 -24   1   20.20    6.10
   0  24  -2   14.60    5.30
   0  24  -2   15.90    9.10
   0  24  -2   23.40    6.40
   0  24   2   15.40    5.50
   0  24   2    5.00    4.10
   0  24   2    6.90    4.30
   0  24   2   14.50    5.60
   0  24  -2    4.60    4.20
   0  24   2   13.70    4.80
   0  24  -2   10.40    5.80
   0 -24   2   17.50    4.80
   0 -24  -2    9.00    4.20
   0 -24  -2   13.90    6.20
   0 -24   2   12.50    5.60
   0 -24   2   13.30    4.90
   0 -24   2   18.50    6.10
   0 -24  -2   10.80    4.70
   0 -24   2    9.80    4.40
   0 -24  -2   14.50    6.30
  -1   0  11   -0.50    3.60
  -1   0  11   -0.20    3.20
  -1   0  11    0.90    3.90
  -1   0  11    1.60    3.70
   1   0 -11    1.30    3.30
  -1   0  11    1.60    3.50
   1   0 -11    1.20    3.30
  -1   0  10   57.89    7.30
  -1   0  10   56.09    7.30
   1   0 -10   54.09    6.90
   1   0 -10   55.29    7.20
  -1   0  10   59.19    7.20
   1   0 -10   60.19    8.10
  -1   0  10   65.29    8.00
   1   0 -10   58.09    7.60
  -1   0  10   49.40    6.90
   1   0  -9    1.30    2.50
  -1   0   9    4.80    3.30
   1   0  -9    1.10    2.90
   1   0  -9    3.40    3.10
  -1   0   9    1.00    2.60
   1   0  -9    0.60    2.50
  -1   0   9    5.00    3.40
  -1   0   9   -4.50    2.20
  -1   0   8   83.49    7.00
   1   0  -8   88.49    7.70
   1   0  -8   92.59    7.10
  -1   0   8   83.19    7.20
  -1   0   8   88.39    7.60
   1   0  -8   84.09    7.30
   1   0  -8   79.99    6.60
  -1   0   8   90.29    7.10
  -1   0   8   87.09    7.30
   1   0  -7   -0.10    1.80
  -1   0   7   -1.50    2.10
   1   0  -7    0.30    1.40
   1   0  -7    1.20    1.90
  -1   0   7    0.30    1.90
   1   0  -7    2.70    3.20
   1   0  -7   -0.70    1.80
  -1   0   7    1.10    1.60
   1   0  -7    0.40    2.10
  -1   0   7   -1.50    2.00
   1   0  -7   -0.40    1.60
  -1   0   7    1.80    2.30
  -1   0   7   -1.80    1.50
   1   0  -6   48.70    4.30
  -1   0   6   61.49    5.20
  -1   0   6   51.49    5.50
  -1   0   6   50.39    4.80
   1   0  -6   51.19    4.80
   1   0  -6   49.90    3.30
  -1   0   6   48.80    4.70
  -1   0   6   48.00    4.50
  -1   0   6   49.99    4.30
   1   0  -6   47.90    4.80
  -1   0   6   46.70    3.30
   1   0  -6   50.59    4.60
  -1   0   6   52.99    4.30
  -1   0   6   46.10    4.30
   1   0  -6   38.80    4.10
   1   0  -6   51.29    5.90
   1   0  -6   49.90    4.20
   1   0  -6   42.80    4.40
   1   0  -5    0.30    1.40
  -1   0   5    1.70    1.70
  -1   0   5   -0.40    0.90
  -1   0   5   -1.30    1.30
  -1   0   5    0.40    1.50
   1   0  -5   -0.90    1.20
   1   0  -5   -0.90    1.10
   1   0  -5   -0.60    1.20
  -1   0   5   -0.10    0.60
   1   0  -5    1.00    1.00
  -1   0   5   -1.00    1.10
   1   0  -5    2.10    1.60
  -1   0   5    0.00    1.30
  -1   0   5   -0.50    1.40
  -1   0   5    0.70    1.50
  -1   0   5    0.40    1.40
  -1   0   5   -0.70    1.00
   1   0  -5   -0.10    0.70
   1   0  -5    0.00    1.60
   1   0  -5    0.90    1.50
   1   0  -5   -1.80    1.10
  -1   0   5    0.00    1.70
   1   0  -5   -0.30    1.40
  -1   0   4  478.05   14.70
  -1   0   4  500.05   13.40
  -1   0   4  478.75   15.20
   1   0  -4  471.35   15.00
   1   0  -4  490.25   14.60
   1   0  -4  487.25   15.30
   1   0  -4  471.95   15.20
  -1   0   4  469.35   13.10
  -1   0   4  487.75   14.90
  -1   0   4  490.25   14.90
  -1   0   4  501.85   15.40
   1   0  -4  496.15   15.00
   1   0  -4  498.75   15.70
   1   0  -4  496.75   13.10
   1   0  -4  476.95   15.20
   1   0  -4  504.15   15.30
   1   0  -4  501.65   14.90
  -1   0   4  477.85   15.30
   1   0  -4  488.85   13.40
  -1   0   4  472.55   14.70
  -1   0   4  475.95   14.60
   1   0  -3   -0.80    0.80
   1   0  -3    0.70    0.90
  -1   0   3    0.50    1.20
   1   0  -3    0.90    1.20
   1   0  -3    0.90    1.10
  -1   0   3    1.90    1.30
  -1   0   3   -0.40    0.90
  -1   0   3   -0.20    1.00
   1   0  -3    0.60    0.70
   1   0  -3   -0.80    0.90
  -1   0   3    0.30    1.20
   1   0  -3    1.90    1.50
   1   0  -3   -0.20    1.00
  -1   0   3    0.70    1.00
  -1   0   3   -0.30    1.20
  -1   0   3    1.00    1.10
   1   0  -3    0.00    1.00
  -1   0   3    0.00    1.00
   1   0  -3   -1.00    0.90
   1   0  -2 2933.61   73.29
  -1   0   2 2831.22   73.29
   1   0  -2 2977.20   73.79
   1   0  -2 2976.70   73.29
  -1   0   2 2964.90   73.29
  -1   0   2 2914.31   73.69
  -1   0   2 2973.90   73.89
  -1   0   2 2926.31   73.29
   1   0  -2 2954.50   73.09
   1   0  -2 2953.60   72.99
   1   0  -2 2959.10   73.59
  -1   0   2 2976.90   72.69
   1   0  -2 2944.71   72.19
  -1   0   2 2891.21   73.29
   1   0  -2 3002.90   72.69
   1   0  -1   25.20    1.30
   1   0  -1   28.50    1.20
  -1   0   1   26.90    1.30
   1   0  -1   24.10    1.60
   1   0  -1   24.70    1.20
  -1   0   1   30.50    1.70
   1   0  -1   24.50    1.50
   1   0  -1   19.00    1.30
  -1   0   1   30.20    1.30
  -1   0   1   30.60    1.70
  -1   0   1   24.90    1.60
  -1   0   1   29.00    1.30
   1   0  -1   26.50    1.50
  -1   0   0  333.67    8.80
  -1   0   0  354.96    8.90
  -1   0   0  368.66    9.40
  -1   0   0  325.57    9.20
   1   0   0  285.37    9.10
   1   0   0  338.07    9.00
   1   0   0  345.07    9.20
  -1   0   0  361.16    9.30
  -1   0   0  342.77    9.10
  -1   0   0  309.67    8.70
  -1   0   0  384.96    9.10
  -1   0   0  369.66    9.10
  -1   0  -1    0.90    1.00
  -1   0  -1    2.00    0.80
   1   0   1    3.50    1.20
   1   0   1    1.30    0.70
  -1   0  -1    1.40    1.00
   1   0   1   -0.10    0.90
   1   0   1    0.20    1.00
  -1   0  -1    2.40    1.10
  -1   0  -1   -0.80    0.90
  -1   0  -1    2.70    0.70
   1   0   1    1.50    1.00
  -1   0  -1    0.30    0.90
   1   0   1    0.60    0.90
   1   0   1    1.70    1.00
   1   0   1    1.70    1.00
  -1   0  -1   -0.80    0.80
  -1   0  -1    1.00    0.90
   1   0   1    1.10    0.60
   1   0   1    0.50    1.10
   1   0   1    1.30    1.00
   1   0   1    1.70    1.00
   1   0   1    1.00    0.70
   1   0   2  739.03   20.10
   1   0   2  758.72   19.70
   1   0   2  725.93   19.90
  -1   0  -2  734.63   20.00
   1   0   2  731.03   20.40
  -1   0  -2  732.23   20.20
   1   0   2  747.83   20.20
  -1   0  -2  728.73   20.30
  -1   0  -2  753.32   19.60
   1   0   2  758.52   20.50
   1   0   2  716.53   19.40
   1   0   2  721.33   20.00
  -1   0  -2  716.83   19.40
   1   0   2  715.63   19.50
   1   0   2  709.33   19.60
   1   0   2  725.23   19.30
  -1   0  -2  725.33   19.90
  -1   0  -2  707.23   20.40
  -1   0  -2  749.23   20.20
  -1   0  -2  754.12   19.70
   1   0   3    1.00    1.10
  -1   0  -3    1.70    1.40
   1   0   3    1.20    1.30
  -1   0  -3    0.60    1.10
  -1   0  -3   -0.60    1.20
  -1   0  -3    1.40    1.30
   1   0   3   -0.10    1.20
   1   0   3    0.00    1.00
   1   0   3    0.20    0.90
  -1   0  -3    1.50    1.10
  -1   0  -3    0.70    1.10
   1   0   3    1.80    1.40
   1   0   3    1.00    1.40
  -1   0  -3    1.30    1.30
  -1   0  -3   -1.50    1.00
   1   0   3    0.60    1.40
  -1   0  -3    0.80    1.20
   1   0   3    0.60    1.20
  -1   0  -3    0.60    1.20
   1   0   3    0.50    1.30
   1   0   3    1.20    1.00
  -1   0  -4   11.90    2.20
   1   0   4   11.60    2.60
   1   0   4   13.00    2.30
  -1   0  -4   10.50    2.10
   1   0   4    9.80    2.00
   1   0   4   11.00    2.40
  -1   0  -4   10.90    2.10
   1   0   4   12.60    2.50
  -1   0  -4   13.40    1.80
  -1   0  -4   10.80    2.70
   1   0   4   11.50    2.30
  -1   0  -4   10.20    2.20
  -1   0  -4   11.30    2.50
  -1   0  -4   11.40    2.40
   1   0   4   11.70    2.80
   1   0   4   17.30    3.00
   1   0   4    9.00    2.40
   1   0   4   13.10    2.40
   1   0   4   11.40    2.30
  -1   0  -4   15.80    2.90
   1   0   4   10.60    1.60
   1   0   4   11.10    2.20
  -1   0  -4   14.90    2.70
  -1   0  -4   13.40    3.30
   1   0   5    0.60    1.60
  -1   0  -5    1.80    1.60
   1   0   5    0.40    1.40
   1   0   5   -0.20    1.50
   1   0   5   -0.20    1.50
  -1   0  -5    0.80    1.40
  -1   0  -5    1.30    1.50
  -1   0  -5   -0.60    1.40
   1   0   5    1.30    1.80
  -1   0  -5    1.20    1.70
  -1   0  -5    1.50    1.90
  -1   0  -5    0.90    1.30
   1   0   5    0.00    1.50
  -1   0  -5   -1.10    1.20
   1   0   5   -0.40    1.70
   1   0   5   -0.20    1.00
   1   0   5    1.00    2.60
   1   0   5   -2.80    1.40
   1   0   5   -1.40    1.30
  -1   0  -5   -0.30    1.30
  -1   0  -5   -1.30    1.50
  -1   0  -5    0.50    1.50
   1   0   5   -0.30    1.40
   1   0   5    3.50    1.70
   1   0   6  314.97   12.90
  -1   0  -6  293.87   11.30
   1   0   6  306.97   11.70
   1   0   6  291.67   10.30
  -1   0  -6  286.47   12.50
  -1   0  -6  290.57   11.30
   1   0   6  291.17   12.20
   1   0   6  301.17   17.30
  -1   0  -6  304.47   12.20
  -1   0  -6  291.27   12.10
  -1   0  -6  286.27   12.80
  -1   0  -6  315.47   12.80
   1   0   6  284.47   11.30
  -1   0  -6  299.27   11.80
   1   0   6  328.47   13.40
  -1   0  -6  316.87   13.60
   1   0   6  279.87   12.30
   1   0   6  291.17   12.20
   1   0   6  293.87   11.80
  -1   0  -7    0.10    2.10
   1   0   7    0.80    2.50
   1   0   7    1.00    2.20
  -1   0  -7    0.10    2.60
   1   0   7    0.00    2.10
   1   0   7    0.70    2.60
  -1   0  -7   -0.50    1.90
  -1   0  -7    0.40    2.40
  -1   0  -7   -1.20    1.60
   1   0   7    0.70    2.00
   1   0   7   -1.00    2.30
  -1   0  -7   -0.70    2.10
   1   0   8   17.10    4.10
   1   0   8   17.80    4.60
   1   0   8   25.50    5.60
   1   0   8   22.90    4.40
  -1   0  -8   22.10    4.40
  -1   0  -8   29.20    5.40
   1   0   8   21.50    4.20
  -1   0  -8   35.30    5.90
   1   0   8   20.50    4.50
  -1   0  -8   24.70    5.20
   1   0   9   -0.60    2.40
   1   0   9   -0.80    2.60
   1   0   9   -3.40    3.00
   1   0   9    4.30    3.40
  -1   0  -9    4.10    3.30
   1   0   9    0.40    2.90
  -1   0 -10   10.80    4.20
   1   0  10    7.90    4.30
   1   0  10   14.90    5.30
  -1   0 -10   22.30    5.70
   1   0  10   13.20    4.60
   1   0  10   13.80    5.20
   1   1 -11    9.70    4.40
  -1   1  11   13.10    5.10
  -1   1  11    9.10    4.90
  -1   1  11   13.80    4.80
  -1   1  11    9.70    4.60
  -1   1  11    4.30    4.10
   1   1 -11   10.80    4.70
  -1  -1  11   11.40    4.90
  -1  -1  11   12.20    5.00
  -1  -1  11    4.50    4.80
  -1  -1  11   21.40    6.00
   1  -1 -11    8.00    4.20
  -1  -1  11    4.20    4.20
  -1   1  10    3.50    3.80
   1   1 -10    1.40    3.20
   1   1 -10    0.10    3.30
   1   1 -10   -0.60    3.20
  -1   1  10    3.50    3.40
  -1   1  10    1.90    3.40
   1   1 -10    4.40    3.50
  -1   1  10    1.40    3.40
  -1   1  10    4.00    3.70
   1  -1 -10    0.70    2.90
   1  -1 -10   -1.60    3.10
  -1  -1  10   -3.60    2.70
  -1  -1  10   -1.50    3.00
   1  -1 -10    0.40    2.90
  -1  -1  10    5.60    3.80
  -1  -1  10    4.50    3.40
   1  -1 -10    0.40    3.10
  -1  -1  10   -0.40    2.90
  -1   1   9   94.19    7.90
   1   1  -9  102.79    9.10
   1   1  -9  109.19    8.00
   1   1  -9  103.49    8.40
  -1   1   9   94.89    8.20
  -1   1   9   88.89    9.20
   1   1  -9  109.29    8.70
  -1   1   9  132.59   13.40
  -1   1   9  101.99    8.60
   1  -1  -9   89.39    7.70
  -1  -1   9  112.19    8.60
   1  -1  -9  106.29    8.20
  -1  -1   9   94.79    8.10
   1  -1  -9  108.69    9.30
   1  -1  -9  114.09    8.80
  -1  -1   9  119.09   13.90
  -1  -1   9   92.29    8.30
  -1  -1   9  114.29   10.30
   1   1  -8   34.40    4.70
  -1   1   8   24.80    4.30
  -1   1   8   36.30    5.30
  -1   1   8   29.10    5.00
  -1   1   8   22.40    4.20
   1   1  -8   26.90    4.70
   1   1  -8   31.40    5.20
   1   1  -8   28.80    4.80
  -1   1   8   31.20    5.00
  -1  -1   8   29.30    4.70
   1  -1  -8   35.80    6.30
   1  -1  -8   29.20    4.70
  -1  -1   8   24.60    4.90
  -1  -1   8   35.50    5.00
  -1  -1   8   32.20    4.80
   1  -1  -8   32.60    4.60
   1  -1  -8   27.50    4.70
  -1  -1   8   29.00    4.90
  -1   1   7    4.80    2.70
  -1   1   7    6.90    3.00
  -1   1   7    2.90    2.30
  -1   1   7    9.80    2.10
   1   1  -7    9.10    3.10
   1   1  -7    7.10    2.00
   1   1  -7    9.40    3.40
   1   1  -7    5.60    2.50
   1   1  -7    8.50    2.90
  -1   1   7    0.90    1.80
   1   1  -7    5.90    2.50
  -1   1   7    4.90    2.80
   1  -1  -7    7.10    2.70
   1  -1  -7    8.50    3.00
   1  -1  -7    9.80    2.90
   1  -1  -7    6.60    2.10
   1  -1  -7    5.20    2.50
   1  -1  -7    1.30    1.90
   1  -1  -7    4.80    3.30
  -1  -1   7    8.10    2.50
   1  -1  -7    4.40    2.60
  -1  -1   7    6.20    2.80
  -1  -1   7   10.10    3.30
  -1  -1   7    1.80    2.50
  -1  -1   7    2.50    2.70
  -1  -1   7   15.20    2.50
  -1  -1   7    7.30    2.90
   1   1  -6    2.60    2.20
   1   1  -6   -1.60    1.40
  -1   1   6    0.00    1.70
  -1   1   6    2.30    1.70
  -1   1   6   -1.20    1.60
  -1   1   6   -1.00    1.50
  -1   1   6    2.70    1.80
  -1   1   6   -0.30    1.30
   1   1  -6    1.40    1.80
   1   1  -6    0.30    1.40
  -1   1   6    0.70    1.60
   1   1  -6    2.40    1.30
  -1   1   6    0.00    1.80
  -1   1   6   -2.80    1.20
  -1   1   6   -1.90    1.80
   1   1  -6    0.00    1.40
  -1   1   6   -0.20    1.30
  -1   1   6    0.60    1.90
   1   1  -6    1.30    1.70
   1   1  -6   -0.30    1.50
   1   1  -6    2.10    1.70
   1   1  -6    1.70    1.90
   1  -1  -6   -0.60    1.70
  -1  -1   6   -0.10    1.40
   1  -1  -6    1.90    2.00
  -1  -1   6    1.60    2.10
   1  -1  -6   -1.30    0.90
  -1  -1   6    0.50    1.60
  -1  -1   6   -0.20    1.30
   1  -1  -6    0.30    1.70
  -1  -1   6    1.00    1.80
   1  -1  -6    2.30    1.90
  -1  -1   6    1.90    2.00
   1  -1  -6    2.50    1.90
   1  -1  -6    2.40    1.80
  -1  -1   6   -0.60    1.40
  -1  -1   6    0.00    1.80
  -1  -1   6   -0.10    1.80
   1  -1  -6   -0.70    1.80
  -1  -1   6    1.00    1.70
   1  -1  -6    1.10    1.60
  -1  -1   6    3.10    2.20
   1   1  -5   66.09    4.60
   1   1  -5   64.99    4.70
  -1   1   5   63.49    4.60
  -1   1   5   59.69    4.80
  -1   1   5   60.49    3.40
  -1   1   5   72.49    4.40
  -1   1   5   64.99    3.30
  -1   1   5   69.69    4.90
  -1   1   5   67.29    4.60
  -1   1   5   69.49    4.60
  -1   1   5   55.59    4.10
   1   1  -5   59.69    4.00
   1   1  -5   69.59    4.90
   1   1  -5   68.99    4.40
   1   1  -5   68.39    4.90
  -1   1   5   59.89    4.30
   1   1  -5   60.09    4.40
  -1   1   5   65.69    4.80
   1   1  -5   64.19    3.50
  -1   1   5   65.79    4.60
   1   1  -5   74.39    5.00
   1  -1  -5   60.69    4.20
  -1  -1   5   65.29    4.20
   1  -1  -5   62.19    4.90
  -1  -1   5   63.49    4.90
  -1  -1   5   67.29    4.30
  -1  -1   5   71.39    4.60
  -1  -1   5   69.19    4.90
  -1  -1   5   64.79    3.50
   1  -1  -5   62.89    4.60
   1  -1  -5   57.29    4.40
  -1  -1   5   55.99    4.10
   1  -1  -5   65.99    4.80
   1  -1  -5   65.49    3.20
   1  -1  -5   68.89    4.70
   1  -1  -5   63.89    3.20
   1  -1  -5   58.99    4.10
  -1  -1   5   58.69    4.50
  -1  -1   5   63.79    4.40
  -1  -1   5   60.39    4.70
   1  -1  -5   56.99    4.40
   1  -1  -5   67.39    4.50
   1   1  -4   23.50    2.90
   1   1  -4   24.90    2.60
  -1   1   4   25.50    2.90
   1   1  -4   26.20    2.80
   1   1  -4   25.90    2.10
  -1   1   4   28.20    3.00
   1   1  -4   21.40    2.60
   1   1  -4   26.90    2.50
  -1   1   4   23.90    3.10
  -1   1   4   20.30    2.60
  -1   1   4   23.20    2.70
  -1   1   4   25.80    2.70
  -1   1   4   26.20    2.40
   1   1  -4   23.60    2.90
  -1   1   4   26.40    2.60
   1   1  -4   24.90    2.90
   1   1  -4   23.30    2.80
   1   1  -4   24.80    2.70
  -1   1   4   22.90    2.60
  -1   1   4   24.50    2.90
  -1   1   4   25.60    2.70
   1  -1  -4   26.90    3.10
   1  -1  -4   32.10    2.80
  -1  -1   4   26.50    2.50
  -1  -1   4   28.00    2.80
   1  -1  -4   24.60    2.60
  -1  -1   4   31.00    3.20
   1  -1  -4   23.20    2.90
   1  -1  -4   25.90    1.80
  -1  -1   4   24.20    2.20
  -1  -1   4   26.40    3.00
  -1  -1   4   25.40    2.80
  -1  -1   4   18.40    2.60
  -1  -1   4   28.80    2.90
   1  -1  -4   27.40    2.10
  -1  -1   4   24.80    2.70
  -1  -1   4   21.20    2.40
   1  -1  -4   23.30    2.80
   1  -1  -4   28.00    3.00
   1  -1  -4   25.90    2.70
  -1  -1   4   22.80    3.00
   1  -1  -4   28.50    3.00
   1  -1  -4   24.90    2.80
   1   1  -3   10.00    1.70
  -1   1   3   10.60    1.80
   1   1  -3   10.70    1.90
   1   1  -3    9.70    2.00
  -1   1   3    8.60    1.60
  -1   1   3   11.10    2.00
  -1   1   3   10.30    1.90
   1   1  -3    8.40    1.90
   1   1  -3   10.10    1.60
  -1   1   3   10.20    1.80
   1   1  -3    8.60    1.70
  -1   1   3   10.00    1.70
  -1   1   3   11.70    1.20
  -1   1   3   12.10    2.10
   1   1  -3    9.80    1.40
  -1   1   3    8.20    1.70
  -1   1   3    8.80    1.90
  -1   1   3    9.50    1.70
   1   1  -3   10.70    1.90
   1   1  -3   10.30    1.90
   1   1  -3    9.50    1.90
  -1  -1   3    7.10    1.60
  -1  -1   3   11.50    2.00
  -1  -1   3   10.20    1.70
   1  -1  -3    9.70    1.80
  -1  -1   3   11.30    1.90
   1  -1  -3    8.30    1.50
   1  -1  -3   10.80    1.90
  -1  -1   3   10.40    2.10
  -1  -1   3    9.10    1.60
   1  -1  -3    7.80    1.00
   1  -1  -3    8.60    1.70
   1  -1  -3    6.40    1.60
  -1  -1   3   13.70    2.10
   1  -1  -3    8.30    1.80
   1  -1  -3    7.50    1.80
   1  -1  -3   10.30    1.70
   1  -1  -3    9.50    1.90
  -1  -1   3    8.80    1.90
  -1   1   2   89.89    4.20
   1   1  -2   89.29    4.00
   1   1  -2   99.89    3.20
  -1   1   2   94.99    3.70
   1   1  -2   95.49    3.30
  -1   1   2   91.49    3.80
   1   1  -2   88.99    3.70
   1   1  -2   92.59    3.90
   1   1  -2   91.69    3.50
   1   1  -2   95.39    3.10
  -1   1   2   98.39    3.80
   1   1  -2   90.89    3.90
  -1   1   2   99.59    4.30
  -1   1   2   94.49    4.30
   1   1  -2   95.09    3.40
  -1   1   2   98.99    4.00
   1   1  -2   94.09    4.20
   1   1  -2   92.89    3.60
  -1   1   2   88.59    3.70
  -1   1   2   98.09    4.10
  -1   1   2   96.79    4.00
  -1  -1   2   99.29    3.50
   1  -1  -2  100.29    4.10
   1  -1  -2   99.89    3.90
   1  -1  -2   95.09    4.00
  -1  -1   2   92.99    3.20
   1  -1  -2   93.79    4.20
   1  -1  -2   90.19    3.90
   1  -1  -2  100.09    3.80
  -1  -1   2   99.69    3.90
  -1  -1   2  100.69    3.90
  -1  -1   2   98.39    4.00
  -1  -1   2  103.09    4.40
   1  -1  -2   94.59    3.80
  -1  -1   2   93.49    2.90
  -1  -1   2   96.09    3.70
   1  -1  -2   97.99    4.00
   1  -1  -2   93.79    3.90
   1  -1  -2   99.89    3.80
  -1  -1   2   96.19    3.60
  -1  -1   2  101.19    4.20
  -1  -1   2   98.49    4.20
  -1   1   1    1.60    0.50
  -1   1   1    3.10    0.90
   1   1  -1    3.00    0.70
  -1   1   1    4.60    1.00
   1   1  -1    2.40    0.80
   1   1  -1    1.60    0.60
  -1   1   1    2.80    0.80
  -1   1   1    4.30    0.80
   1   1  -1    1.30    0.80
   1   1  -1    2.90    0.80
  -1   1   1    1.30    0.70
  -1   1   1    3.60    1.20
   1   1  -1    2.40    0.80
  -1   1   1    4.40    0.70
  -1   1   1    2.60    0.60
  -1   1   1    2.10    0.50
  -1   1   1    2.10    0.80
  -1  -1   1    2.70    0.60
  -1  -1   1    2.30    0.80
  -1  -1   1    1.80    0.70
  -1  -1   1    1.70    0.40
   1  -1  -1    3.00    0.80
   1  -1  -1    3.50    0.60
  -1  -1   1    1.80    0.50
   1  -1  -1    3.70    0.80
  -1  -1   1    2.10    0.80
  -1  -1   1    3.30    0.60
   1  -1  -1    2.20    0.70
   1  -1  -1    2.70    0.80
   1  -1  -1    2.80    0.70
   1  -1  -1    3.50    0.80
   1  -1  -1    1.20    0.70
   1  -1  -1    4.40    1.10
  -1  -1   1    2.70    0.70
   1  -1  -1    3.70    0.90
   1   1   0    8.20    0.90
  -1   1   0   15.90    1.30
   1   1   0   10.30    1.10
  -1   1   0   10.20    1.20
  -1   1   0    7.30    1.30
  -1   1   0   10.20    0.90
  -1   1   0   12.30    1.00
  -1   1   0    9.00    0.70
  -1   1   0   10.90    1.10
  -1   1   0    6.90    0.90
   1   1   0    8.80    1.00
  -1   1   0    8.30    1.00
   1   1   0   11.90    0.90
  -1   1   0    8.80    0.70
  -1  -1   0   12.50    1.10
  -1  -1   0   10.80    1.20
   1  -1   0   12.50    1.20
   1  -1   0   10.60    1.00
  -1  -1   0    7.10    0.80
   1  -1   0   13.70    1.30
  -1  -1   0    9.80    1.00
   1  -1   0   12.40    1.20
   1  -1   0    8.50    1.10
  -1  -1   0   10.90    1.00
  -1  -1   0   11.40    0.80
   1  -1   0    7.30    1.30
  -1  -1   0    8.90    1.90
  -1  -1   0    7.80    0.90
  -1  -1   0   10.40    1.00
  -1  -1   0   14.20    1.20
   1  -1   0    9.80    1.10
   1  -1   0   14.20    1.20
  -1  -1   0   11.80    0.80
   1   1   1   10.50    1.50
   1   1   1   15.30    1.80
  -1   1  -1   12.60    1.70
  -1   1  -1    9.60    1.60
   1   1   1   13.10    1.60
   1   1   1    8.80    1.40
   1   1   1   10.30    1.60
   1   1   1   13.10    1.70
  -1   1  -1   12.80    1.90
  -1   1  -1   14.70    1.70
  -1   1  -1   13.60    1.90
  -1   1  -1   12.20    1.70
   1   1   1   13.40    1.00
   1   1   1   10.20    1.20
   1   1   1   10.40    1.60
  -1   1  -1   11.60    1.70
   1   1   1   11.80    0.80
  -1   1  -1   13.90    1.30
   1   1   1   11.70    1.60
   1   1   1   13.70    1.70
   1  -1   1   10.80    1.60
  -1  -1  -1   11.50    1.60
   1  -1   1   13.10    1.70
  -1  -1  -1   11.60    1.60
  -1  -1  -1   13.10    1.30
   1  -1   1   10.60    1.20
   1  -1   1   10.90    1.50
  -1  -1  -1    9.20    0.80
   1  -1   1   12.30    1.50
  -1  -1  -1   11.90    1.60
   1  -1   1   10.70    1.40
  -1  -1  -1   11.80    1.60
   1  -1   1   12.50    1.80
   1  -1   1   12.30    1.60
   1  -1   1   10.60    1.70
   1  -1   1   10.60    1.50
  -1  -1  -1   13.00    1.50
   1  -1   1   12.50    1.80
  -1  -1  -1   12.40    1.60
  -1  -1  -1    6.40    1.20
  -1  -1  -1   11.50    1.60
  -1  -1  -1   11.00    1.00
   1   1   2    1.90    1.20
  -1   1  -2    3.60    1.50
  -1   1  -2    4.60    1.40
   1   1   2    2.80    1.30
  -1   1  -2    4.70    1.30
   1   1   2    3.20    1.30
   1   1   2    3.60    2.40
  -1   1  -2    3.60    1.40
   1   1   2    2.00    1.40
  -1   1  -2    4.40    1.50
   1   1   2    4.40    1.40
  -1   1  -2    4.00    1.50
  -1   1  -2    2.10    1.10
   1   1   2    6.00    1.50
   1   1   2    3.10    1.00
  -1   1  -2    2.50    1.30
  -1   1  -2    4.50    1.30
   1   1   2    5.20    1.40
   1   1   2    3.70    1.20
   1   1   2    3.80    1.30
   1   1   2    2.20    1.30
  -1   1  -2    5.00    1.50
  -1  -1  -2    3.60    1.40
  -1  -1  -2    3.30    1.40
  -1  -1  -2    3.10    1.20
  -1  -1  -2    3.80    1.30
   1  -1   2    5.50    1.50
   1  -1   2    3.30    1.20
   1  -1   2    3.70    1.30
   1  -1   2    4.30    1.40
  -1  -1  -2    2.90    1.10
  -1  -1  -2    3.40    1.40
   1  -1   2    3.90    1.40
  -1  -1  -2    3.40    1.40
   1  -1   2    2.30    1.40
   1  -1   2    2.70    1.20
  -1  -1  -2    2.60    1.20
   1  -1   2    4.60    1.20
   1  -1   2    3.80    1.10
  -1  -1  -2    2.20    1.30
   1  -1   2    3.70    1.20
   1  -1   2    5.00    1.50
   1  -1   2    3.60    1.50
   1   1   3  140.89    5.80
   1   1   3  130.99    6.00
  -1   1  -3  132.99    5.60
  -1   1  -3  129.79    6.30
   1   1   3  131.19    5.10
  -1   1  -3  134.99    6.30
  -1   1  -3  132.19    5.70
   1   1   3  127.09    5.20
   1   1   3  130.39    6.20
  -1   1  -3  136.19    5.80
   1   1   3  131.29    5.10
   1   1   3  126.79    5.70
  -1   1  -3  135.79    5.80
   1   1   3  133.59    6.40
   1   1   3  131.59    5.70
   1   1   3  134.59    6.10
   1   1   3  132.69    5.80
   1   1   3  130.79    6.20
  -1   1  -3  126.79    7.00
   1   1   3  136.39    5.80
  -1   1  -3  133.09    6.00
  -1   1  -3  128.39    6.10
   1  -1   3  128.59    6.10
  -1  -1  -3  133.69    6.30
  -1  -1  -3  126.79    6.10
   1  -1   3  135.99    5.90
  -1  -1  -3  138.19    5.30
   1  -1   3  131.99    6.10
  -1  -1  -3  139.19    6.00
  -1  -1  -3  145.49    5.70
   1  -1   3  131.89    4.70
   1  -1   3  133.99    6.00
  -1  -1  -3  145.39    5.90
   1  -1   3  126.89    5.70
  -1  -1  -3  137.39    6.00
  -1  -1  -3  139.49    6.00
  -1  -1  -3  147.49    6.40
   1  -1   3  126.49    5.40
  -1  -1  -3  141.39    5.30
  -1  -1  -3  133.29    5.10
   1  -1   3  129.69    5.60
   1  -1   3  132.09    5.90
   1  -1   3  128.79    5.30
  -1  -1  -3  125.59    5.80
   1  -1   3  141.19    5.40
  -1   1  -4    0.40    1.30
   1   1   4   -0.70    1.20
   1   1   4   -0.20    1.20
   1   1   4    0.80    1.70
  -1   1  -4    0.50    1.30
   1   1   4   -1.30    1.50
  -1   1  -4    1.50    1.40
   1   1   4    0.90    1.30
  -1   1  -4    0.70    1.30
  -1   1  -4    0.50    1.40
   1   1   4   -2.10    1.30
  -1   1  -4    4.30    2.00
   1   1   4   -0.50    1.20
   1   1   4    0.70    1.40
  -1   1  -4    1.00    1.30
   1   1   4    0.80    1.30
   1   1   4    0.10    1.00
  -1   1  -4    3.40    1.70
   1   1   4    2.10    1.40
   1   1   4    3.90    1.60
  -1   1  -4    2.50    1.50
   1   1   4   -0.30    1.20
  -1   1  -4    0.70    1.50
   1  -1   4    0.30    1.40
  -1  -1  -4    1.00    1.50
  -1  -1  -4    0.20    1.30
  -1  -1  -4    2.50    1.60
  -1  -1  -4   -0.30    1.00
  -1  -1  -4    1.10    1.20
   1  -1   4    0.70    1.30
   1  -1   4    2.40    1.60
   1  -1   4    1.00    1.30
   1  -1   4    3.80    1.70
  -1  -1  -4    1.30    1.40
  -1  -1  -4    0.40    1.30
  -1  -1  -4    1.60    1.10
  -1  -1  -4    0.40    1.50
  -1  -1  -4    0.80    1.50
   1  -1   4    1.70    1.70
   1  -1   4   -0.80    0.80
   1  -1   4    0.90    1.30
  -1  -1  -4    0.40    1.00
   1  -1   4    2.50    1.60
   1  -1   4    0.10    1.50
   1  -1   4    1.10    1.50
   1  -1   4   -0.70    1.20
  -1  -1  -4    2.70    1.70
  -1   1  -5    0.60    1.70
   1   1   5    1.50    1.50
  -1   1  -5    0.50    1.60
   1   1   5    1.10    1.60
  -1   1  -5   -0.50    1.50
   1   1   5    1.90    2.10
   1   1   5   -0.30    1.50
   1   1   5    3.60    1.90
  -1   1  -5    0.00    1.50
   1   1   5    1.10    1.80
   1   1   5    0.40    1.40
   1   1   5    1.80    1.60
   1   1   5    4.70    1.50
  -1   1  -5   -0.10    1.50
  -1   1  -5    0.20    1.60
  -1   1  -5    1.40    1.50
   1   1   5    0.40    1.30
   1   1   5   -0.60    1.80
  -1   1  -5    0.80    1.60
  -1   1  -5    3.40    1.90
   1   1   5    1.60    1.70
  -1   1  -5   -1.50    1.10
  -1   1  -5    2.30    1.70
   1   1   5    1.70    1.50
   1  -1   5    2.70    2.10
   1  -1   5    0.70    2.20
  -1  -1  -5    0.20    1.70
  -1  -1  -5    2.50    1.40
  -1  -1  -5    2.90    1.80
  -1  -1  -5    1.20    1.50
   1  -1   5    2.90    2.00
  -1  -1  -5    1.10    1.70
  -1  -1  -5    0.80    1.70
  -1  -1  -5    1.00    1.80
  -1  -1  -5    1.30    1.70
   1  -1   5   -0.20    1.50
   1  -1   5    1.20    1.00
   1  -1   5    1.80    1.60
   1  -1   5   -1.60    1.20
   1  -1   5   -0.20    1.50
   1  -1   5    1.20    1.60
   1  -1   5    0.50    1.70
   1  -1   5    1.40    1.50
  -1  -1  -5    1.20    1.30
  -1  -1  -5    3.90    2.00
   1  -1   5    1.00    1.30
   1  -1   5    0.50    1.70
  -1   1  -6  127.09    7.60
  -1   1  -6  117.39    7.70
   1   1   6  124.59    5.90
  -1   1  -6  123.59    7.40
  -1   1  -6  130.59    7.00
   1   1   6  126.79    6.80
  -1   1  -6  126.49    7.50
  -1   1  -6  134.39    7.90
   1   1   6  132.99    7.60
   1   1   6  110.99    7.00
  -1   1  -6  127.89    8.00
  -1   1  -6  132.09    7.20
   1   1   6  124.79    6.70
   1   1   6  120.79    7.20
   1   1   6  134.39    8.20
   1   1   6  136.99    8.40
  -1   1  -6  129.69    8.30
   1   1   6  132.79    7.90
   1   1   6  115.49    7.50
   1  -1   6  134.69    7.60
   1  -1   6  134.19    7.10
  -1  -1  -6  136.49    8.40
   1  -1   6  138.29    9.20
  -1  -1  -6  130.39    7.50
  -1  -1  -6  138.59    7.90
  -1  -1  -6  120.89    7.30
   1  -1   6  131.19    7.00
   1  -1   6  135.79    8.20
  -1  -1  -6  122.99    7.90
  -1  -1  -6  130.69    7.00
   1  -1   6  115.89    7.40
  -1  -1  -6  113.79    7.00
  -1  -1  -6  136.59    5.90
   1  -1   6  116.39    6.80
   1  -1   6  131.29    7.80
  -1  -1  -6  124.69    6.60
   1  -1   6  136.79    8.30
  -1  -1  -6  129.89    6.70
   1  -1   6  126.39    6.20
   1   1   7  266.87   13.10
  -1   1  -7  280.17   16.20
   1   1   7  269.17   12.30
  -1   1  -7  244.98   11.40
  -1   1  -7  254.37   12.50
   1   1   7  278.27   11.40
   1   1   7  283.97   13.00
  -1   1  -7  263.27   13.30
  -1   1  -7  273.97   12.60
  -1   1  -7  267.07   12.00
  -1   1  -7  269.27   11.90
   1   1   7  275.17   11.50
   1   1   7  294.17   13.50
  -1  -1  -7  273.87   13.60
  -1  -1  -7  255.57   12.10
   1  -1   7  271.27   11.80
  -1  -1  -7  278.77   12.70
  -1  -1  -7  265.67   11.60
   1  -1   7  267.67   11.30
   1  -1   7  262.07   12.60
   1  -1   7  288.87   13.20
   1  -1   7  264.07   12.20
   1  -1   7  255.57   12.90
  -1  -1  -7  261.77   12.50
   1   1   8    2.20    2.60
  -1   1  -8    5.70    2.90
   1   1   8   -1.80    2.00
   1   1   8   -1.30    2.50
   1   1   8    2.80    4.20
  -1   1  -8    5.70    3.30
  -1   1  -8    0.00    2.20
   1   1   8   -1.50    2.80
  -1   1  -8    3.60    2.80
  -1  -1  -8    3.20    3.00
   1  -1   8    4.80    2.90
  -1  -1  -8    0.70    3.00
   1  -1   8    1.40    2.80
  -1  -1  -8    5.80    3.10
   1  -1   8    0.40    2.80
   1  -1   8    2.50    2.60
  -1  -1  -8   -0.60    2.50
   1  -1   8    3.30    2.80
   1  -1   8    3.40    3.20
  -1   1  -9   20.20    4.50
  -1   1  -9   17.10    4.30
  -1   1  -9   20.10    5.20
   1   1   9   23.50    5.90
   1   1   9   19.50    5.30
   1   1   9   15.90    4.90
  -1   1  -9   22.20    9.20
   1   1   9   24.60    5.60
   1   1   9   13.90    4.00
   1  -1   9   21.50    5.20
   1  -1   9   23.70    4.80
  -1  -1  -9   25.10    5.20
  -1  -1  -9   26.30    5.60
   1  -1   9   25.40    5.70
   1  -1   9   22.30    5.80
   1  -1   9   18.30    5.30
  -1   1 -10   17.10    4.90
   1   1  10   17.30    5.60
   1   1  10   19.60    6.00
  -1   1 -10   12.80    4.80
   1   1  10   18.10    5.10
   1  -1  10   10.40    4.70
   1  -1  10   12.80    5.10
   1  -1  10   17.80    4.60
  -1  -1 -10   13.40    4.80
   1  -1  10   12.10    4.70
  -1  -1 -10   10.10    4.50
  -1   2  11    0.50    3.30
   1   2 -11    2.20    4.30
  -1   2  11    4.90    4.30
  -1   2  11   -0.60    3.60
  -1   2  11    0.40    3.80
  -1   2  11   -1.60    3.50
   1   2 -11    3.70    4.70
   1   2 -11   -0.60    3.30
  -1  -2  11    0.50    3.40
  -1  -2  11   -3.50    3.30
  -1  -2  11   -4.80    3.40
  -1  -2  11    1.00    5.80
   1  -2 -11   -3.40    2.70
  -1  -2  11   -4.10    2.80
   1  -2 -11   -0.30    3.30
  -1   2  10   18.90    5.00
   1   2 -10   17.10    4.80
   1   2 -10   23.50    5.80
  -1   2  10   20.80    5.40
  -1   2  10   16.60    5.10
  -1   2  10   19.70    5.70
   1   2 -10   19.30    5.30
  -1   2  10   16.80    4.80
   1   2 -10   19.40    5.60
   1  -2 -10   25.20    5.70
   1  -2 -10   15.20    4.80
  -1  -2  10   11.30    4.60
  -1  -2  10   20.70    5.90
  -1  -2  10   16.10    4.60
  -1  -2  10   19.80    5.30
  -1  -2  10    6.90    3.60
   1   2  -9    9.50    3.60
  -1   2   9   18.60    6.20
   1   2  -9   14.60    4.20
   1   2  -9    4.50    3.30
  -1   2   9    8.70    3.60
  -1   2   9   11.30    3.80
   1   2  -9   13.80    4.10
  -1   2   9   12.30    4.40
   1  -2  -9   13.60    4.20
  -1  -2   9   16.10    4.90
   1  -2  -9    4.50    3.00
  -1  -2   9   10.60    4.00
   1  -2  -9   13.40    4.60
   1  -2  -9    6.10    3.90
  -1  -2   9   16.00    4.90
  -1  -2   9   13.70    4.00
  -1   2   8    5.80    3.10
  -1   2   8   12.40    3.90
   1   2  -8   14.00    4.10
   1   2  -8   10.70    3.50
  -1   2   8   11.70    3.60
  -1   2   8   12.80    3.90
  -1   2   8   13.20    4.10
   1   2  -8   12.20    3.60
   1   2  -8   15.30    3.70
  -1  -2   8   12.90    3.40
  -1  -2   8   12.40    3.80
   1  -2  -8   11.80    3.70
   1  -2  -8   13.20    4.00
  -1  -2   8   14.60    4.00
   1  -2  -8    7.10    3.20
  -1  -2   8    8.20    3.60
   1  -2  -8   14.10    3.70
  -1  -2   8   13.90    3.80
   1   2  -7  197.48    9.40
  -1   2   7  201.68    7.50
  -1   2   7  205.28   10.50
   1   2  -7  214.08   10.50
  -1   2   7  199.78   10.50
  -1   2   7  201.78   10.10
   1   2  -7  216.48   10.50
   1   2  -7  206.18    9.90
  -1   2   7  212.08   10.30
   1   2  -7  189.58    8.10
  -1   2   7  226.48   11.10
   1   2  -7  206.88   10.70
  -1  -2   7  183.78    9.10
  -1  -2   7  195.98    9.80
  -1  -2   7  216.88    8.20
   1  -2  -7  196.08    9.40
  -1  -2   7  208.68   10.60
  -1  -2   7  206.88   10.40
   1  -2  -7  210.88   10.30
   1  -2  -7  195.38    9.80
   1  -2  -7  217.68   10.40
   1  -2  -7  220.18   14.20
  -1  -2   7  193.08   10.50
   1  -2  -7  217.68   11.10
  -1  -2   7  211.58   10.70
  -1   2   6   45.40    4.60
   1   2  -6   40.10    4.50
  -1   2   6   38.40    4.10
  -1   2   6   47.60    3.10
  -1   2   6   37.50    4.10
   1   2  -6   46.00    4.70
   1   2  -6   39.80    4.40
  -1   2   6   36.20    4.00
   1   2  -6   44.30    4.50
   1   2  -6   42.40    3.90
   1   2  -6   36.20    3.50
  -1   2   6   44.80    4.40
  -1   2   6   48.60    4.20
  -1   2   6   38.30    5.30
   1   2  -6   38.20    4.10
   1   2  -6   52.89    4.80
   1   2  -6   47.00    4.10
  -1   2   6   42.90    4.70
  -1   2   6   39.10    4.20
   1   2  -6   41.30    3.30
  -1   2   6   34.90    3.50
   1   2  -6   40.60    4.20
  -1   2   6   41.50    4.20
  -1  -2   6   49.80    3.50
  -1  -2   6   41.50    4.20
   1  -2  -6   42.40    4.10
  -1  -2   6   34.90    3.70
  -1  -2   6   42.30    4.00
   1  -2  -6   42.70    4.50
   1  -2  -6   42.80    4.50
   1  -2  -6   42.00    3.90
   1  -2  -6   43.20    4.70
  -1  -2   6   32.00    3.80
  -1  -2   6   41.50    4.10
  -1  -2   6   50.39    4.70
  -1  -2   6   48.80    4.50
  -1  -2   6   47.40    4.50
   1  -2  -6   44.00    4.50
  -1  -2   6   42.30    4.10
   1  -2  -6   42.80    4.50
  -1  -2   6   38.30    4.40
   1  -2  -6   41.50    4.30
   1  -2  -6   41.90    4.30
  -1   2   5   20.90    2.90
   1   2  -5   14.40    2.50
  -1   2   5   19.20    2.00
   1   2  -5   19.60    2.90
   1   2  -5   20.80    3.10
   1   2  -5   19.10    2.90
   1   2  -5   15.50    2.80
  -1   2   5   16.40    2.70
   1   2  -5   16.80    2.60
  -1   2   5   16.50    2.70
  -1   2   5   20.80    3.20
  -1   2   5   19.20    2.80
   1   2  -5   15.50    2.40
  -1   2   5   20.20    3.20
   1   2  -5   20.20    3.20
   1   2  -5   23.40    3.20
  -1   2   5   20.80    2.70
  -1   2   5   17.80    2.60
   1   2  -5   20.90    3.20
  -1   2   5   22.20    3.20
   1   2  -5   18.20    2.30
  -1   2   5   23.40    3.20
  -1  -2   5   22.30    3.00
   1  -2  -5   22.30    2.90
   1  -2  -5   17.70    2.90
  -1  -2   5   17.40    3.00
  -1  -2   5   21.60    2.90
   1  -2  -5   20.50    3.10
   1  -2  -5   17.60    2.10
  -1  -2   5   22.70    2.70
  -1  -2   5   27.50    3.40
  -1  -2   5   22.80    2.80
   1  -2  -5   21.10    3.00
  -1  -2   5   16.20    2.80
  -1  -2   5   18.10    3.20
   1  -2  -5   15.70    2.60
   1  -2  -5   22.90    2.80
   1  -2  -5   20.40    3.10
  -1  -2   5   18.30    2.30
  -1  -2   5   18.60    2.90
  -1  -2   5   18.60    1.60
   1  -2  -5   17.30    3.10
   1  -2  -5   23.20    3.10
  -1  -2   5   22.20    2.90
   1   2  -4  116.79    5.20
   1   2  -4  107.39    5.80
  -1   2   4  111.19    4.90
  -1   2   4  107.09    5.30
  -1   2   4  107.69    5.40
  -1   2   4  100.99    5.40
  -1   2   4  107.09    5.20
  -1   2   4  116.89    5.70
   1   2  -4  105.49    4.50
   1   2  -4  109.09    5.50
   1   2  -4   99.79    5.30
  -1   2   4  104.09    5.10
  -1   2   4  112.89    5.60
  -1   2   4  109.69    5.20
   1   2  -4   90.39    5.10
  -1   2   4  114.19    5.40
   1   2  -4  109.39    4.80
   1   2  -4  105.99    5.10
  -1   2   4  112.19    5.50
   1   2  -4  116.29    5.50
   1   2  -4  106.49    5.60
  -1  -2   4   96.99    3.70
  -1  -2   4  106.69    4.50
   1  -2  -4  117.09    5.60
   1  -2  -4  105.49    5.30
   1  -2  -4  104.69    4.60
   1  -2  -4  109.49    5.10
  -1  -2   4  104.49    5.30
   1  -2  -4  107.69    5.70
   1  -2  -4  108.29    5.50
  -1  -2   4  104.49    5.50
   1  -2  -4  113.09    5.40
  -1  -2   4  103.29    5.50
  -1  -2   4  107.69    5.80
   1  -2  -4  109.59    5.60
  -1  -2   4  103.09    4.80
  -1  -2   4  115.69    5.30
  -1  -2   4  104.09    4.90
   1  -2  -4  113.89    5.20
   1  -2  -4  105.99    5.70
  -1  -2   4  108.89    5.20
  -1  -2   4  100.39    5.50
   1   2  -3  375.96   11.40
  -1   2   3  378.86   11.60
   1   2  -3  381.76   10.90
   1   2  -3  373.16   10.60
  -1   2   3  382.36   11.50
   1   2  -3  360.16   11.40
  -1   2   3  368.36   11.70
   1   2  -3  365.36   11.70
  -1   2   3  374.66   10.00
  -1   2   3  379.06   11.50
   1   2  -3  375.66   11.10
  -1   2   3  377.16   11.70
  -1   2   3  366.36   11.60
   1   2  -3  373.26   11.70
  -1   2   3  361.06   11.50
  -1   2   3  364.86   12.00
   1   2  -3  370.96   11.00
  -1   2   3  371.36   11.10
  -1   2   3  363.16   11.20
   1   2  -3  376.36   11.70
  -1   2   3  379.66   11.40
   1   2  -3  376.56   12.00
   1  -2  -3  366.66   11.40
   1  -2  -3  368.56   12.40
  -1  -2   3  379.76   10.70
   1  -2  -3  370.66   12.30
  -1  -2   3  365.26   11.50
  -1  -2   3  373.66   12.10
   1  -2  -3  371.36   12.00
   1  -2  -3  360.26   11.60
   1  -2  -3  380.16   11.10
   1  -2  -3  388.26   11.50
  -1  -2   3  359.46   10.80
  -1  -2   3  370.06   11.20
   1  -2  -3  385.96   11.80
  -1  -2   3  346.07   10.00
  -1  -2   3  365.66   11.60
  -1  -2   3  369.06   11.10
   1  -2  -3  389.26   11.90
  -1  -2   3  371.36   11.00
   1   2  -2  601.04   17.10
   1   2  -2  634.04   16.40
   1   2  -2  618.14   17.10
  -1   2   2  624.04   16.80
  -1   2   2  630.44   16.90
  -1   2   2  555.84   16.80
   1   2  -2  608.94   16.20
   1   2  -2  623.44   16.10
  -1   2   2  584.44   16.60
  -1   2   2  627.04   16.80
   1   2  -2  624.24   16.80
  -1   2   2  625.94   17.10
  -1   2   2  623.14   16.60
  -1   2   2  609.34   16.90
  -1   2   2  618.94   15.50
  -1   2   2  622.04   17.30
   1   2  -2  614.24   16.80
  -1   2   2  613.04   16.70
   1   2  -2  639.24   16.20
   1   2  -2  616.94   16.30
   1   2  -2  612.64   15.80
   1  -2  -2  633.44   16.80
  -1  -2   2  590.34   16.10
   1  -2  -2  639.04   16.70
  -1  -2   2  619.24   17.20
  -1  -2   2  608.24   16.00
  -1  -2   2  627.24   16.90
   1  -2  -2  612.14   17.20
  -1  -2   2  621.64   16.30
   1  -2  -2  624.24   17.00
   1  -2  -2  601.34   16.90
  -1  -2   2  629.84   16.30
   1  -2  -2  608.74   15.60
   1  -2  -2  609.44   16.70
  -1  -2   2  623.34   17.30
  -1  -2   2  592.94   15.90
   1  -2  -2  630.14   16.70
   1  -2  -2  618.34   16.70
  -1  -2   2  593.04   16.70
  -1  -2   2  608.04   15.90
   1  -2  -2  609.24   16.90
  -1  -2   2  614.94   16.90
   1  -2  -2  620.64   16.60
   1   2  -1   34.20    2.10
  -1   2   1   35.70    2.10
   1   2  -1   34.70    1.90
  -1   2   1   34.40    1.80
  -1   2   1   36.20    2.20
   1   2  -1   34.30    2.10
  -1   2   1   37.50    2.60
  -1   2   1   37.90    2.10
   1   2  -1   36.90    1.70
  -1   2   1   37.20    2.10
  -1   2   1   28.50    1.90
  -1   2   1   35.40    1.60
   1   2  -1   37.40    2.00
  -1   2   1   33.80    1.60
  -1  -2   1   37.60    2.00
   1  -2  -1   35.90    2.20
   1  -2  -1   36.00    2.10
   1  -2  -1   42.20    2.70
  -1  -2   1   34.20    1.80
   1  -2  -1   31.30    2.00
  -1  -2   1   34.00    2.20
   1  -2  -1   35.90    2.10
   1  -2  -1   37.90    2.00
   1  -2  -1   33.10    2.10
  -1  -2   1   37.20    2.10
   1  -2  -1   37.20    1.80
   1  -2  -1   35.80    1.60
   1  -2  -1   32.70    1.70
  -1  -2   1   38.00    2.00
  -1   2   0  441.36   12.30
   1   2   0  450.75   12.10
  -1   2   0  456.85   12.20
   1   2   0  447.86   12.20
   1   2   0  445.26   12.40
  -1   2   0  460.45   12.40
  -1   2   0  433.96   11.70
  -1   2   0  437.76   12.20
  -1   2   0  448.46   12.30
   1   2   0  449.95   11.50
   1   2   0  455.35   11.70
  -1   2   0  444.56   12.20
   1   2   0  456.85   11.60
  -1   2   0  465.15   12.10
   1   2   0  462.25   11.70
  -1   2   0  471.95   12.20
   1   2   0  455.45   11.70
   1  -2   0  461.85   11.70
   1  -2   0  469.35   12.30
   1  -2   0  452.55   12.10
  -1  -2   0  431.96   12.10
  -1  -2   0  457.55   12.20
   1  -2   0  455.05   12.40
   1  -2   0  452.25   12.00
  -1  -2   0  460.15   12.00
   1  -2   0  456.25   11.70
  -1  -2   0  471.65   11.70
  -1  -2   0  455.95   11.50
   1  -2   0  454.95   12.40
  -1  -2   0  444.66   12.50
  -1  -2   0  436.46   11.60
   1  -2   0  469.35   12.20
  -1  -2   0  437.86   11.60
   1  -2   0  435.96   12.20
  -1  -2   0  440.66   12.10
   1  -2   0  449.36   12.40
   1  -2   0  451.15   12.00
   1  -2   0  459.15   11.80
   1   2   1  353.56    9.40
   1   2   1  374.36   10.40
  -1   2  -1  375.16   10.50
   1   2   1  370.16   10.10
   1   2   1  360.06   10.60
  -1   2  -1  368.66   10.70
  -1   2  -1  393.46   11.30
   1   2   1  374.66   10.70
   1   2   1  364.46   10.50
   1   2   1  365.76   10.50
  -1   2  -1  358.16   10.60
  -1   2  -1  360.96   10.20
  -1   2  -1  361.86   10.60
  -1   2  -1  359.06   10.50
   1   2   1  363.26   10.50
   1   2   1  352.86   10.20
   1   2   1  353.96   10.50
   1   2   1  369.56   10.10
  -1   2  -1  351.16   10.70
  -1   2  -1  374.06   10.10
  -1   2  -1  348.37   10.30
   1   2   1  362.36   10.50
  -1  -2  -1  368.66   10.60
   1  -2   1  369.76   10.70
   1  -2   1  351.86   10.40
  -1  -2  -1  354.16   10.40
   1  -2   1  371.36   10.20
   1  -2   1  361.66   10.60
  -1  -2  -1  347.17    9.40
   1  -2   1  363.56   10.50
   1  -2   1  359.16   10.60
   1  -2   1  349.07   10.30
   1  -2   1  369.16   10.60
   1  -2   1  355.06   10.20
  -1  -2  -1  352.66   10.30
  -1  -2  -1  362.26   10.00
   1  -2   1  347.47    9.80
  -1  -2  -1  357.96   10.30
  -1  -2  -1  365.46   10.30
   1   2   2  605.04   16.20
   1   2   2  613.04   16.90
   1   2   2  593.74   17.00
  -1   2  -2  624.34   16.90
   1   2   2  619.54   17.00
   1   2   2  612.14   17.70
   1   2   2  605.44   17.50
   1   2   2  630.54   17.20
  -1   2  -2  598.44   17.40
   1   2   2  599.14   17.50
  -1   2  -2  603.04   17.30
  -1   2  -2  619.24   17.70
  -1   2  -2  601.54   18.30
   1   2   2  626.64   17.20
   1   2   2  597.94   18.10
  -1   2  -2  608.94   17.30
  -1   2  -2  624.74   17.40
  -1   2  -2  628.34   16.60
  -1  -2  -2  606.54   17.50
  -1  -2  -2  639.94   17.10
  -1  -2  -2  609.54   16.00
   1  -2   2  599.24   16.50
   1  -2   2  640.44   17.00
  -1  -2  -2  610.74   17.40
  -1  -2  -2  608.54   16.90
   1  -2   2  597.04   17.30
   1  -2   2  625.54   17.50
  -1  -2  -2  607.74   16.10
   1  -2   2  599.54   16.50
  -1  -2  -2  611.54   17.20
   1  -2   2  602.14   17.30
  -1  -2  -2  613.44   17.20
  -1  -2  -2  608.14   18.60
  -1  -2  -2  617.24   16.80
   1  -2   2  596.44   16.80
   1  -2   2  618.54   17.40
   1  -2   2  625.14   17.30
  -1  -2  -2  603.94   17.00
   1  -2   2  595.74   16.80
   1  -2   2  616.24   17.70
  -1  -2  -2  620.24   17.10
   1   2   3  130.49    5.90
  -1   2  -3  136.39    5.80
  -1   2  -3  138.69    6.40
  -1   2  -3  133.39    6.20
  -1   2  -3  131.79    6.10
  -1   2  -3  138.79    6.00
   1   2   3  133.49    6.00
   1   2   3  137.39    6.30
   1   2   3  133.09    5.10
   1   2   3  135.49    5.70
   1   2   3  136.69    5.80
   1   2   3  129.69    5.80
  -1   2  -3  133.09    5.40
  -1   2  -3  126.99    5.80
   1   2   3  138.09    5.70
  -1   2  -3  133.19    5.90
   1   2   3  130.29    6.20
  -1   2  -3  133.29    6.00
  -1   2  -3  132.49    6.40
   1   2   3  143.89    6.50
   1   2   3  126.79    5.30
   1   2   3  135.49    6.20
   1  -2   3  141.39    6.20
   1  -2   3  138.69    6.30
   1  -2   3  128.79    5.90
   1  -2   3  134.89    5.80
  -1  -2  -3  129.19    5.50
  -1  -2  -3  151.68    8.80
   1  -2   3  138.39    5.60
   1  -2   3  133.79    5.80
  -1  -2  -3  133.69    4.90
  -1  -2  -3  136.99    5.70
   1  -2   3  143.09    5.50
   1  -2   3  128.49    5.90
  -1  -2  -3  132.79    6.30
  -1  -2  -3  129.89    6.20
  -1  -2  -3  131.59    6.00
  -1  -2  -3  135.19    5.60
   1  -2   3  129.39    4.60
  -1  -2  -3  131.29    5.80
   1  -2   3  127.59    6.10
  -1  -2  -3  134.69    6.00
  -1  -2  -3  131.49    5.10
   1  -2   3  138.59    6.00
  -1  -2  -3  130.89    5.90
   1  -2   3  133.79    4.70
   1  -2   3  121.59    5.70
   1   2   4   22.70    3.10
   1   2   4   14.40    2.70
   1   2   4   27.50    3.10
  -1   2  -4   20.30    3.10
  -1   2  -4   14.30    2.80
   1   2   4   20.70    2.70
   1   2   4   18.10    3.00
   1   2   4   17.20    2.70
  -1   2  -4   17.90    2.80
  -1   2  -4   21.30    2.70
   1   2   4   17.90    2.70
   1   2   4   24.40    2.80
  -1   2  -4   17.50    2.30
   1   2   4   16.70    2.50
  -1   2  -4   14.60    2.40
   1   2   4   19.90    2.80
  -1   2  -4   19.90    2.90
  -1   2  -4   16.80    2.70
   1   2   4   18.30    2.20
  -1   2  -4   17.60    2.90
  -1   2  -4   16.60    2.70
   1  -2   4   22.20    3.00
   1  -2   4   21.00    2.70
  -1  -2  -4   16.30    2.10
   1  -2   4   21.80    2.70
   1  -2   4   17.00    1.50
  -1  -2  -4   16.80    2.70
   1  -2   4   18.30    2.90
   1  -2   4   17.40    2.80
   1  -2   4   17.00    1.60
   1  -2   4   15.50    2.60
  -1  -2  -4   21.10    3.40
   1  -2   4   19.40    3.30
  -1  -2  -4   14.50    2.80
  -1  -2  -4   15.60    2.40
  -1  -2  -4   21.00    2.30
   1  -2   4   20.20    2.80
  -1  -2  -4   18.40    2.80
  -1  -2  -4   21.50    3.00
   1  -2   4   21.80    3.10
  -1  -2  -4   19.60    2.30
   1  -2   4   19.10    2.50
  -1  -2  -4   21.70    2.90
  -1  -2  -4   17.30    2.60
  -1  -2  -4   19.00    2.70
  -1   2  -5  374.66   14.00
   1   2   5  403.56   12.80
  -1   2  -5  374.06   16.60
  -1   2  -5  394.36   14.80
   1   2   5  416.26   14.50
   1   2   5  408.46   15.20
  -1   2  -5  400.06   15.20
   1   2   5  423.76   13.60
   1   2   5  389.76   14.50
  -1   2  -5  413.96   14.80
  -1   2  -5  403.46   14.20
   1   2   5  397.56   13.50
  -1   2  -5  427.66   14.70
   1   2   5  403.16   14.30
  -1   2  -5  421.16   14.50
   1   2   5  402.96   14.80
   1   2   5  397.56   15.10
  -1   2  -5  392.26   13.80
   1   2   5  414.16   15.20
   1   2   5  396.66   12.70
  -1   2  -5  414.86   13.80
  -1  -2  -5  395.06   14.10
   1  -2   5  421.76   11.40
   1  -2   5  404.06   14.00
  -1  -2  -5  406.46   15.00
  -1  -2  -5  409.46   13.00
  -1  -2  -5  406.76   15.00
   1  -2   5  412.66   14.70
  -1  -2  -5  424.26   13.20
   1  -2   5  404.26   14.30
  -1  -2  -5  423.96   13.50
   1  -2   5  386.06   13.40
  -1  -2  -5  413.96   14.60
   1  -2   5  402.96   13.10
  -1  -2  -5  398.56   13.40
   1  -2   5  412.76   14.40
   1  -2   5  417.66   15.10
   1  -2   5  395.66   14.50
  -1  -2  -5  415.26   16.10
  -1  -2  -5  409.86   14.30
  -1  -2  -5  397.66   15.20
   1  -2   5  404.56   15.00
   1  -2   5  413.26   14.90
   1  -2   5  385.46   11.20
   1  -2   5  412.16   13.80
   1  -2   5  388.86   14.10
  -1   2  -6  102.69    6.60
  -1   2  -6  105.29    6.60
   1   2   6  107.39    6.20
   1   2   6  120.29    7.50
  -1   2  -6  128.69    7.70
   1   2   6  114.09   11.30
  -1   2  -6  113.79    7.60
   1   2   6  107.99    6.90
  -1   2  -6  115.89    7.20
  -1   2  -6  113.29    6.70
  -1   2  -6  104.49    6.80
  -1   2  -6  130.99    7.40
  -1   2  -6  125.89    9.50
   1   2   6  124.89    8.10
   1   2   6  124.19    6.50
   1   2   6  104.99    7.50
   1   2   6  111.29    5.60
   1   2   6  117.79    7.10
   1   2   6  127.39    7.60
  -1   2  -6  115.19    7.10
  -1  -2  -6  107.29    6.00
   1  -2   6  110.79    6.00
  -1  -2  -6  115.29    7.10
   1  -2   6  116.69    7.80
  -1  -2  -6  111.39    7.40
   1  -2   6  107.19    8.20
   1  -2   6  109.59    6.60
  -1  -2  -6  117.99    5.80
   1  -2   6  121.49    7.00
  -1  -2  -6  111.29    6.20
  -1  -2  -6  121.69    8.10
   1  -2   6  103.89    7.20
  -1  -2  -6  119.99    7.10
  -1  -2  -6  118.79    7.30
   1  -2   6  128.59   12.40
  -1  -2  -6  110.69    7.10
   1  -2   6  128.99    7.80
  -1  -2  -6  118.69    6.50
  -1  -2  -6  130.99    7.60
   1  -2   6  112.49    7.00
   1  -2   6  108.59    7.20
  -1   2  -7    3.40    2.40
   1   2   7    2.20    2.90
   1   2   7   -0.20    2.30
   1   2   7    4.60    2.90
  -1   2  -7    0.30    2.40
  -1   2  -7   -1.60    2.10
   1   2   7    0.20    2.00
  -1   2  -7    0.60    2.20
  -1   2  -7    1.60    2.40
   1   2   7   -1.20    2.50
   1   2   7    0.60    1.90
  -1  -2  -7    1.90    2.50
   1  -2   7    3.40    2.80
   1  -2   7    5.60    2.80
  -1  -2  -7    5.70    2.70
   1  -2   7    1.30    2.70
   1  -2   7    1.60    2.40
   1  -2   7    0.60    2.50
  -1  -2  -7    3.00    1.80
  -1  -2  -7    3.50    2.10
   1  -2   7    2.20    2.40
  -1  -2  -7    7.40    3.20
  -1   2  -8    3.60    3.00
  -1   2  -8    0.60    2.30
   1   2   8    4.80    4.10
   1   2   8    3.90    3.10
   1   2   8    8.50    3.80
  -1   2  -8    0.80    2.80
   1   2   8    3.90    3.30
   1   2   8    3.90    3.00
  -1   2  -8   13.50    4.00
   1  -2   8    1.10    2.60
  -1  -2  -8    2.10    2.60
   1  -2   8    4.50    3.60
  -1  -2  -8    2.30    2.40
  -1  -2  -8    2.50    3.20
   1  -2   8    7.10    3.20
   1  -2   8    3.30    2.90
   1  -2   8    5.10    2.90
  -1  -2  -8    8.40    3.50
   1  -2   8    4.80    3.30
  -1   2  -9   10.00    3.80
   1   2   9   17.90    5.10
  -1   2  -9   16.90    4.60
   1   2   9   19.60    5.30
   1   2   9   14.20    6.70
   1   2   9   23.20    4.80
   1   2   9   15.60    5.10
  -1   2  -9   15.50    4.90
  -1   2  -9   24.90    5.90
  -1  -2  -9   12.70    4.30
   1  -2   9    9.40    3.70
   1  -2   9   13.40    4.90
   1  -2   9   19.20    6.60
   1  -2   9    9.70    4.00
   1  -2   9   11.10    4.20
  -1  -2  -9   16.40    4.80
   1   2  10   11.20    4.70
   1   2  10   10.80    5.00
   1   2  10    4.00    4.40
  -1   2 -10    6.50    4.20
  -1   2 -10    7.80    4.00
   1  -2  10    8.00    3.70
   1  -2  10    1.30    3.60
   1  -2  10   13.40    4.70
   1  -2  10    6.30    4.50
   1  -2  10    9.00    4.30
  -1  -2 -10    5.30    4.20
  -1  -2 -10    7.50    4.20
   1   3 -11    1.00    3.80
   1   3 -11    4.70    4.00
  -1   3  11    6.80    4.30
  -1   3  11   -0.60    3.50
  -1   3  11   -1.10    3.80
  -1   3  11   -2.00    3.00
   1  -3 -11    6.50    4.30
  -1  -3  11   -3.90    3.20
  -1  -3  11    1.00    3.30
   1  -3 -11   -0.10    3.60
  -1  -3  11    1.80    3.90
  -1  -3  11    4.20    4.00
  -1  -3  11   -0.50    4.10
   1   3 -10    5.40    3.90
   1   3 -10    3.10    3.30
  -1   3  10    3.50    3.70
  -1   3  10   -0.40    3.00
  -1   3  10    0.90    3.10
   1   3 -10    3.80    5.10
  -1   3  10    4.20    3.90
  -1   3  10    0.40    3.80
   1   3 -10   -1.70    2.70
  -1  -3  10    0.20    3.30
  -1  -3  10    2.80    3.50
  -1  -3  10   -0.20    3.20
   1  -3 -10    3.40    3.30
   1  -3 -10    5.80    3.70
  -1  -3  10   -2.30    2.90
  -1  -3  10    6.80    4.10
   1   3  -9   -2.90    1.90
   1   3  -9    4.30    3.30
  -1   3   9    1.60    2.80
   1   3  -9    2.00    2.80
  -1   3   9    3.90    2.80
  -1   3   9    1.30    4.30
   1   3  -9   -1.00    1.80
  -1   3   9    3.10    3.50
  -1  -3   9   -0.20    2.70
   1  -3  -9   -0.20    2.80
  -1  -3   9   -0.30    2.40
   1  -3  -9    1.40    2.70
  -1  -3   9    6.20    3.40
  -1  -3   9    4.00    4.40
   1  -3  -9    5.10    4.60
  -1  -3   9    2.20    3.30
   1   3  -8   67.79    6.50
  -1   3   8   79.19    7.10
  -1   3   8   72.49    6.80
  -1   3   8   59.09    6.20
  -1   3   8   63.79    6.70
   1   3  -8   65.09    6.60
  -1   3   8   66.89    6.10
   1   3  -8   68.89    6.90
   1   3  -8   65.49    5.70
  -1  -3   8   70.69    7.00
  -1  -3   8   69.19    7.00
   1  -3  -8   74.99    6.70
  -1  -3   8   57.89    6.40
  -1  -3   8   75.19    6.50
   1  -3  -8   69.79    7.10
   1  -3  -8   75.29    6.20
   1  -3  -8   82.49    6.90
  -1  -3   8   65.09    6.50
  -1   3   7    4.30    2.60
  -1   3   7    5.30    2.80
  -1   3   7    7.10    2.70
  -1   3   7    7.30    3.00
   1   3  -7    6.30    2.40
  -1   3   7    2.80    1.90
   1   3  -7    4.30    2.50
  -1   3   7    2.20    2.80
   1   3  -7    3.50    2.00
   1   3  -7    7.10    2.80
   1   3  -7    5.90    2.80
  -1  -3   7    9.20    3.30
  -1  -3   7    0.20    2.30
  -1  -3   7    7.20    2.00
  -1  -3   7    6.20    2.90
   1  -3  -7    5.40    2.50
   1  -3  -7    5.00    2.40
   1  -3  -7    5.90    1.90
  -1  -3   7    4.60    3.80
   1  -3  -7    9.10    3.00
  -1  -3   7    4.90    2.80
   1  -3  -7    6.20    3.00
   1  -3  -7    6.20    2.60
  -1  -3   7    1.50    2.00
   1   3  -6    0.80    2.10
   1   3  -6    4.50    2.20
  -1   3   6   -0.60    2.30
  -1   3   6    2.10    1.90
  -1   3   6    1.60    1.80
   1   3  -6    2.60    1.80
   1   3  -6    3.10    1.90
   1   3  -6    0.30    1.50
  -1   3   6    2.10    1.70
   1   3  -6    5.80    2.50
  -1   3   6    1.20    2.00
   1   3  -6    1.30    1.70
  -1   3   6    2.80    1.40
  -1   3   6    6.50    2.60
  -1   3   6    2.90    1.90
   1   3  -6    5.80    1.90
   1   3  -6   -1.80    1.40
  -1   3   6   -0.90    2.80
  -1   3   6    4.20    2.10
   1   3  -6   -0.40    1.70
   1   3  -6    5.60    2.20
  -1   3   6    4.90    1.80
  -1   3   6    3.40    2.40
   1  -3  -6    6.90    2.60
  -1  -3   6    6.80    2.30
   1  -3  -6    0.70    1.90
   1  -3  -6    3.70    2.10
   1  -3  -6    1.80    3.00
  -1  -3   6    2.50    1.70
  -1  -3   6    7.00    2.60
  -1  -3   6    3.30    1.70
   1  -3  -6    3.80    1.80
  -1  -3   6    1.90    2.00
  -1  -3   6    4.60    2.10
   1  -3  -6    0.60    1.80
  -1  -3   6    2.30    2.20
  -1  -3   6    0.70    2.00
  -1  -3   6    5.00    2.50
  -1  -3   6    4.80    2.40
   1  -3  -6    1.90    2.00
   1  -3  -6    3.70    2.10
  -1  -3   6    5.70    1.40
  -1  -3   6    2.00    1.70
   1  -3  -6    1.60    1.80
   1  -3  -6    0.00    1.80
   1   3  -5  131.69    6.30
  -1   3   5  123.09    6.90
   1   3  -5  134.99    6.20
  -1   3   5  129.09    6.70
   1   3  -5  141.29    7.10
  -1   3   5  132.99    7.30
   1   3  -5  131.29    6.90
  -1   3   5  145.09    6.90
  -1   3   5  124.99    6.60
   1   3  -5  129.89    6.80
   1   3  -5  133.99    5.80
   1   3  -5  138.59    6.90
  -1   3   5  135.59    6.40
   1   3  -5  137.59    7.20
  -1   3   5  140.99    6.60
  -1   3   5  143.29    7.10
  -1   3   5  137.29    6.80
   1   3  -5  142.99    7.40
   1   3  -5  134.09    7.00
  -1   3   5  138.59    5.10
  -1   3   5  125.59    6.00
  -1   3   5  131.09    6.60
   1   3  -5  137.79    6.20
   1  -3  -5  127.79    6.80
   1  -3  -5  129.89    7.00
   1  -3  -5  127.39    6.60
   1  -3  -5  149.69    7.50
  -1  -3   5  129.79    4.80
   1  -3  -5  133.59    7.00
  -1  -3   5  136.69    6.40
  -1  -3   5  125.29    6.50
  -1  -3   5  138.69    6.60
  -1  -3   5  133.49    6.00
   1  -3  -5  127.89    6.20
  -1  -3   5  128.49    7.00
   1  -3  -5  146.29    6.90
  -1  -3   5  132.59    7.20
  -1  -3   5  128.69    6.90
  -1  -3   5  127.69    6.10
  -1  -3   5  132.79    5.70
   1  -3  -5  142.49    6.60
   1  -3  -5  135.99    7.00
  -1  -3   5  124.69    6.20
   1  -3  -5  132.99    5.80
  -1  -3   5  138.29    7.00
  -1   3   4   81.29    6.60
  -1   3   4   75.09    4.60
  -1   3   4   74.99    4.20
  -1   3   4   76.79    4.70
   1   3  -4   76.49    4.70
  -1   3   4   76.99    4.20
   1   3  -4   74.79    4.50
   1   3  -4   77.89    4.00
   1   3  -4   71.49    4.80
   1   3  -4   71.99    4.60
   1   3  -4   73.99    4.80
  -1   3   4   73.39    4.30
  -1   3   4   78.79    5.00
  -1   3   4   73.89    4.40
  -1   3   4   81.19    4.60
  -1   3   4   78.19    3.90
  -1   3   4   76.69    4.50
   1   3  -4   72.39    4.00
   1   3  -4   77.59    4.40
   1   3  -4   71.49    4.00
  -1   3   4   72.49    4.60
   1   3  -4   78.49    4.60
  -1  -3   4   69.99    3.90
  -1  -3   4   80.69    5.10
  -1  -3   4   84.89    4.80
   1  -3  -4   72.99    4.30
  -1  -3   4   79.89    3.90
   1  -3  -4   78.09    4.90
   1  -3  -4   74.09    4.60
  -1  -3   4   74.19    4.20
   1  -3  -4   74.59    4.50
  -1  -3   4   71.19    4.30
   1  -3  -4   70.79    4.70
   1  -3  -4   70.79    4.60
  -1  -3   4   68.49    3.20
   1  -3  -4   72.69    4.10
  -1  -3   4   72.99    4.70
   1  -3  -4   73.89    4.40
   1  -3  -4   66.59    4.10
  -1  -3   4   67.29    3.90
  -1  -3   4   77.59    4.80
  -1  -3   4   72.09    3.90
  -1   3   3    4.70    1.60
   1   3  -3    5.20    1.70
  -1   3   3    3.70    1.30
   1   3  -3    5.90    1.50
  -1   3   3    6.70    1.40
  -1   3   3    6.40    1.50
   1   3  -3    4.70    1.50
   1   3  -3    5.50    1.60
  -1   3   3    7.30    2.00
   1   3  -3    5.90    1.40
   1   3  -3    4.10    1.60
  -1   3   3    2.90    1.60
  -1   3   3    5.50    1.40
   1   3  -3    4.70    1.40
   1   3  -3    7.80    1.80
  -1   3   3    4.60    1.00
  -1   3   3    3.90    1.50
   1   3  -3    2.70    1.30
  -1   3   3    5.20    0.90
  -1   3   3    4.30    1.70
  -1   3   3    5.30    1.80
   1   3  -3    5.50    1.40
  -1   3   3    3.50    1.40
   1   3  -3    4.40    1.20
   1  -3  -3    3.90    1.50
   1  -3  -3    3.30    1.50
   1  -3  -3    3.30    1.30
  -1  -3   3    5.60    1.20
  -1  -3   3    4.20    1.20
  -1  -3   3    4.10    1.20
   1  -3  -3    1.10    1.30
  -1  -3   3    8.50    1.90
   1  -3  -3    4.10    1.40
  -1  -3   3    4.30    1.20
  -1  -3   3    6.40    1.30
   1  -3  -3    7.10    1.80
   1  -3  -3    1.50    1.60
  -1  -3   3    6.30    1.40
   1  -3  -3    3.50    1.60
  -1  -3   3    3.50    1.60
   1  -3  -3    5.50    0.90
  -1  -3   3    5.00    1.50
   1  -3  -3    5.50    1.60
  -1  -3   3    7.10    1.50
   1   3  -2 1061.59   27.60
   1   3  -2 1070.59   28.70
  -1   3   2 1079.39   28.50
  -1   3   2 1071.69   27.20
   1   3  -2 1102.39   28.20
  -1   3   2 1100.09   28.50
   1   3  -2 1073.89   27.50
   1   3  -2 1090.49   27.90
   1   3  -2 1092.09   28.40
   1   3  -2 1052.69   27.60
  -1   3   2 1062.29   28.00
  -1   3   2 1111.79   28.70
  -1   3   2 1096.19   28.30
   1   3  -2 1095.09   27.30
   1   3  -2 1067.59   28.70
  -1   3   2 1030.00   28.10
   1   3  -2 1113.09   27.70
  -1   3   2 1094.09   28.70
  -1   3   2 1115.69   28.30
  -1   3   2 1089.19   28.40
  -1   3   2 1099.49   28.30
   1   3  -2 1084.99   27.40
   1  -3  -2 1050.29   27.90
   1  -3  -2 1068.29   28.50
  -1  -3   2 1053.39   28.70
  -1  -3   2 1057.19   27.10
  -1  -3   2 1059.29   27.50
  -1  -3   2 1100.09   27.20
  -1  -3   2 1107.39   28.00
   1  -3  -2 1055.79   28.60
  -1  -3   2 1066.09   28.40
  -1  -3   2 1071.09   27.60
   1  -3  -2 1119.69   27.30
   1  -3  -2 1089.19   28.40
  -1  -3   2 1031.70   27.30
  -1  -3   2 1049.70   28.70
  -1  -3   2 1083.99   28.10
  -1  -3   2 1047.80   27.60
   1  -3  -2 1095.69   28.30
   1  -3  -2 1078.99   28.20
  -1  -3   2 1094.89   28.40
  -1  -3   2 1067.29   27.40
   1  -3  -2 1055.19   27.30
   1  -3  -2 1072.59   28.40
   1  -3  -2 1105.49   27.90
   1  -3  -2 1088.89   28.60
  -1   3   1   60.39    2.50
   1   3  -1   59.99    2.60
  -1   3   1   65.09    3.20
  -1   3   1   65.19    3.00
  -1   3   1   66.49    3.00
  -1   3   1   64.59    3.10
   1   3  -1   65.69    3.00
   1   3  -1   66.29    3.00
   1   3  -1   61.69    2.20
  -1   3   1   64.19    2.50
  -1   3   1   64.99    3.20
  -1   3   1   67.19    2.90
   1   3  -1   60.79    2.80
  -1   3   1   58.99    2.90
  -1   3   1   64.69    3.00
   1   3  -1   63.69    3.10
  -1   3   1   57.99    2.70
   1   3  -1   66.39    2.50
   1  -3  -1   53.49    3.50
  -1  -3   1   66.59    3.00
   1  -3  -1   66.19    3.00
   1  -3  -1   61.49    2.50
   1  -3  -1   61.99    3.00
  -1  -3   1   60.89    2.90
   1  -3  -1   61.39    2.90
   1  -3  -1   62.89    3.00
   1  -3  -1   61.19    2.60
  -1  -3   1   64.59    2.20
   1  -3  -1   62.19    3.10
  -1  -3   1   63.99    2.80
  -1  -3   1   61.69    2.90
  -1  -3   1   58.89    2.90
   1  -3  -1   61.39    2.50
  -1  -3   1   64.99    2.90
   1  -3  -1   62.79    3.00
   1  -3  -1   69.49    3.20
   1   3   0  706.03   18.00
   1   3   0  663.23   17.70
  -1   3   0  698.83   17.80
  -1   3   0  669.73   17.40
   1   3   0  684.03   17.00
  -1   3   0  695.73   18.00
   1   3   0  670.13   17.10
  -1   3   0  652.63   18.00
   1   3   0  659.63   17.30
  -1   3   0  687.53   18.20
  -1   3   0  663.83   18.10
   1   3   0  691.83   17.30
  -1   3   0  648.54   17.90
  -1   3   0  658.83   18.10
   1   3   0  675.93   17.20
  -1   3   0  672.23   17.90
   1   3   0  640.64   17.20
   1   3   0  689.33   17.90
   1  -3   0  644.84   17.70
   1  -3   0  704.33   18.10
  -1  -3   0  679.93   17.90
  -1  -3   0  693.03   17.00
   1  -3   0  660.83   17.20
  -1  -3   0  705.43   17.20
  -1  -3   0  647.24   17.20
   1  -3   0  675.13   17.40
   1  -3   0  725.73   20.10
  -1  -3   0  672.53   17.20
   1  -3   0  657.93   17.50
  -1  -3   0  673.23   17.20
  -1  -3   0  672.43   17.90
  -1  -3   0  652.33   17.80
   1  -3   0  702.23   17.80
  -1  -3   0  645.44   18.10
   1  -3   0  647.44   18.10
   1  -3   0  671.53   18.10
  -1  -3   0  661.23   17.80
   1  -3   0  657.23   18.20
   1   3   1   15.20    1.20
   1   3   1   16.30    2.10
   1   3   1   16.10    1.70
  -1   3  -1   17.90    1.80
  -1   3  -1   15.60    1.80
  -1   3  -1   17.40    1.90
  -1   3  -1   15.30    1.80
   1   3   1   17.60    1.80
   1   3   1   19.30    1.90
   1   3   1   15.70    1.60
  -1   3  -1   17.00    2.10
   1   3   1   15.30    2.00
  -1   3  -1   18.70    2.40
   1   3   1   17.50    1.90
   1   3   1   17.60    1.90
  -1   3  -1   17.00    2.10
   1   3   1   17.00    2.00
  -1   3  -1   19.00    2.00
  -1   3  -1   16.60    1.70
  -1   3  -1   19.20    2.00
   1   3   1   15.50    1.50
  -1   3  -1   15.20    1.30
  -1   3  -1   15.20    1.90
   1  -3   1   13.00    1.80
  -1  -3  -1   15.20    1.80
  -1  -3  -1   17.00    2.00
   1  -3   1   18.80    2.40
   1  -3   1   15.00    2.10
   1  -3   1   17.70    2.00
   1  -3   1   16.90    1.30
   1  -3   1   23.10    2.20
  -1  -3  -1   17.30    1.80
  -1  -3  -1   18.20    1.80
   1  -3   1   21.50    2.30
   1  -3   1   16.20    2.10
   1  -3   1   16.00    1.90
   1  -3   1   19.40    1.90
   1  -3   1   17.00    1.80
  -1  -3  -1   16.50    1.90
  -1  -3  -1   16.00    1.70
   1  -3   1   18.00    2.20
  -1  -3  -1   18.00    1.80
   1   3   2  495.95   14.40
   1   3   2  511.65   14.70
   1   3   2  496.55   13.60
   1   3   2  505.85   14.60
   1   3   2  493.25   14.90
  -1   3  -2  491.55   14.70
  -1   3  -2  504.25   14.60
   1   3   2  497.15   14.60
  -1   3  -2  494.65   14.70
   1   3   2  478.65   16.00
   1   3   2  475.55   14.60
  -1   3  -2  513.75   14.90
  -1   3  -2  489.45   14.30
  -1   3  -2  493.95   13.70
  -1   3  -2  501.25   14.80
   1   3   2  517.65   15.10
   1   3   2  494.65   14.40
  -1   3  -2  489.45   14.90
   1   3   2  491.15   14.10
  -1   3  -2  505.75   13.70
  -1   3  -2  539.25   15.30
  -1   3  -2  490.95   14.90
  -1  -3  -2  503.05   14.20
   1  -3   2  504.75   14.80
  -1  -3  -2  503.55   14.80
   1  -3   2  503.75   14.80
  -1  -3  -2  494.45   13.10
   1  -3   2  500.05   13.70
   1  -3   2  508.55   14.70
  -1  -3  -2  509.55   14.90
  -1  -3  -2  517.15   14.80
  -1  -3  -2  513.45   14.30
   1  -3   2  505.35   13.70
   1  -3   2  498.75   15.00
   1  -3   2  509.05   14.60
   1  -3   2  534.95   16.10
  -1  -3  -2  515.35   14.70
   1  -3   2  504.65   14.40
   1  -3   2  495.55   14.70
   1  -3   2  486.35   14.30
   1  -3   2  496.75   14.80
  -1  -3  -2  501.25   14.50
  -1  -3  -2  491.45   14.80
  -1  -3  -2  505.55   15.00
  -1  -3  -2  491.25   14.30
   1  -3   2  484.95   14.60
   1   3   3  533.15   16.20
   1   3   3  575.34   15.60
  -1   3  -3  557.94   17.20
   1   3   3  551.94   16.10
  -1   3  -3  549.25   15.80
  -1   3  -3  573.24   17.80
  -1   3  -3  547.45   16.90
  -1   3  -3  570.44   17.00
   1   3   3  541.15   16.70
  -1   3  -3  547.55   16.90
   1   3   3  567.94   16.80
   1   3   3  555.94   17.20
   1   3   3  558.44   16.60
  -1   3  -3  563.14   17.30
   1   3   3  541.05   17.00
  -1   3  -3  552.64   16.40
   1   3   3  573.64   17.40
   1   3   3  558.74   17.00
  -1   3  -3  530.85   16.50
  -1   3  -3  549.45   16.60
   1   3   3  562.44   16.40
  -1  -3  -3  544.65   16.10
  -1  -3  -3  549.45   16.40
   1  -3   3  558.54   17.00
  -1  -3  -3  535.85   16.80
  -1  -3  -3  559.14   16.80
  -1  -3  -3  566.64   16.50
  -1  -3  -3  552.64   16.60
   1  -3   3  545.95   16.80
  -1  -3  -3  560.34   15.20
   1  -3   3  533.45   16.60
   1  -3   3  551.64   16.80
   1  -3   3  564.04   16.50
   1  -3   3  529.05   14.90
   1  -3   3  549.65   14.90
   1  -3   3  588.94   18.30
  -1  -3  -3  561.94   16.40
   1  -3   3  557.74   16.50
   1  -3   3  549.74   17.00
  -1  -3  -3  548.75   17.00
   1  -3   3  538.35   16.50
  -1  -3  -3  558.64   17.00
  -1  -3  -3  567.44   17.30
   1  -3   3  537.95   15.60
  -1  -3  -3  561.84   15.10
  -1  -3  -3  557.84   15.90
  -1   3  -4   72.39    4.60
   1   3   4   73.69    4.40
   1   3   4   62.59    4.30
   1   3   4   78.19    5.10
   1   3   4   68.59    4.10
  -1   3  -4   73.19    4.70
  -1   3  -4   82.29    5.30
  -1   3  -4   73.69    4.70
   1   3   4   71.79    4.60
  -1   3  -4   75.09    4.80
   1   3   4   82.09    4.90
  -1   3  -4   78.19    4.70
   1   3   4   80.49    5.20
  -1   3  -4   74.49    4.20
   1   3   4   72.19    4.80
  -1   3  -4   73.79    5.30
  -1   3  -4   78.29    5.10
   1   3   4   65.89    4.70
   1   3   4   78.39    5.30
  -1   3  -4   66.69    4.90
   1   3   4   81.29    5.30
   1  -3   4   78.79    4.80
  -1  -3  -4   78.79    4.80
   1  -3   4   77.49    4.20
   1  -3   4   71.29    5.50
   1  -3   4   72.59    3.10
   1  -3   4   69.79    4.30
  -1  -3  -4   73.89    4.60
  -1  -3  -4   69.39    4.80
   1  -3   4   69.79    4.80
  -1  -3  -4   77.29    4.00
  -1  -3  -4   73.09    4.20
   1  -3   4   77.39    5.10
  -1  -3  -4   74.09    4.90
  -1  -3  -4   74.49    4.40
  -1  -3  -4   72.69    4.90
  -1  -3  -4   75.39    3.80
   1  -3   4   68.59    4.40
  -1  -3  -4   75.39    5.20
   1  -3   4   82.19    5.10
   1  -3   4   86.69    5.30
  -1  -3  -4   76.99    4.80
   1  -3   4   72.09    4.70
  -1  -3  -4   76.19    4.90
   1  -3   4   73.19    4.80
   1  -3   4   70.69    3.00
   1   3   5   17.70    3.10
  -1   3  -5   16.00    2.60
   1   3   5   22.90    2.70
  -1   3  -5   19.90    3.40
   1   3   5   22.10    3.40
   1   3   5   21.80    3.30
  -1   3  -5   18.00    3.20
   1   3   5   20.80    3.50
  -1   3  -5   22.90    3.80
   1   3   5   20.50    3.30
  -1   3  -5   17.40    3.10
   1   3   5   19.70    3.40
  -1   3  -5   20.00    3.30
   1   3   5   17.20    3.40
  -1   3  -5   19.00    3.50
  -1   3  -5   17.50    3.00
   1   3   5   17.00    2.50
  -1   3  -5   21.80    3.90
   1   3   5   16.80    2.50
  -1   3  -5   17.80    3.10
   1   3   5   24.90    3.00
   1   3   5   19.60    3.20
   1   3   5   21.10    3.30
  -1  -3  -5   19.40    2.50
   1  -3   5   19.20    3.00
   1  -3   5   25.50    3.60
   1  -3   5   18.70    3.60
  -1  -3  -5   22.30    3.70
   1  -3   5   20.70    3.60
   1  -3   5   22.70    3.70
  -1  -3  -5   11.40    2.60
  -1  -3  -5   15.20    2.40
   1  -3   5   27.10    3.70
  -1  -3  -5   21.00    4.00
   1  -3   5   20.10    3.30
  -1  -3  -5   16.00    3.00
   1  -3   5   18.80    2.90
  -1  -3  -5   19.70    2.80
  -1  -3  -5   14.70    3.20
   1  -3   5   19.10    3.40
  -1  -3  -5   23.10    3.20
   1  -3   5   14.90    3.20
   1  -3   5   26.50    3.50
  -1  -3  -5   15.30    3.30
  -1  -3  -5   22.10    3.40
  -1  -3  -5   18.80    2.60
   1   3   6  158.68    9.10
  -1   3  -6  149.79    8.30
   1   3   6  154.98    7.40
   1   3   6  134.49    7.80
   1   3   6  172.18    9.30
   1   3   6  143.79    8.40
  -1   3  -6  139.69    7.80
   1   3   6  165.78    9.30
   1   3   6  141.59    7.20
  -1   3  -6  150.58    7.50
   1   3   6  144.79    6.50
  -1   3  -6  139.09    8.60
  -1   3  -6  118.49    7.70
  -1   3  -6  154.48    8.70
  -1   3  -6  137.19    7.90
   1   3   6  144.69    8.10
  -1   3  -6  160.38    9.30
  -1   3  -6  143.69    8.00
   1   3   6  138.39   10.60
   1  -3   6  151.88    7.40
   1  -3   6  156.18    8.00
  -1  -3  -6  145.19    8.10
   1  -3   6  152.08    8.40
   1  -3   6  145.39    7.00
   1  -3   6  151.98    9.00
  -1  -3  -6  144.39    8.30
  -1  -3  -6  144.79    7.10
  -1  -3  -6  138.09    6.80
  -1  -3  -6  172.38    7.30
  -1  -3  -6  128.69    8.20
  -1  -3  -6  141.89    8.00
   1  -3   6  151.68    8.50
  -1  -3  -6  155.78    8.50
  -1  -3  -6  162.68    7.40
  -1  -3  -6  151.68    8.20
  -1  -3  -6  154.08    9.10
   1  -3   6  151.38    8.70
   1   3   7    2.60    2.10
  -1   3  -7    3.50    2.80
   1   3   7    0.20    1.90
  -1   3  -7    4.20    2.60
   1   3   7    1.50    2.40
   1   3   7   -0.90    2.20
   1   3   7    8.30    3.30
  -1   3  -7    3.80    2.50
   1   3   7    1.80    2.70
  -1   3  -7    2.10    2.50
  -1   3  -7   -1.10    2.10
  -1  -3  -7    4.80    2.50
   1  -3   7    3.40    2.50
  -1  -3  -7    4.80    2.90
   1  -3   7    1.60    2.60
   1  -3   7    3.50    2.70
   1  -3   7    4.70    2.80
   1  -3   7    3.60    2.60
  -1  -3  -7    4.70    2.70
  -1  -3  -7    5.80    2.20
   1  -3   7    1.20    2.50
  -1  -3  -7   -1.00    2.00
   1   3   8   -2.50    2.00
   1   3   8    0.70    3.10
   1   3   8    0.20    2.30
  -1   3  -8    5.80    3.20
  -1   3  -8   -2.40    2.70
   1   3   8   -1.10    2.30
  -1   3  -8    3.00    2.60
  -1   3  -8    0.70    2.20
   1   3   8    0.10    2.20
  -1  -3  -8    0.50    2.60
   1  -3   8   -0.50    2.20
  -1  -3  -8   -1.70    2.10
   1  -3   8   -3.10    2.30
  -1  -3  -8   -1.00    4.70
   1  -3   8   -2.80    2.00
   1  -3   8    2.10    2.50
   1  -3   8   -2.50    2.30
   1  -3   8    1.80    2.70
  -1   3  -9    0.10    2.50
   1   3   9   -1.40    2.50
   1   3   9    0.30    3.50
  -1   3  -9   -0.70    2.50
   1   3   9    2.50    3.30
  -1   3  -9    2.40    2.80
  -1   3  -9    0.60    3.20
   1  -3   9    3.10    3.20
   1  -3   9    3.10    3.50
   1  -3   9    2.00    4.50
   1  -3   9    4.00    3.40
  -1  -3  -9    3.40    3.00
   1  -3   9   -0.40    2.80
  -1  -3  -9    1.60    3.00
   1   3  10   17.70    5.30
  -1   3 -10   21.40    5.50
   1   3  10   11.50    5.30
   1   3  10   17.70    5.90
   1  -3  10   13.00    4.90
  -1  -3 -10   15.20    5.00
   1  -3  10   12.20    4.70
   1  -3  10   15.50    5.50
  -1  -3 -10    5.40    3.90
   1  -3  10   16.90    4.90
   1  -3  10   10.50    4.40
  -1   4  11    3.20    4.30
   1   4 -11    0.60    3.70
  -1   4  11    2.80    3.90
   1   4 -11    0.60    3.70
  -1   4  11    0.80    3.80
  -1   4  11    4.10    3.80
   1   4 -11    2.90    4.10
   1  -4 -11    2.20    3.70
  -1  -4  11   -3.40    5.20
  -1  -4  11   -3.60    3.00
  -1  -4  11    0.10    3.50
  -1  -4  11    1.00    3.60
  -1  -4  11   -2.20    3.50
   1  -4 -11   -1.20    3.50
  -1   4  10   27.70    6.50
  -1   4  10   19.70    5.20
   1   4 -10   11.20    4.20
   1   4 -10   23.00    6.00
  -1   4  10   19.20    5.30
   1   4 -10   11.90    4.40
  -1   4  10   11.30    4.60
  -1   4  10   21.20    5.80
   1  -4 -10   15.00    4.80
  -1  -4  10   16.70    4.90
  -1  -4  10   26.10    5.90
  -1  -4  10   16.00    5.10
   1  -4 -10   24.10    5.50
  -1  -4  10   15.80    4.80
  -1  -4  10   23.70    5.70
  -1   4   9   46.20    6.40
   1   4  -9   51.19    6.80
  -1   4   9   56.99    6.30
   1   4  -9   42.90    7.50
  -1   4   9   63.79    7.40
   1   4  -9   53.89    6.50
  -1   4   9   45.00    6.40
   1   4  -9   43.10    5.20
   1  -4  -9   42.10    5.70
  -1  -4   9   48.30    6.40
   1  -4  -9   47.00    7.00
  -1  -4   9   51.99    6.60
   1  -4  -9   52.19    6.40
  -1  -4   9   59.69    6.80
  -1  -4   9   55.99    7.00
  -1  -4   9   46.00    6.40
   1   4  -8   -0.70    2.30
  -1   4   8    3.10    2.70
   1   4  -8   -0.80    1.80
  -1   4   8    3.50    3.00
   1   4  -8    0.70    2.40
  -1   4   8    2.80    3.10
  -1   4   8    3.30    2.90
   1   4  -8    1.50    2.30
  -1   4   8   -1.50    2.10
  -1  -4   8   -1.00    2.60
   1  -4  -8    5.50    3.10
   1  -4  -8   -0.10    2.60
  -1  -4   8    1.90    2.30
  -1  -4   8    1.90    2.70
  -1  -4   8    2.60    3.00
   1  -4  -8    3.70    2.80
  -1  -4   8    1.50    2.90
  -1   4   7  123.19    7.50
  -1   4   7  136.59    8.30
   1   4  -7  108.29    6.30
   1   4  -7  130.99    8.20
   1   4  -7  124.69    6.90
   1   4  -7  132.79    8.30
  -1   4   7  142.19    8.60
   1   4  -7  124.39    8.20
  -1   4   7  121.29    7.80
  -1   4   7  127.89    8.30
  -1   4   7  123.39    5.90
  -1  -4   7  120.19    7.90
  -1  -4   7  127.59    6.40
  -1  -4   7  123.19    8.00
   1  -4  -7  112.79    7.50
   1  -4  -7  143.19    8.90
  -1  -4   7   92.99    6.50
   1  -4  -7  110.09    7.60
   1  -4  -7  114.49    7.00
   1  -4  -7  122.29    6.20
  -1  -4   7  123.79    7.50
  -1  -4   7  122.59    8.30
  -1  -4   7  117.59    8.00
   1  -4  -7  135.49    7.90
  -1   4   6   19.40    3.60
  -1   4   6   23.20    3.90
   1   4  -6   17.40    3.70
  -1   4   6   18.60    3.60
   1   4  -6   19.00    2.90
  -1   4   6   14.60    1.90
   1   4  -6   18.00    2.90
   1   4  -6   15.30    2.70
  -1   4   6   22.10    3.50
  -1   4   6   17.00    4.30
  -1   4   6   16.20    3.60
   1   4  -6   18.30    3.40
  -1   4   6   19.10    3.30
   1   4  -6   17.50    3.50
  -1   4   6   17.60    3.70
  -1   4   6   16.50    3.10
   1   4  -6   18.40    4.30
   1   4  -6   26.80    4.50
   1   4  -6   20.10    3.60
  -1   4   6   19.60    3.80
   1   4  -6   12.50    2.80
  -1   4   6   18.00    2.20
   1   4  -6   17.10    3.50
   1  -4  -6   24.50    4.20
   1  -4  -6   16.10    3.20
   1  -4  -6   13.00    3.20
   1  -4  -6   16.10    3.10
  -1  -4   6   13.20    2.60
  -1  -4   6   19.50    3.40
  -1  -4   6   16.30    3.00
  -1  -4   6   19.20    3.50
   1  -4  -6   22.90    3.90
   1  -4  -6   17.70    3.80
  -1  -4   6   21.50    4.00
   1  -4  -6   15.70    3.10
   1  -4  -6   17.60    2.70
  -1  -4   6   19.00    3.60
   1  -4  -6   13.30    2.70
  -1  -4   6   19.50    2.20
   1  -4  -6   16.20    3.30
  -1  -4   6   20.80    2.90
  -1  -4   6   19.80    3.00
  -1  -4   6   21.40    3.80
  -1   4   5   36.00    7.40
   1   4  -5   26.50    3.50
  -1   4   5   28.90    2.30
  -1   4   5   30.30    3.60
   1   4  -5   24.70    3.30
   1   4  -5   31.70    4.30
  -1   4   5   27.90    3.00
   1   4  -5   24.90    3.40
  -1   4   5   28.80    3.50
   1   4  -5   27.10    2.90
  -1   4   5   33.40    3.80
   1   4  -5   27.40    2.80
  -1   4   5   23.90    3.50
  -1   4   5   22.30    3.20
   1   4  -5   29.70    3.80
  -1   4   5   24.60    3.10
   1   4  -5   34.80    4.00
  -1   4   5   24.50    2.90
   1   4  -5   26.40    3.10
  -1   4   5   32.10    3.80
  -1   4   5   29.90    3.50
  -1   4   5   28.50    3.30
   1   4  -5   25.20    2.90
  -1   4   5   23.30    2.50
   1   4  -5   22.20    3.10
  -1  -4   5   19.50    2.50
  -1  -4   5   31.40    2.40
   1  -4  -5   29.70    3.80
   1  -4  -5   32.20    3.00
   1  -4  -5   27.10    3.70
  -1  -4   5   28.60    3.00
   1  -4  -5   26.80    3.60
  -1  -4   5   27.30    3.20
   1  -4  -5   26.20    3.20
  -1  -4   5   26.70    3.40
   1  -4  -5   31.10    3.10
  -1  -4   5   22.10    3.10
  -1  -4   5   23.20    3.30
  -1  -4   5   29.40    3.60
  -1  -4   5   31.50    2.90
   1  -4  -5   22.80    3.20
   1  -4  -5   29.20    3.40
  -1  -4   5   28.20    3.80
   1  -4  -5   25.40    3.20
   1   4  -4  123.59    6.00
  -1   4   4  123.69    5.80
  -1   4   4  118.99    6.30
   1   4  -4  126.69    5.30
  -1   4   4  113.59    5.90
   1   4  -4  114.89    6.20
   1   4  -4  123.29    5.90
  -1   4   4  115.49    5.80
   1   4  -4  119.39    6.10
  -1   4   4  119.19    5.40
  -1   4   4  121.39    6.20
  -1   4   4  110.69    5.70
  -1   4   4  113.59    5.90
  -1   4   4  119.89    4.30
   1   4  -4  113.99    6.00
  -1   4   4  121.69    6.00
   1   4  -4  118.79    5.20
  -1   4   4  121.09    5.70
  -1   4   4  123.49    4.50
   1   4  -4  121.49    5.10
   1   4  -4  111.89    6.10
  -1   4   4  111.09    5.80
   1   4  -4  123.29    5.80
   1   4  -4  118.29    5.40
  -1   4   4  125.29    5.60
   1  -4  -4  118.99    6.20
  -1  -4   4  112.69    5.60
  -1  -4   4  115.79    5.60
  -1  -4   4  123.49    6.40
   1  -4  -4  122.79    5.70
   1  -4  -4  118.49    5.80
   1  -4  -4  121.19    5.50
   1  -4  -4  129.09    5.70
   1  -4  -4  130.69    6.40
   1  -4  -4  112.29    5.60
  -1  -4   4  115.49    5.30
  -1  -4   4  119.69    5.20
   1  -4  -4  113.79    6.00
   1  -4  -4  112.49    4.20
  -1  -4   4  118.29    6.20
   1  -4  -4  118.19    5.80
  -1  -4   4  122.99    5.30
  -1  -4   4  118.49    6.00
  -1  -4   4  115.19    5.40
  -1  -4   4  109.19    4.60
  -1  -4   4  120.59    6.10
  -1  -4   4  121.29    5.20
   1  -4  -4  124.69    6.20
  -1   4   3  168.88    6.80
   1   4  -3  168.38    6.30
  -1   4   3  168.48    6.90
  -1   4   3  175.98    6.70
   1   4  -3  177.18    7.10
  -1   4   3  172.68    6.80
   1   4  -3  162.48    5.70
   1   4  -3  177.18    7.30
   1   4  -3  172.48    6.80
  -1   4   3  172.58    6.60
   1   4  -3  170.68    6.70
  -1   4   3  168.08    6.40
   1   4  -3  180.78    6.50
  -1   4   3  171.88    7.20
  -1   4   3  167.78    6.70
  -1   4   3  172.78    8.10
  -1   4   3  168.08    5.40
  -1   4   3  166.78    6.70
   1   4  -3  157.08    5.00
   1   4  -3  171.88    5.90
   1   4  -3  169.28    5.90
   1  -4  -3  166.28    6.80
   1  -4  -3  166.78    6.90
   1  -4  -3  159.88    6.90
   1  -4  -3  165.88    6.80
  -1  -4   3  160.68    5.80
  -1  -4   3  166.48    6.10
  -1  -4   3  169.98    6.60
   1  -4  -3  171.28    7.00
   1  -4  -3  164.78    5.40
  -1  -4   3  167.48    5.60
   1  -4  -3  166.08    6.60
   1  -4  -3  170.78    6.70
  -1  -4   3  169.38    5.80
  -1  -4   3  169.68    6.30
   1  -4  -3  178.68    7.20
  -1  -4   3  176.38    7.20
   1  -4  -3  171.88    6.30
  -1  -4   3  166.48    7.10
  -1  -4   3  161.48    6.70
  -1  -4   3  164.88    5.70
  -1  -4   3  167.48    6.80
   1  -4  -3  164.28    6.40
  -1   4   2   63.69    3.40
   1   4  -2   58.19    2.50
  -1   4   2   61.99    3.30
   1   4  -2   62.29    3.70
  -1   4   2   59.89    3.10
   1   4  -2   63.09    3.10
   1   4  -2   62.69    2.90
  -1   4   2   62.49    3.80
   1   4  -2   60.29    4.00
   1   4  -2   59.49    3.10
   1   4  -2   56.29    3.50
  -1   4   2   60.39    3.50
  -1   4   2   61.79    3.20
   1   4  -2   60.49    3.10
   1   4  -2   58.49    2.70
   1   4  -2   60.89    2.70
  -1   4   2   58.99    3.10
  -1   4   2   56.19    3.50
   1   4  -2   54.49    2.50
  -1   4   2   60.49    2.70
  -1  -4   2   61.39    2.80
  -1  -4   2   64.39    3.70
   1  -4  -2   61.89    2.90
   1  -4  -2   58.39    3.10
   1  -4  -2   61.99    3.50
  -1  -4   2   57.99    3.40
  -1  -4   2   61.99    3.30
   1  -4  -2   57.89    3.10
   1  -4  -2   58.69    3.30
  -1  -4   2   58.99    3.10
  -1  -4   2   61.09    3.50
   1  -4  -2   60.49    2.60
   1  -4  -2   61.39    3.40
  -1  -4   2   60.79    3.60
  -1  -4   2   61.89    2.40
   1  -4  -2   58.89    3.70
   1  -4  -2   61.79    3.50
   1  -4  -2   58.89    2.80
  -1  -4   2   55.49    3.00
   1  -4  -2   62.29    2.80
  -1  -4   2   63.09    2.80
   1  -4  -2   61.49    3.50
   1   4  -1  242.38    7.80
   1   4  -1  244.28    7.70
  -1   4   1  251.07    7.90
  -1   4   1  254.57    7.90
  -1   4   1  260.47    7.10
  -1   4   1  244.08    7.60
   1   4  -1  256.87    8.00
   1   4  -1  251.97    7.20
  -1   4   1  248.58    7.60
  -1   4   1  247.08    7.90
  -1   4   1  254.57    8.10
   1   4  -1  244.98    7.90
   1   4  -1  253.67    8.10
  -1   4   1  249.08    8.10
   1   4  -1  258.17    7.10
  -1   4   1  254.47    8.10
  -1   4   1  240.78    8.40
   1   4  -1  250.77    6.90
   1   4  -1  251.57    7.00
   1   4  -1  250.27    6.80
  -1  -4   1  240.78    7.10
  -1  -4   1  245.08    7.90
   1  -4  -1  258.77    7.90
  -1  -4   1  240.98    7.90
  -1  -4   1  248.98    8.00
   1  -4  -1  243.28    8.40
   1  -4  -1  249.18    7.90
   1  -4  -1  252.87    8.10
  -1  -4   1  244.18    7.70
   1  -4  -1  245.58    7.60
   1  -4  -1  245.98    7.00
  -1  -4   1  251.57    7.00
   1  -4  -1  255.27    7.60
   1  -4  -1  246.08    7.60
  -1  -4   1  243.58    7.90
   1  -4  -1  251.17    8.10
  -1  -4   1  245.88    7.80
   1  -4  -1  243.58    7.90
  -1   4   0  174.38    6.00
   1   4   0  183.38    6.10
   1   4   0  174.08    5.30
  -1   4   0  179.78    6.50
  -1   4   0  172.98    5.20
   1   4   0  186.38    5.60
  -1   4   0  177.18    6.10
  -1   4   0  169.88    6.30
   1   4   0  170.88    5.70
  -1   4   0  170.68    5.90
   1   4   0  177.98    6.10
   1   4   0  183.58    4.90
   1   4   0  179.68    5.80
  -1   4   0  172.48    6.20
   1   4   0  174.68    5.30
  -1   4   0  174.68    6.20
  -1   4   0  179.88    5.70
   1   4   0  176.68    5.70
  -1   4   0  171.68    5.40
  -1   4   0  179.28    6.30
   1   4   0  182.28    6.20
  -1   4   0  179.68    6.10
   1   4   0  175.58    6.30
   1   4   0  169.68    5.50
  -1  -4   0  178.78    4.90
   1  -4   0  170.58    5.60
   1  -4   0  180.58    6.30
  -1  -4   0  174.88    6.00
   1  -4   0  173.38    6.10
  -1  -4   0  184.48    5.40
   1  -4   0  168.98    6.10
  -1  -4   0  167.08    5.30
  -1  -4   0  177.08    6.10
  -1  -4   0  174.68    6.00
   1  -4   0  186.78    6.10
   1  -4   0  175.38    5.90
   1  -4   0  168.38    6.20
  -1  -4   0  173.58    5.40
  -1  -4   0  179.18    5.80
   1  -4   0  172.38    6.20
   1  -4   0  174.28    5.50
   1  -4   0  174.78    6.10
  -1  -4   0  172.48    5.40
   1  -4   0  185.68    5.70
  -1  -4   0  177.88    5.30
  -1  -4   0  176.48    6.10
  -1   4  -1   39.20    2.70
   1   4   1   42.30    2.20
  -1   4  -1   38.70    2.80
   1   4   1   39.90    2.00
   1   4   1   44.40    2.70
   1   4   1   40.90    1.60
  -1   4  -1   43.30    2.80
   1   4   1   42.60    2.70
  -1   4  -1   38.50    1.60
  -1   4  -1   37.80    2.70
   1   4   1   40.10    2.50
   1   4   1   37.90    2.80
   1   4   1   40.70    2.80
   1   4   1   40.60    2.70
   1   4   1   40.10    2.40
   1   4   1   42.80    2.70
  -1   4  -1   40.30    2.90
  -1   4  -1   39.80    2.60
  -1   4  -1   42.30    2.70
  -1   4  -1   37.80    3.00
   1   4   1   36.90    2.60
   1   4   1   41.40    2.80
  -1   4  -1   37.30    2.50
  -1   4  -1   43.30    3.10
  -1   4  -1   38.00    2.60
  -1  -4  -1   40.00    2.60
  -1  -4  -1   37.00    2.70
  -1  -4  -1   41.00    2.60
   1  -4   1   44.90    2.60
  -1  -4  -1   40.70    2.50
   1  -4   1   37.30    2.90
  -1  -4  -1   42.70    2.50
   1  -4   1   39.20    2.90
   1  -4   1   36.60    1.70
  -1  -4  -1   39.90    2.50
   1  -4   1   39.40    3.00
   1  -4   1   39.50    2.70
   1  -4   1   37.10    3.00
   1  -4   1   36.90    2.60
  -1  -4  -1   39.00    2.70
  -1  -4  -1   39.90    1.60
  -1  -4  -1   41.60    3.00
   1  -4   1   36.90    2.50
  -1  -4  -1   39.00    2.00
   1  -4   1   40.80    2.90
   1  -4   1   42.50    2.70
  -1  -4  -1   40.50    2.50
   1  -4   1   40.40    2.60
  -1   4  -2  211.48    7.70
   1   4   2  206.78    7.50
  -1   4  -2  224.68    8.20
   1   4   2  236.98    8.20
   1   4   2  211.78    7.80
  -1   4  -2  222.98    8.10
   1   4   2  222.38    7.70
  -1   4  -2  219.78    7.80
  -1   4  -2  221.48    8.10
   1   4   2  219.38    8.00
  -1   4  -2  213.78    7.90
   1   4   2  202.08    7.70
   1   4   2  207.78    6.80
   1   4   2  215.28    6.10
  -1   4  -2  216.88    7.80
  -1   4  -2  222.18    6.50
   1   4   2  210.98    6.90
   1   4   2  217.88    7.60
   1   4   2  216.18    7.80
  -1   4  -2  212.48    7.50
  -1   4  -2  210.78    6.90
   1  -4   2  213.18    7.00
  -1  -4  -2  207.48    7.30
  -1  -4  -2  215.18    7.90
   1  -4   2  210.88    8.00
  -1  -4  -2  218.48    7.70
   1  -4   2  219.18    7.80
   1  -4   2  202.38    7.50
  -1  -4  -2  214.08    7.90
   1  -4   2  212.38    7.70
  -1  -4  -2  222.18    7.20
  -1  -4  -2  219.28    7.90
   1  -4   2  222.88    8.10
   1  -4   2  211.98    7.60
  -1  -4  -2  220.08    7.60
   1  -4   2  213.78    7.90
   1  -4   2  210.78    7.70
   1  -4   2  205.48    7.50
  -1  -4  -2  210.08    7.60
  -1  -4  -2  209.38    6.00
  -1  -4  -2  220.78    7.90
  -1  -4  -2  218.08    7.70
   1  -4   2  210.78    6.40
   1   4   3   96.49    5.10
  -1   4  -3   95.19    5.10
   1   4   3   96.19    5.20
  -1   4  -3   98.69    5.40
  -1   4  -3   89.79    5.00
  -1   4  -3  100.59    5.10
   1   4   3   95.69    5.20
   1   4   3  101.39    5.50
   1   4   3  100.39    5.50
  -1   4  -3  100.79    5.00
   1   4   3   95.69    4.20
  -1   4  -3   90.79    5.40
   1   4   3   95.69    4.90
   1   4   3   95.79    4.90
   1   4   3   98.89    4.80
   1   4   3   86.19    4.40
  -1   4  -3   99.29    4.90
  -1   4  -3   98.49    5.30
  -1   4  -3   93.49    4.10
   1   4   3   89.79    5.20
   1   4   3   91.69    4.90
  -1   4  -3   92.39    5.20
  -1  -4  -3   98.09    5.00
  -1  -4  -3  100.29    5.10
   1  -4   3   97.99    4.00
   1  -4   3   97.29    5.00
   1  -4   3   97.79    5.10
  -1  -4  -3   99.19    4.90
   1  -4   3   93.49    4.00
  -1  -4  -3   93.29    3.70
   1  -4   3  100.19    5.00
   1  -4   3   98.69    5.30
  -1  -4  -3   92.09    5.20
  -1  -4  -3  102.79    5.60
   1  -4   3   93.79    5.10
  -1  -4  -3   99.49    5.20
   1  -4   3   95.59    5.30
  -1  -4  -3  101.69    4.80
   1  -4   3   96.29    5.00
  -1  -4  -3   92.79    5.10
   1  -4   3   98.49    5.30
   1  -4   3  101.49    5.40
   1  -4   3  100.49    5.10
  -1  -4  -3   88.79    5.00
  -1  -4  -3   91.89    5.20
   1  -4   3   92.09    5.10
   1   4   4   15.80    2.70
   1   4   4   17.60    2.90
   1   4   4   12.00    2.70
  -1   4  -4   18.00    3.10
  -1   4  -4   17.20    2.90
   1   4   4   16.90    2.60
  -1   4  -4   15.70    2.70
   1   4   4   13.70    2.30
  -1   4  -4   17.70    3.20
  -1   4  -4   17.60    3.30
   1   4   4   18.90    2.60
  -1   4  -4   19.00    2.90
   1   4   4   15.60    2.40
  -1   4  -4   18.50    2.90
   1   4   4   18.90    3.30
  -1   4  -4   16.70    2.20
   1   4   4   22.70    3.30
   1   4   4   15.80    2.90
  -1   4  -4   17.70    2.70
  -1   4  -4   21.30    3.20
   1   4   4   18.00    2.70
   1   4   4   15.20    2.80
  -1  -4  -4   19.20    3.30
   1  -4   4   17.10    2.90
   1  -4   4   11.50    2.50
  -1  -4  -4   18.50    2.70
   1  -4   4   13.20    1.50
   1  -4   4   16.80    2.20
   1  -4   4   15.20    2.70
   1  -4   4   16.80    2.60
  -1  -4  -4   16.50    2.80
   1  -4   4   16.30    2.90
  -1  -4  -4   18.60    3.00
  -1  -4  -4   15.40    2.70
   1  -4   4   19.00    2.80
  -1  -4  -4   13.40    1.80
   1  -4   4   20.40    3.00
   1  -4   4   16.40    2.80
  -1  -4  -4   15.70    2.20
  -1  -4  -4   14.50    2.90
  -1  -4  -4   15.10    2.60
   1  -4   4   15.30    1.80
  -1  -4  -4   18.90    2.70
  -1  -4  -4   22.60    3.00
   1  -4   4   16.40    3.10
   1  -4   4   18.20    3.50
   1  -4   4   13.40    2.60
   1  -4   4   16.60    2.70
  -1   4  -5  237.08    9.70
  -1   4  -5  212.18   10.20
  -1   4  -5  224.48   10.30
   1   4   5  221.08   10.10
   1   4   5  225.48    9.30
  -1   4  -5  226.18    8.80
   1   4   5  233.58   10.80
  -1   4  -5  234.38   10.30
   1   4   5  229.18    9.70
   1   4   5  231.28    9.90
   1   4   5  209.98    9.80
   1   4   5  215.88   10.30
  -1   4  -5  228.68   11.60
   1   4   5  231.58    9.90
  -1   4  -5  221.58    9.70
   1   4   5  224.78    9.00
   1   4   5  221.58    8.70
  -1   4  -5  249.97   10.90
  -1   4  -5  219.98    9.60
  -1   4  -5  233.38    9.80
   1   4   5  230.08    9.20
   1   4   5  232.18   10.60
   1  -4   5  225.08    9.80
   1  -4   5  210.98    9.60
  -1  -4  -5  216.98   10.00
  -1  -4  -5  234.28    8.50
   1  -4   5  220.58    9.90
   1  -4   5  219.78    9.40
   1  -4   5  241.88   10.20
  -1  -4  -5  228.58    9.20
  -1  -4  -5  236.18   10.40
  -1  -4  -5  221.38    9.90
  -1  -4  -5  223.18    8.20
   1  -4   5  252.87   12.40
   1  -4   5  236.98    9.90
   1  -4   5  234.58    9.60
   1  -4   5  236.98   10.40
   1  -4   5  227.38    8.60
  -1  -4  -5  230.58    9.80
   1  -4   5  230.38   10.30
  -1  -4  -5  219.28   10.20
  -1  -4  -5  229.28    9.70
  -1  -4  -5  224.58    9.70
  -1  -4  -5  235.58   10.70
   1  -4   5  219.78    9.60
  -1   4  -6    9.20    3.10
   1   4   6   10.50    3.00
   1   4   6   12.30    3.20
  -1   4  -6    8.10    2.90
  -1   4  -6    9.60    3.20
   1   4   6    6.70    2.90
   1   4   6   14.30    3.90
   1   4   6   13.80    2.80
   1   4   6    9.80    2.60
  -1   4  -6   10.30    2.70
  -1   4  -6    7.80    3.00
  -1   4  -6    7.10    2.80
   1   4   6    4.80    2.20
  -1   4  -6   11.20    3.20
   1   4   6   11.80    3.60
  -1   4  -6    7.30    2.80
   1   4   6    6.20    2.30
  -1   4  -6    8.50    2.80
  -1  -4  -6   11.10    3.20
  -1  -4  -6   12.90    3.40
  -1  -4  -6    6.30    2.00
   1  -4   6   14.10    3.40
   1  -4   6    7.30    2.60
  -1  -4  -6    5.50    2.40
  -1  -4  -6    9.10    2.90
  -1  -4  -6    9.90    2.90
   1  -4   6   14.40    3.10
  -1  -4  -6   11.40    3.60
  -1  -4  -6   12.50    2.70
   1  -4   6    8.20    3.10
   1  -4   6    7.60    2.60
   1  -4   6    9.40    2.90
   1  -4   6   11.80    3.40
   1  -4   6    7.90    2.90
  -1  -4  -6   10.00    3.20
   1   4   7  108.89    8.10
  -1   4  -7  116.59    7.90
   1   4   7  113.09    6.90
   1   4   7  114.29    8.50
  -1   4  -7  114.99    8.60
   1   4   7  107.99    7.70
  -1   4  -7  105.59    7.90
   1   4   7  103.09    6.60
  -1   4  -7  113.09    6.90
   1  -4   7  107.69    7.10
  -1  -4  -7  113.69    6.50
   1  -4   7  123.29    8.40
   1  -4   7  108.09    7.80
   1  -4   7  115.49    8.20
  -1  -4  -7  111.59    7.70
  -1  -4  -7  112.49    6.60
  -1  -4  -7  100.19    7.70
   1  -4   7  102.29    7.50
  -1  -4  -7  105.59    7.80
   1  -4   7  117.79    8.40
  -1  -4  -7  105.39    8.50
  -1   4  -8   61.89    7.20
   1   4   8   58.39    6.70
  -1   4  -8   71.69    6.90
   1   4   8   72.49    6.80
   1   4   8   54.29    5.50
  -1   4  -8   59.09    5.60
   1   4   8   59.79    7.70
   1   4   8   81.19    8.00
  -1  -4  -8   65.39    6.80
   1  -4   8   76.19    6.30
  -1  -4  -8   71.69    6.90
   1  -4   8   61.09    7.10
   1  -4   8   57.29    6.20
   1  -4   8   47.70    6.20
   1  -4   8   54.89    6.10
  -1   4  -9   17.20    5.60
  -1   4  -9   11.70    4.60
   1   4   9   14.50    4.90
   1   4   9    8.10    3.80
   1   4   9   11.30    3.90
  -1   4  -9   16.00    4.40
  -1   4  -9    7.60    3.50
   1   4   9    4.60    3.70
  -1  -4  -9   17.60    5.00
   1  -4   9   17.30    5.10
   1  -4   9   10.40    4.60
   1  -4   9   16.10    4.40
  -1  -4  -9    7.00    3.50
   1  -4   9   18.00    5.50
   1  -4   9   15.20    4.30
  -1   4 -10   11.00    4.50
   1   4  10    4.80    4.30
   1   4  10    4.00    3.70
   1   4  10    1.10    3.80
   1  -4  10    6.30    4.70
  -1  -4 -10    3.10    3.80
  -1  -4 -10    8.60    4.50
   1  -4  10   11.00    4.50
   1  -4  10    7.30    4.10
   1  -4  10   11.50    4.50
   1  -4  10   18.60    5.70
   1   5 -11   -3.80    3.30
  -1   5  11    0.70    4.00
   1   5 -11   -0.30    3.70
  -1   5  11    2.70    4.00
   1   5 -11    3.20    3.90
  -1   5  11    1.40    3.30
  -1   5  11   10.60    5.20
   1  -5 -11    1.90    3.70
  -1  -5  11    2.90    3.50
  -1  -5  11    9.00    4.80
  -1  -5  11   -0.30    3.40
   1  -5 -11    6.90    4.90
  -1  -5  11    5.70    4.30
   1   5 -10    6.70    3.80
   1   5 -10    4.00    4.00
  -1   5  10    2.00    3.90
  -1   5  10   12.30    4.20
   1   5 -10    4.60    3.60
  -1   5  10    5.60    4.10
  -1   5  10    3.60    3.80
  -1   5  10    4.00    3.70
  -1  -5  10    4.70    3.80
  -1  -5  10    8.30    4.30
  -1  -5  10    9.90    4.40
  -1  -5  10    3.10    3.30
   1  -5 -10    6.70    4.10
   1  -5 -10    5.40    3.50
  -1  -5  10    6.70    3.90
  -1   5   9   18.10    4.60
   1   5  -9   24.30    5.50
  -1   5   9   25.50    5.10
  -1   5   9   31.50    5.20
  -1   5   9   28.70    6.00
  -1   5   9   30.30    6.10
   1   5  -9   24.80    5.50
   1   5  -9   25.90    4.30
  -1  -5   9   23.80    5.30
  -1  -5   9   27.80    5.70
   1  -5  -9   19.80    5.40
   1  -5  -9   19.00    5.00
  -1  -5   9   23.80    5.30
   1  -5  -9   42.50    7.30
  -1  -5   9   22.90    4.90
  -1  -5   9   24.60    5.60
  -1   5   8  112.69    8.30
  -1   5   8  105.59    8.20
   1   5  -8  124.89    8.90
   1   5  -8  116.69    7.00
   1   5  -8  107.09    8.20
  -1   5   8  120.89    8.90
   1   5  -8  118.79    8.70
  -1   5   8  117.99    8.00
  -1   5   8  112.69    8.60
   1  -5  -8  112.79    8.40
  -1  -5   8  117.49    8.60
  -1  -5   8  120.09    9.70
   1  -5  -8  103.39    8.70
  -1  -5   8  108.49    7.80
  -1  -5   8   97.79    8.00
   1  -5  -8  104.59    7.70
  -1  -5   8  122.19    8.90
  -1  -5   8  104.29    8.50
   1  -5  -8  104.19    6.30
   1   5  -7    8.10    3.20
  -1   5   7    4.70    2.80
  -1   5   7   15.60    3.90
  -1   5   7    7.90    3.00
   1   5  -7    8.20    3.10
  -1   5   7    7.60    3.20
   1   5  -7   10.30    2.80
   1   5  -7   12.00    3.50
  -1   5   7   13.20    3.50
  -1  -5   7   11.70    2.60
   1  -5  -7   10.50    3.60
   1  -5  -7   11.20    3.20
  -1  -5   7   12.00    3.40
   1  -5  -7    0.20    2.90
   1  -5  -7   12.10    2.80
  -1  -5   7   13.60    3.80
  -1  -5   7    8.40    3.20
   1  -5  -7    9.20    3.40
   1  -5  -7    7.90    2.80
  -1  -5   7    5.40    2.50
  -1  -5   7   18.30    4.10
   1   5  -6    5.30    2.40
  -1   5   6    1.00    1.60
  -1   5   6    1.80    1.90
  -1   5   6    0.10    2.00
   1   5  -6    5.80    2.40
  -1   5   6    0.80    2.10
  -1   5   6    2.50    1.70
  -1   5   6    6.80    2.40
   1   5  -6    1.80    1.80
   1   5  -6    1.70    2.10
  -1   5   6   -0.20    1.80
  -1   5   6    2.90    2.00
   1   5  -6    2.60    1.80
  -1   5   6    0.90    1.30
   1   5  -6    0.40    1.70
  -1   5   6    4.20    2.30
  -1   5   6    3.00    2.10
   1   5  -6    5.20    2.30
   1  -5  -6    2.90    2.50
   1  -5  -6    3.10    1.90
   1  -5  -6    4.90    2.20
  -1  -5   6    5.60    2.10
  -1  -5   6    4.30    1.90
  -1  -5   6    2.40    1.90
  -1  -5   6    4.70    1.80
   1  -5  -6    2.70    2.00
   1  -5  -6    3.20    2.20
   1  -5  -6    8.50    2.90
   1  -5  -6    2.70    2.00
  -1  -5   6    1.40    2.00
  -1  -5   6    0.60    2.00
  -1  -5   6    6.30    2.70
   1  -5  -6    2.50    2.00
  -1  -5   6    3.70    2.00
   1  -5  -6    3.40    2.00
  -1  -5   6   -0.10    1.80
   1   5  -5  462.75   14.50
  -1   5   5  480.35   16.40
   1   5  -5  495.95   16.50
  -1   5   5  471.35   16.90
  -1   5   5  475.85   16.20
  -1   5   5  493.45   18.10
  -1   5   5  478.45   16.10
   1   5  -5  462.65   16.70
  -1   5   5  468.45   16.10
  -1   5   5  476.95   16.60
   1   5  -5  493.15   21.50
   1   5  -5  456.75   16.30
   1   5  -5  471.25   14.90
  -1   5   5  461.45   15.40
  -1   5   5  476.45   13.90
   1   5  -5  472.75   15.10
  -1   5   5  473.15   15.10
   1   5  -5  475.35   15.90
   1   5  -5  477.35   15.00
   1   5  -5  473.35   16.40
   1   5  -5  487.95   17.20
  -1   5   5  483.65   15.30
  -1   5   5  466.95   16.00
  -1   5   5  495.25   16.20
  -1   5   5  473.45   13.60
   1  -5  -5  463.45   15.90
   1  -5  -5  486.65   16.50
   1  -5  -5  484.55   15.20
  -1  -5   5  476.25   14.30
  -1  -5   5  496.95   16.90
   1  -5  -5  489.75   17.50
   1  -5  -5  501.35   15.70
  -1  -5   5  474.55   15.00
   1  -5  -5  462.35   16.30
   1  -5  -5  468.05   13.40
   1  -5  -5  469.15   16.00
  -1  -5   5  466.25   16.30
  -1  -5   5  473.85   16.70
  -1  -5   5  466.35   16.80
   1  -5  -5  474.65   15.70
   1  -5  -5  478.75   15.50
   1  -5  -5  509.85   17.10
  -1  -5   5  454.45   14.80
  -1  -5   5  486.85   14.90
  -1  -5   5  477.25   16.50
  -1   5   4    1.40    0.90
  -1   5   4    3.90    1.50
  -1   5   4    2.20    1.30
   1   5  -4    2.60    1.30
  -1   5   4    1.30    1.50
   1   5  -4    0.40    1.40
   1   5  -4    4.10    1.70
  -1   5   4    0.50    0.90
   1   5  -4    0.20    1.40
  -1   5   4    0.80    1.00
   1   5  -4    1.20    1.10
  -1   5   4    2.90    1.50
  -1   5   4    0.70    1.50
  -1   5   4    0.70    1.40
   1   5  -4    0.30    1.30
  -1   5   4    0.10    1.60
  -1   5   4    2.00    1.40
  -1   5   4   -0.10    1.70
   1   5  -4    1.20    1.30
   1   5  -4    2.30    1.30
  -1   5   4    2.50    1.70
   1   5  -4    1.10    1.40
  -1  -5   4    0.10    1.20
   1  -5  -4    1.00    0.90
   1  -5  -4    0.20    1.20
  -1  -5   4    2.10    1.30
   1  -5  -4    0.60    1.30
  -1  -5   4    0.90    1.00
  -1  -5   4    3.30    1.50
   1  -5  -4    1.10    1.20
  -1  -5   4    3.10    1.30
   1  -5  -4    0.60    1.10
  -1  -5   4    0.40    1.50
  -1  -5   4    2.30    1.20
  -1  -5   4    0.20    1.60
  -1  -5   4    2.40    1.50
  -1  -5   4    3.00    1.60
   1  -5  -4   -1.70    1.30
   1  -5  -4    3.20    1.70
  -1  -5   4    1.20    1.50
   1  -5  -4   -1.30    0.90
   1  -5  -4    1.60    1.60
  -1  -5   4    1.00    1.00
   1  -5  -4    0.60    2.20
   1  -5  -4    3.10    1.60
  -1   5   3   17.10    1.70
  -1   5   3   17.30    3.10
  -1   5   3   20.40    2.40
   1   5  -3   23.20    2.10
  -1   5   3   23.50    2.50
   1   5  -3   18.00    2.50
   1   5  -3   19.10    1.60
  -1   5   3   24.00    2.90
  -1   5   3   21.20    2.30
   1   5  -3   22.50    2.70
   1   5  -3   20.30    2.20
   1   5  -3   23.10    2.90
  -1   5   3   23.50    2.60
   1   5  -3   23.00    1.90
  -1   5   3   23.50    3.10
  -1   5   3   18.10    2.60
   1   5  -3   21.30    2.70
  -1   5   3   23.40    2.50
   1   5  -3   18.40    2.30
  -1   5   3   20.30    2.60
   1   5  -3   22.20    2.00
  -1   5   3   22.90    2.60
   1   5  -3   20.50    2.40
   1  -5  -3   25.40    2.90
  -1  -5   3   19.10    2.50
   1  -5  -3   21.70    2.70
  -1  -5   3   18.40    2.60
  -1  -5   3   20.50    2.50
   1  -5  -3   23.00    2.70
  -1  -5   3   22.90    1.70
   1  -5  -3   19.00    2.20
   1  -5  -3   19.60    2.60
  -1  -5   3   22.50    2.50
  -1  -5   3   22.90    2.80
  -1  -5   3   22.50    2.50
   1  -5  -3   24.80    2.60
   1  -5  -3   18.40    2.40
  -1  -5   3   21.00    2.20
   1  -5  -3   17.90    2.30
  -1  -5   3   19.10    1.70
  -1  -5   3   22.10    1.90
  -1  -5   3   20.00    2.80
   1  -5  -3   22.30    1.90
   1  -5  -3   20.30    2.60
  -1  -5   3   19.00    1.80
   1  -5  -3   22.00    2.20
  -1  -5   3   17.70    2.00
   1   5  -2  499.05   13.80
  -1   5   2  485.45   14.00
   1   5  -2  487.35   14.70
   1   5  -2  487.95   14.80
  -1   5   2  504.95   14.70
  -1   5   2  511.15   14.40
  -1   5   2  474.15   14.70
   1   5  -2  486.75   13.00
   1   5  -2  493.05   14.30
   1   5  -2  464.25   12.80
  -1   5   2  492.35   14.30
   1   5  -2  472.25   13.50
  -1   5   2  492.45   14.10
  -1   5   2  475.95   13.50
   1   5  -2  500.65   13.70
   1   5  -2  477.25   13.20
  -1   5   2  483.25   14.20
  -1   5   2  480.25   14.80
  -1   5   2  480.95   14.10
   1   5  -2  477.15   12.80
   1   5  -2  483.45   14.40
  -1   5   2  488.05   14.70
   1  -5  -2  489.85   14.60
   1  -5  -2  484.65   14.30
  -1  -5   2  483.45   14.40
  -1  -5   2  488.65   12.90
  -1  -5   2  472.45   12.90
   1  -5  -2  485.95   13.70
   1  -5  -2  498.85   13.30
  -1  -5   2  475.25   13.40
   1  -5  -2  480.85   14.70
   1  -5  -2  495.45   14.90
  -1  -5   2  470.35   14.20
  -1  -5   2  483.25   13.40
   1  -5  -2  477.85   14.10
   1  -5  -2  481.85   13.30
   1  -5  -2  503.85   14.30
   1  -5  -2  473.05   13.80
  -1  -5   2  470.05   13.60
  -1  -5   2  472.55   13.70
  -1  -5   2  480.35   13.90
   1  -5  -2  489.55   14.30
   1  -5  -2  493.35   14.60
   1  -5  -2  479.45   13.50
  -1   5   1   92.79    4.10
  -1   5   1   89.29    4.30
   1   5  -1   89.09    3.20
  -1   5   1   86.69    4.30
  -1   5   1   89.39    3.90
   1   5  -1   87.09    3.40
  -1   5   1   81.99    3.10
   1   5  -1   88.29    3.60
   1   5  -1   87.79    4.00
  -1   5   1   86.69    4.00
  -1   5   1   92.49    3.70
   1   5  -1   81.29    3.20
  -1   5   1   87.29    3.70
  -1   5   1   79.99    4.60
   1   5  -1   86.19    3.10
   1   5  -1   91.49    4.10
   1   5  -1   84.49    4.10
  -1   5   1   90.19    4.20
  -1   5   1   91.09    4.10
   1   5  -1   84.39    4.20
  -1  -5   1   84.59    4.10
   1  -5  -1   89.49    4.10
   1  -5  -1   86.09    3.10
  -1  -5   1   85.79    2.90
  -1  -5   1   74.89    3.90
  -1  -5   1   88.39    4.00
   1  -5  -1   85.79    4.80
   1  -5  -1   85.99    4.00
   1  -5  -1   83.19    3.70
  -1  -5   1   91.09    4.20
   1  -5  -1   89.49    3.90
   1  -5  -1   88.89    4.20
  -1  -5   1   80.59    3.90
  -1  -5   1   86.79    3.00
   1  -5  -1   92.89    4.10
   1  -5  -1   80.89    3.80
  -1  -5   1   88.39    3.30
  -1  -5   1   74.79    4.30
   1  -5  -1   89.89    6.00
  -1   5   0  707.43   18.30
  -1   5   0  690.53   19.60
  -1   5   0  730.63   19.30
   1   5   0  709.63   18.60
   1   5   0  731.93   19.70
   1   5   0  718.53   17.80
   1   5   0  689.23   18.80
  -1   5   0  723.03   19.00
   1   5   0  692.93   19.70
  -1   5   0  693.43   19.40
   1   5   0  702.73   19.50
  -1   5   0  695.23   19.50
  -1   5   0  727.03   19.70
   1   5   0  734.33   18.90
   1   5   0  694.03   18.80
   1   5   0  672.63   19.10
  -1   5   0  678.53   19.70
   1   5   0  724.73   18.60
   1   5   0  706.43   18.80
  -1   5   0  713.73   19.40
   1   5   0  714.43   19.60
  -1   5   0  710.53   18.50
  -1   5   0  699.53   19.80
  -1   5   0  711.53   19.60
  -1  -5   0  675.63   18.70
  -1  -5   0  712.53   18.60
   1  -5   0  684.93   19.70
  -1  -5   0  719.53   19.60
   1  -5   0  718.53   19.80
   1  -5   0  703.93   18.60
   1  -5   0  714.23   19.60
   1  -5   0  704.93   19.50
  -1  -5   0  696.93   19.40
  -1  -5   0  713.23   19.50
   1  -5   0  721.23   19.10
  -1  -5   0  723.93   18.70
   1  -5   0  719.63   19.30
  -1  -5   0  711.53   19.90
  -1  -5   0  704.03   18.60
   1  -5   0  684.33   18.30
  -1  -5   0  712.93   19.40
   1  -5   0  716.03   19.50
   1  -5   0  713.23   19.00
   1  -5   0  705.53   19.60
  -1  -5   0  724.93   18.70
  -1  -5   0  698.93   18.90
   1  -5   0  737.63   19.50
   1  -5   0  718.53   19.50
   1   5   1    3.50    1.30
  -1   5  -1    2.80    1.40
  -1   5  -1    3.50    1.30
   1   5   1    2.70    0.80
   1   5   1    2.30    1.20
   1   5   1    5.10    1.70
   1   5   1    2.10    1.20
   1   5   1    2.90    1.20
  -1   5  -1    4.50    1.60
   1   5   1    2.40    1.10
  -1   5  -1    1.60    1.10
  -1   5  -1    3.80    1.30
  -1   5  -1    4.40    1.50
   1   5   1    3.50    1.30
  -1   5  -1    2.60    1.10
   1   5   1    3.70    1.10
  -1   5  -1    3.60    1.60
  -1   5  -1    5.10    1.70
   1   5   1    3.10    0.70
  -1   5  -1    1.20    1.10
   1   5   1    2.70    1.20
  -1   5  -1    3.00    1.40
   1  -5   1    4.50    1.30
   1  -5   1    1.20    1.10
   1  -5   1    3.00    1.50
   1  -5   1    0.40    1.40
  -1  -5  -1    4.30    1.30
   1  -5   1    4.60    1.40
  -1  -5  -1    3.30    1.60
  -1  -5  -1    1.90    1.00
  -1  -5  -1    5.40    1.30
   1  -5   1    2.90    1.60
  -1  -5  -1    1.00    0.90
   1  -5   1    2.60    1.20
  -1  -5  -1    0.80    0.70
  -1  -5  -1    3.60    1.30
  -1  -5  -1    2.00    1.10
   1  -5   1    3.60    1.30
   1  -5   1    2.40    1.40
   1  -5   1    5.30    1.20
   1  -5   1    4.00    2.00
  -1  -5  -1    4.10    1.40
  -1   5  -2  105.59    4.90
  -1   5  -2   97.19    4.80
  -1   5  -2   95.19    4.50
  -1   5  -2   94.09    5.00
  -1   5  -2   85.79    4.50
  -1   5  -2  101.69    4.80
  -1   5  -2   94.99    5.20
   1   5   2   95.49    3.20
   1   5   2   97.59    4.90
   1   5   2   92.79    4.00
   1   5   2   91.39    4.40
   1   5   2   96.19    5.00
  -1   5  -2   94.19    5.00
   1   5   2   93.69    4.70
   1   5   2   91.19    3.80
   1   5   2   96.49    4.40
   1   5   2  100.49    4.70
   1   5   2   92.99    4.70
  -1   5  -2   97.59    4.90
   1   5   2   98.09    4.90
   1   5   2   98.09    4.70
   1   5   2   97.39    4.90
  -1   5  -2   91.99    4.10
   1   5   2   88.69    4.70
   1  -5   2   94.59    4.60
  -1  -5  -2   92.29    4.50
  -1  -5  -2   99.39    4.60
  -1  -5  -2   96.99    4.60
   1  -5   2   88.69    4.50
  -1  -5  -2   91.19    4.90
  -1  -5  -2   97.19    5.10
  -1  -5  -2   93.19    5.10
  -1  -5  -2   98.29    4.60
   1  -5   2   99.59    5.40
   1  -5   2   98.89    4.70
   1  -5   2   88.19    3.20
   1  -5   2   92.99    4.90
  -1  -5  -2   94.59    4.80
  -1  -5  -2   91.49    3.90
   1  -5   2   86.79    4.70
   1  -5   2   89.79    4.50
   1  -5   2   91.19    4.70
  -1  -5  -2   91.49    4.70
   1  -5   2   83.59    4.90
  -1  -5  -2   92.39    3.20
  -1   5  -3  625.24   19.00
  -1   5  -3  637.64   19.60
   1   5   3  624.74   17.80
  -1   5  -3  646.54   17.20
   1   5   3  628.64   17.90
   1   5   3  619.44   19.20
   1   5   3  658.83   18.80
   1   5   3  651.03   18.30
  -1   5  -3  601.94   19.20
  -1   5  -3  637.24   19.20
  -1   5  -3  627.54   18.60
   1   5   3  649.34   16.90
   1   5   3  649.14   18.70
  -1   5  -3  622.74   18.80
  -1   5  -3  638.74   18.90
   1   5   3  620.84   18.90
   1   5   3  633.54   19.60
   1   5   3  617.74   18.90
   1   5   3  609.14   19.00
   1   5   3  656.63   19.60
   1   5   3  654.23   19.60
  -1   5  -3  643.74   19.60
   1   5   3  625.84   18.90
  -1   5  -3  609.54   17.20
  -1   5  -3  630.24   19.10
  -1  -5  -3  632.94   19.10
   1  -5   3  613.14   18.70
   1  -5   3  629.94   19.10
  -1  -5  -3  660.63   19.30
   1  -5   3  617.34   19.30
   1  -5   3  624.44   17.40
  -1  -5  -3  634.34   18.80
  -1  -5  -3  631.34   18.80
   1  -5   3  648.14   19.10
  -1  -5  -3  629.64   18.30
  -1  -5  -3  639.74   18.90
  -1  -5  -3  625.54   19.10
  -1  -5  -3  640.74   18.20
  -1  -5  -3  654.63   19.50
   1  -5   3  632.14   19.20
   1  -5   3  617.64   17.00
  -1  -5  -3  637.54   18.20
   1  -5   3  632.04   18.90
   1  -5   3  620.64   18.40
   1  -5   3  638.34   19.10
   1  -5   3  624.94   18.80
   1  -5   3  655.93   19.00
   1   5   4   34.20    3.80
  -1   5  -4   28.90    2.50
  -1   5  -4   22.80    3.20
  -1   5  -4   27.50    3.50
   1   5   4   26.80    3.00
  -1   5  -4   26.90    3.50
   1   5   4   23.80    3.50
   1   5   4   32.60    3.50
   1   5   4   28.20    2.90
   1   5   4   30.90    2.70
   1   5   4   26.20    3.30
  -1   5  -4   27.20    3.60
  -1   5  -4   25.50    3.20
  -1   5  -4   31.60    3.40
  -1   5  -4   26.10    3.40
  -1   5  -4   29.70    3.50
   1   5   4   29.00    3.50
   1   5   4   25.20    3.40
  -1   5  -4   29.90    3.30
   1   5   4   34.40    3.20
   1   5   4   26.40    3.30
   1   5   4   26.00    3.10
   1  -5   4   31.60    2.70
  -1  -5  -4   32.30    2.30
  -1  -5  -4   25.70    3.20
   1  -5   4   28.70    3.30
   1  -5   4   27.30    3.40
  -1  -5  -4   27.30    3.30
  -1  -5  -4   26.80    3.40
  -1  -5  -4   28.80    3.40
   1  -5   4   31.80    3.60
  -1  -5  -4   27.60    2.80
  -1  -5  -4   30.10    3.20
   1  -5   4   31.20    3.60
   1  -5   4   33.20    3.40
  -1  -5  -4   26.50    3.40
   1  -5   4   26.70    3.20
   1  -5   4   27.50    3.30
   1  -5   4   30.10    3.40
   1  -5   4   29.10    2.20
   1  -5   4   29.80    3.20
  -1  -5  -4   32.00    3.10
   1  -5   4   30.10    3.50
  -1  -5  -4   29.60    3.60
   1  -5   4   29.00    2.00
   1  -5   4   28.10    3.40
   1   5   5   36.30    3.50
  -1   5  -5   31.90    4.10
   1   5   5   34.80    4.20
   1   5   5   38.20    4.30
  -1   5  -5   35.00    4.10
   1   5   5   36.70    4.40
   1   5   5   37.30    4.30
   1   5   5   45.20    5.10
  -1   5  -5   30.10    4.10
  -1   5  -5   30.40    3.80
  -1   5  -5   33.60    3.10
   1   5   5   31.60    3.40
  -1   5  -5   40.60    4.40
   1   5   5   34.10    4.00
  -1   5  -5   35.90    4.10
   1   5   5   36.50    4.40
  -1   5  -5   35.90    4.50
   1   5   5   34.00    3.80
   1   5   5   35.60    3.60
  -1   5  -5   32.20    3.90
   1   5   5   40.30    3.50
   1  -5   5   32.70    4.10
  -1  -5  -5   30.30    3.90
  -1  -5  -5   36.20    2.90
  -1  -5  -5   30.70    3.90
  -1  -5  -5   28.00    3.70
   1  -5   5   28.80    4.50
   1  -5   5   39.10    4.10
   1  -5   5   37.20    3.90
   1  -5   5   32.50    3.90
   1  -5   5   38.20    3.80
  -1  -5  -5   32.80    4.10
   1  -5   5   38.70    4.10
   1  -5   5   39.90    4.30
   1  -5   5   27.80    3.00
  -1  -5  -5   36.00    3.70
  -1  -5  -5   35.60    3.80
   1  -5   5   28.60    3.70
  -1  -5  -5   31.50    3.90
   1  -5   5   38.40    4.30
  -1  -5  -5   38.80    4.50
  -1  -5  -5   38.60    3.00
  -1  -5  -5   30.10    3.80
   1  -5   5   38.50    4.20
  -1   5  -6  196.68   10.40
  -1   5  -6  172.08    9.20
   1   5   6  198.18   10.60
   1   5   6  181.38    8.80
   1   5   6  165.58    9.10
  -1   5  -6  174.88    9.00
  -1   5  -6  167.78   10.00
   1   5   6  195.88    8.70
  -1   5  -6  186.38    9.70
  -1   5  -6  168.08    8.80
  -1   5  -6  187.98    9.80
   1   5   6  181.98    9.40
   1   5   6  182.48   10.10
   1   5   6  181.78    9.70
  -1   5  -6  175.88    8.00
   1   5   6  192.78   10.40
   1   5   6  174.88    8.10
  -1  -5  -6  186.58    9.80
  -1  -5  -6  176.18    9.80
   1  -5   6  174.58    9.80
   1  -5   6  178.28    9.60
  -1  -5  -6  160.18    8.90
   1  -5   6  188.38    9.10
  -1  -5  -6  193.28    9.80
  -1  -5  -6  192.18    8.80
  -1  -5  -6  193.68    9.30
   1  -5   6  181.58    9.20
   1  -5   6  182.58    9.40
   1  -5   6  172.58    9.60
  -1  -5  -6  178.28   10.10
   1  -5   6  181.98    9.40
   1  -5   6  179.38    8.10
  -1  -5  -6  187.28    7.80
   1   5   7   63.19    6.10
  -1   5  -7   52.99    4.80
   1   5   7   63.59    6.70
   1   5   7   56.69    6.40
   1   5   7   61.29    5.20
   1   5   7   67.49    6.60
  -1   5  -7   60.19    6.20
  -1   5  -7   66.69    6.40
  -1   5  -7   62.49    6.70
   1   5   7   63.99    5.30
   1  -5   7   57.09    5.90
   1  -5   7   65.29    6.70
  -1  -5  -7   68.39    6.10
  -1  -5  -7   61.99    6.20
   1  -5   7   62.39    6.30
  -1  -5  -7   66.39    6.90
  -1  -5  -7   71.79    5.10
   1  -5   7   58.79    5.90
  -1  -5  -7   73.19    6.70
   1  -5   7   63.69    5.80
   1  -5   7   52.99    5.70
   1  -5   7   67.09    5.10
  -1  -5  -7   64.69    5.20
  -1   5  -8    1.10    2.20
  -1   5  -8    0.60    2.40
   1   5   8   -1.30    2.50
   1   5   8    0.70    2.40
   1   5   8    2.00    2.40
  -1   5  -8    1.00    2.50
   1   5   8    1.40    2.60
  -1   5  -8   -3.50    2.40
   1  -5   8   -0.20    2.60
   1  -5   8    1.70    2.80
  -1  -5  -8    0.50    2.50
   1  -5   8   -2.40    1.80
  -1  -5  -8    2.90    4.10
   1  -5   8   -0.10    2.50
   1  -5   8    3.30    2.50
   1  -5   8   -2.40    2.50
  -1   5  -9    9.60    4.00
  -1   5  -9   10.00    7.60
   1   5   9   13.30    5.20
   1   5   9    9.40    4.40
  -1   5  -9    5.60    3.60
   1   5   9    9.60    3.90
   1  -5   9   11.20    4.20
   1  -5   9   13.70    5.00
   1  -5   9    9.10    4.20
   1  -5   9   10.90    4.70
   1  -5   9    9.50    4.50
  -1  -5  -9    3.70    3.30
  -1  -5  -9    4.20    3.30
   1   5  10   38.20    7.20
  -1   5 -10   46.30    7.30
  -1   5 -10   38.20    6.90
   1   5  10   53.99    7.40
   1   5  10   53.39    8.30
   1  -5  10   44.30    7.30
  -1  -5 -10   30.20    6.50
   1  -5  10   44.90    7.40
   1  -5  10   40.10    6.70
  -1  -5 -10   44.10    7.00
   1  -5  10   50.29    7.60
   1  -5  10   42.10    6.40
   1   6 -11    4.00    3.80
   1   6 -11   -0.80    3.90
  -1   6  11   -0.50    3.20
   1   6 -11   -0.40    3.80
  -1   6  11   -1.60    3.50
  -1   6  11   -3.60    4.10
  -1   6  11   -2.80    4.00
  -1  -6  11    0.20    3.40
  -1  -6  11    1.10    3.40
  -1  -6  11    1.40    5.60
   1  -6 -11   -1.60    3.50
   1  -6 -11    7.00    4.50
  -1  -6  11    1.20    3.80
  -1  -6  11    6.80    4.60
  -1   6  10   21.20    5.90
  -1   6  10   18.50    4.90
  -1   6  10   22.50    5.70
   1   6 -10   20.20    5.50
  -1   6  10   31.40    6.80
   1   6 -10   21.40    5.90
   1   6 -10   23.00    6.00
  -1  -6  10   28.20    6.10
   1  -6 -10   23.70    5.60
   1  -6 -10   22.30    5.90
  -1  -6  10   28.00    6.00
  -1  -6  10   22.30    5.70
  -1  -6  10   18.00    6.40
  -1  -6  10   13.70    4.90
  -1   6   9   23.30    5.30
  -1   6   9   22.80    4.80
   1   6  -9   27.70    5.60
  -1   6   9   31.90    6.30
   1   6  -9   25.60    5.70
  -1   6   9   21.20    4.70
  -1   6   9   19.70    5.00
   1   6  -9   12.10    4.50
   1  -6  -9   37.30    8.70
  -1  -6   9   44.00    6.20
  -1  -6   9   22.70    5.00
   1  -6  -9   21.00    5.40
  -1  -6   9   12.70    4.30
  -1  -6   9   27.60    5.90
  -1  -6   9   21.80    5.30
   1   6  -8   11.10    4.00
  -1   6   8   10.80    3.80
   1   6  -8   10.80    3.90
   1   6  -8    9.90    3.40
  -1   6   8    4.50    3.10
  -1   6   8    4.50    3.00
  -1   6   8    9.00    3.60
   1   6  -8    8.60    2.80
  -1   6   8    9.30    3.20
   1  -6  -8    4.30    3.20
   1  -6  -8    6.40    3.50
   1  -6  -8    9.50    2.80
  -1  -6   8    6.60    2.50
  -1  -6   8    6.60    3.50
  -1  -6   8    8.90    3.60
  -1  -6   8    5.80    3.10
  -1  -6   8    2.30    2.50
  -1  -6   8    1.20    2.70
   1  -6  -8    7.10    2.80
   1   6  -7    3.60    3.10
  -1   6   7   16.80    4.00
   1   6  -7   10.40    3.40
  -1   6   7   10.10    3.40
  -1   6   7   12.60    3.80
  -1   6   7   10.70    3.50
   1   6  -7   13.50    2.90
   1   6  -7    5.40    2.80
   1   6  -7    9.00    3.30
  -1   6   7   13.00    3.60
   1  -6  -7   10.60    2.80
  -1  -6   7    7.90    2.60
   1  -6  -7   12.70    3.90
   1  -6  -7   10.90    3.30
   1  -6  -7   11.90    3.20
  -1  -6   7   12.10    3.30
  -1  -6   7    8.40    3.50
   1  -6  -7   11.10    3.50
  -1  -6   7    7.60    2.90
  -1  -6   7   10.60    3.40
  -1  -6   7    8.10    3.30
   1  -6  -7    6.40    3.30
   1   6  -6   86.09    6.20
   1   6  -6   82.59    4.70
  -1   6   6   82.79    6.40
  -1   6   6   76.89    6.00
   1   6  -6   80.49    6.50
  -1   6   6   83.09    5.30
  -1   6   6   83.69    6.40
  -1   6   6   82.69    6.20
  -1   6   6   73.89    5.80
  -1   6   6   74.59    6.20
   1   6  -6   75.29    5.80
  -1   6   6   76.99    5.70
   1   6  -6   61.09    5.00
   1   6  -6   85.39    6.20
  -1   6   6   81.49    4.30
  -1   6   6   79.99    5.70
   1   6  -6   75.99    5.10
  -1  -6   6   85.29    6.40
   1  -6  -6   71.49    5.70
   1  -6  -6   79.09    6.40
  -1  -6   6   83.49    5.20
   1  -6  -6   85.39    6.40
   1  -6  -6   86.39    5.70
  -1  -6   6   84.19    5.80
  -1  -6   6   70.39    4.50
   1  -6  -6   85.29    5.50
   1  -6  -6   76.59    6.10
  -1  -6   6   92.89    6.70
   1  -6  -6   76.39    5.20
  -1  -6   6   80.49    4.50
   1  -6  -6   74.29    5.70
  -1  -6   6   82.49    6.30
   1  -6  -6   77.69    3.90
   1  -6  -6   72.29    5.80
  -1   6   5   84.69    5.70
   1   6  -5   85.09    4.30
  -1   6   5   87.69    5.00
  -1   6   5   73.79    5.50
  -1   6   5   85.19    5.90
   1   6  -5   74.99    4.70
   1   6  -5   87.79    4.80
  -1   6   5   78.49    5.70
  -1   6   5   88.09    5.60
   1   6  -5   80.99    5.40
  -1   6   5   76.39    5.40
   1   6  -5   91.09    5.70
  -1   6   5   92.29    5.70
   1   6  -5   87.39    6.10
   1   6  -5   81.49    5.20
  -1   6   5   83.29    4.20
   1   6  -5   82.69    5.50
  -1   6   5   88.19    5.60
  -1   6   5   75.89    5.60
  -1   6   5   86.89    5.40
  -1   6   5   81.49    5.90
   1   6  -5   70.69    5.60
   1   6  -5   76.79    5.70
  -1  -6   5   82.49    5.70
   1  -6  -5   84.99    5.30
  -1  -6   5   81.69    5.80
  -1  -6   5   83.09    4.40
   1  -6  -5   80.69    5.70
  -1  -6   5   88.39    6.00
  -1  -6   5   81.49    4.60
   1  -6  -5   83.39    4.00
  -1  -6   5   83.89    5.20
  -1  -6   5   68.99    4.30
   1  -6  -5   81.89    4.90
  -1  -6   5   88.39    6.00
   1  -6  -5   81.99    5.80
   1  -6  -5   85.69    6.00
  -1  -6   5   89.89    4.30
   1  -6  -5   85.09    5.10
  -1  -6   5   82.69    5.00
   1  -6  -5   82.79    5.40
  -1  -6   5   93.59    5.20
   1  -6  -5   97.99    6.20
  -1  -6   5   79.09    5.70
   1  -6  -5   85.99    5.60
   1  -6  -5   81.69    5.40
   1   6  -4  276.17   10.30
   1   6  -4  290.37   10.50
  -1   6   4  282.37   10.50
   1   6  -4  288.27    9.50
   1   6  -4  276.17    9.20
  -1   6   4  253.77   10.30
  -1   6   4  280.57    8.80
   1   6  -4  273.67   10.10
   1   6  -4  256.87    9.80
  -1   6   4  280.47   10.50
  -1   6   4  297.97    9.10
  -1   6   4  278.47   10.50
  -1   6   4  301.67   10.80
  -1   6   4  286.47    9.90
   1   6  -4  278.27   10.70
   1   6  -4  268.07   10.70
  -1   6   4  287.57   11.10
   1   6  -4  273.17    8.70
   1   6  -4  294.77   11.40
  -1   6   4  281.77   10.40
  -1   6   4  294.97   11.10
  -1   6   4  285.37   10.80
  -1   6   4  284.27   10.70
   1  -6  -4  292.37   11.20
   1  -6  -4  274.27   10.30
  -1  -6   4  271.97   10.90
  -1  -6   4  276.87    9.20
   1  -6  -4  294.07    9.80
  -1  -6   4  290.77   10.80
   1  -6  -4  275.77    8.80
   1  -6  -4  276.67   10.20
  -1  -6   4  270.97    8.60
  -1  -6   4  266.37    9.60
  -1  -6   4  286.77   11.10
   1  -6  -4  290.37   10.60
  -1  -6   4  259.67   10.60
   1  -6  -4  278.47   10.80
  -1  -6   4  293.77   10.10
  -1  -6   4  280.57    9.50
   1  -6  -4  269.67   10.80
   1  -6  -4  267.17    9.60
   1  -6  -4  282.27   10.60
  -1  -6   4  284.17    9.40
   1  -6  -4  276.67   10.70
  -1  -6   4  277.47   10.10
  -1  -6   4  270.57    9.80
  -1   6   3  116.79    5.50
   1   6  -3  110.89    4.60
  -1   6   3  105.39    4.40
  -1   6   3  115.99    6.60
   1   6  -3  105.89    4.80
   1   6  -3  100.09    5.20
  -1   6   3  109.29    5.80
   1   6  -3  109.49    5.60
  -1   6   3  104.59    4.90
  -1   6   3  111.29    5.40
   1   6  -3  105.99    3.90
  -1   6   3  119.99    5.50
   1   6  -3  103.09    5.80
  -1   6   3  104.19    5.50
   1   6  -3  116.49    4.40
  -1   6   3  102.19    5.40
   1   6  -3   99.19    4.20
  -1   6   3  104.89    5.40
   1   6  -3  111.99    5.10
   1   6  -3  103.09    5.60
  -1   6   3  116.89    5.80
   1   6  -3  106.09    5.10
  -1   6   3  118.29    5.60
   1  -6  -3  106.59    5.00
  -1  -6   3  106.59    4.30
  -1  -6   3  113.99    5.10
   1  -6  -3  112.39    4.60
  -1  -6   3  109.29    4.70
   1  -6  -3  107.99    5.00
  -1  -6   3  112.59    5.40
  -1  -6   3  108.39    5.50
   1  -6  -3  106.99    4.50
   1  -6  -3  112.99    5.50
   1  -6  -3  106.59    5.60
   1  -6  -3  105.79    5.60
  -1  -6   3   96.19    5.10
   1  -6  -3  110.79    4.50
   1  -6  -3  109.99    5.60
   1  -6  -3  108.29    5.70
   1  -6  -3  115.89    5.50
  -1  -6   3  111.09    4.40
   1  -6  -3  103.89    5.70
  -1  -6   3  114.39    5.90
  -1  -6   3  108.29    5.50
  -1  -6   3  105.89    4.20
  -1   6   2   58.79    3.90
   1   6  -2   60.09    3.80
  -1   6   2   54.89    3.70
  -1   6   2   57.69    3.90
   1   6  -2   51.99    3.00
  -1   6   2   49.99    4.00
  -1   6   2   55.79    3.60
   1   6  -2   59.29    2.70
   1   6  -2   55.79    3.10
  -1   6   2   55.09    3.10
  -1   6   2   52.29    3.40
  -1   6   2   60.09    3.40
   1   6  -2   57.29    3.10
   1   6  -2   54.79    2.30
  -1   6   2   57.49    3.80
   1   6  -2   57.19    3.90
  -1   6   2   58.29    3.50
   1   6  -2   56.49    3.60
  -1   6   2   50.99    3.30
   1   6  -2   56.29    2.80
   1   6  -2   52.69    3.50
  -1  -6   2   54.49    3.60
  -1  -6   2   51.69    3.60
  -1  -6   2   54.19    3.40
  -1  -6   2   59.49    3.10
  -1  -6   2   52.99    3.20
   1  -6  -2   64.69    3.70
   1  -6  -2   53.39    4.00
   1  -6  -2   55.59    4.00
  -1  -6   2   58.89    3.70
   1  -6  -2   55.39    3.20
   1  -6  -2   55.19    3.10
   1  -6  -2   58.89    3.30
   1  -6  -2   55.79    3.70
  -1  -6   2   48.40    3.50
  -1  -6   2   56.79    2.60
  -1  -6   2   59.69    3.70
  -1  -6   2   57.29    2.90
   1  -6  -2   62.49    3.70
  -1  -6   2   55.99    2.50
   1  -6  -2   56.59    2.60
   1  -6  -2   51.89    3.50
   1  -6  -2   60.09    2.80
   1  -6  -2   53.29    3.70
   1  -6  -2   49.60    3.60
  -1   6   1 1519.65   39.80
   1   6  -1 1519.75   40.70
   1   6  -1 1578.34   39.80
   1   6  -1 1571.84   40.70
  -1   6   1 1551.14   39.10
  -1   6   1 1562.24   40.60
  -1   6   1 1566.04   40.90
   1   6  -1 1530.15   39.80
   1   6  -1 1557.14   40.80
  -1   6   1 1608.64   40.20
  -1   6   1 1584.64   41.20
  -1   6   1 1494.65   40.30
   1   6  -1 1497.35   40.50
  -1   6   1 1620.04   41.00
   1   6  -1 1544.35   39.20
  -1   6   1 1492.15   41.10
   1   6  -1 1619.14   41.10
   1   6  -1 1621.44   39.50
   1   6  -1 1546.55   39.40
  -1   6   1 1625.34   40.80
   1   6  -1 1586.14   39.30
   1  -6  -1 1581.44   40.00
  -1  -6   1 1516.75   40.50
   1  -6  -1 1531.95   41.30
  -1  -6   1 1583.54   40.90
   1  -6  -1 1571.84   41.90
  -1  -6   1 1539.25   39.20
   1  -6  -1 1569.24   41.00
   1  -6  -1 1572.44   40.90
   1  -6  -1 1572.94   40.40
   1  -6  -1 1533.05   39.10
  -1  -6   1 1588.34   39.60
  -1  -6   1 1515.75   39.30
  -1  -6   1 1541.15   40.90
   1  -6  -1 1631.34   43.30
   1  -6  -1 1591.24   40.60
   1   6   0   76.39    3.50
   1   6   0   78.59    3.80
  -1   6   0   74.59    4.10
  -1   6   0   78.99    3.00
  -1   6   0   84.49    3.80
   1   6   0   79.59    3.40
   1   6   0   81.49    3.60
   1   6   0   77.09    3.60
   1   6   0   77.59    4.20
   1   6   0   77.39    3.50
  -1   6   0   75.19    4.10
   1   6   0   78.99    4.20
  -1   6   0   77.39    4.50
  -1   6   0   77.29    3.80
  -1   6   0   80.79    4.30
  -1   6   0   73.59    3.80
   1   6   0   75.69    3.30
   1   6   0   80.09    4.10
   1   6   0   81.39    4.10
  -1   6   0   81.19    3.10
  -1   6   0   76.89    4.10
  -1   6   0   78.69    4.10
  -1  -6   0   78.09    3.30
   1  -6   0   76.09    4.10
   1  -6   0   82.89    4.30
   1  -6   0   77.39    5.60
   1  -6   0   82.39    3.80
   1  -6   0   74.59    4.30
  -1  -6   0   74.59    3.30
   1  -6   0   79.29    4.00
   1  -6   0   79.49    3.20
  -1  -6   0   73.29    4.00
  -1  -6   0   73.79    4.30
   1  -6   0   81.49    3.90
   1  -6   0   81.59    4.10
   1  -6   0   83.89    4.10
   1  -6   0   80.19    3.80
  -1  -6   0   73.79    3.50
  -1  -6   0   80.09    3.50
  -1  -6   0   74.39    3.50
  -1  -6   0   80.09    4.20
  -1  -6   0   77.09    3.40
  -1   6  -1   98.59    4.80
  -1   6  -1   94.99    5.10
  -1   6  -1   93.09    4.80
  -1   6  -1   94.39    4.40
   1   6   1   94.89    3.60
   1   6   1   96.79    4.50
   1   6   1  100.09    4.60
   1   6   1  102.79    4.80
  -1   6  -1   96.69    4.50
   1   6   1  102.69    4.90
  -1   6  -1   96.79    5.00
   1   6   1   95.19    4.50
   1   6   1   95.99    4.20
   1   6   1  101.79    5.00
   1   6   1   92.59    3.10
   1   6   1   99.39    4.60
   1   6   1   98.69    4.30
  -1   6  -1   99.09    4.60
  -1   6  -1   98.39    4.70
   1   6   1   97.49    4.20
  -1   6  -1   99.09    4.20
  -1   6  -1   98.99    4.80
  -1  -6  -1   99.49    4.30
  -1  -6  -1   96.89    3.60
  -1  -6  -1  101.89    4.40
  -1  -6  -1   95.99    4.30
   1  -6   1  101.89    4.60
   1  -6   1   94.09    4.60
  -1  -6  -1   98.39    4.60
   1  -6   1   97.99    4.90
  -1  -6  -1  101.79    3.20
   1  -6   1  101.39    4.50
   1  -6   1   95.09    4.50
  -1  -6  -1   96.69    4.40
   1  -6   1   97.39    4.60
   1  -6   1   97.59    5.00
  -1  -6  -1  105.39    4.70
  -1  -6  -1  101.59    4.80
   1  -6   1  101.59    4.90
   1  -6   1  100.19    5.00
  -1  -6  -1  107.39    5.30
   1  -6   1   96.69    4.20
  -1  -6  -1   94.89    4.70
   1   6   2  833.72   23.30
  -1   6  -2  811.82   22.60
  -1   6  -2  836.42   23.40
   1   6   2  832.92   22.70
  -1   6  -2  794.62   22.90
  -1   6  -2  834.32   23.80
   1   6   2  829.02   23.20
   1   6   2  816.02   22.50
   1   6   2  836.72   23.50
   1   6   2  764.12   23.30
  -1   6  -2  831.32   22.80
   1   6   2  840.02   21.00
  -1   6  -2  791.12   22.20
  -1   6  -2  809.12   23.20
   1   6   2  817.12   22.10
  -1   6  -2  814.32   23.10
   1   6   2  816.52   23.10
  -1   6  -2  824.42   23.00
  -1   6  -2  807.52   23.00
   1   6   2  843.42   22.80
  -1   6  -2  830.82   23.00
   1   6   2  838.82   23.50
   1   6   2  807.22   21.40
   1  -6   2  806.12   23.30
  -1  -6  -2  794.12   22.90
   1  -6   2  818.12   23.00
   1  -6   2  827.32   22.90
   1  -6   2  837.22   23.10
  -1  -6  -2  684.83   22.60
   1  -6   2  767.92   22.70
  -1  -6  -2  841.42   21.60
  -1  -6  -2  816.72   23.20
   1  -6   2  802.32   22.20
  -1  -6  -2  821.52   22.00
  -1  -6  -2  825.72   22.60
  -1  -6  -2  814.22   22.80
   1  -6   2  824.82   23.00
   1  -6   2  803.32   23.20
  -1  -6  -2  803.12   22.70
  -1  -6  -2  860.21   23.30
   1  -6   2  794.02   22.50
  -1  -6  -2  807.62   23.70
   1  -6   2  799.62   23.60
  -1  -6  -2  814.92   22.90
  -1   6  -3  246.78    9.70
   1   6   3  232.58    9.50
   1   6   3  228.48    8.50
  -1   6  -3  234.88    9.10
   1   6   3  251.17    9.00
   1   6   3  246.98    9.40
   1   6   3  240.88    8.00
  -1   6  -3  234.28    9.30
   1   6   3  239.88    9.70
   1   6   3  236.38    9.30
   1   6   3  240.88    8.90
  -1   6  -3  237.68    9.10
   1   6   3  240.88    9.30
   1   6   3  250.37    9.20
  -1   6  -3  232.78    7.10
   1   6   3  241.08    8.30
  -1   6  -3  231.68    7.80
  -1   6  -3  242.28    8.80
  -1   6  -3  227.08    9.30
  -1   6  -3  255.77    9.90
   1   6   3  225.48    9.10
  -1   6  -3  241.28    9.40
   1   6   3  247.48    9.70
   1   6   3  238.08    7.20
  -1   6  -3  243.88    9.30
   1  -6   3  227.88    9.20
  -1  -6  -3  235.38    8.20
   1  -6   3  225.18    8.90
  -1  -6  -3  238.18    9.50
  -1  -6  -3  226.08    9.00
   1  -6   3  238.08    9.60
  -1  -6  -3  233.68    9.20
   1  -6   3  232.78    7.10
  -1  -6  -3  245.88    9.20
   1  -6   3  235.18    9.00
  -1  -6  -3  236.38    7.20
   1  -6   3  238.58    9.30
   1  -6   3  231.18    9.20
  -1  -6  -3  246.68    9.60
   1  -6   3  208.18    8.60
  -1  -6  -3  235.48    9.20
  -1  -6  -3  242.68    9.00
   1  -6   3  241.08    9.20
   1  -6   3  231.08    8.80
   1  -6   3  239.28    9.20
  -1  -6  -3  236.28    8.60
  -1   6  -4   93.79    6.00
   1   6   4   99.89    5.80
   1   6   4   91.89    5.90
   1   6   4   81.39    5.50
   1   6   4   87.79    5.50
  -1   6  -4   82.79    5.10
   1   6   4   86.09    5.90
  -1   6  -4   86.89    5.50
   1   6   4   88.09    4.60
   1   6   4   88.09    5.30
   1   6   4   95.89    5.20
  -1   6  -4   84.49    5.30
   1   6   4   78.09    4.40
   1   6   4   91.29    5.30
   1   6   4   94.69    8.30
  -1   6  -4   87.89    6.00
  -1   6  -4   84.49    5.50
  -1   6  -4   83.59    4.00
   1   6   4   90.79    4.80
  -1   6  -4   88.29    5.40
  -1   6  -4   90.09    6.60
  -1   6  -4   77.89    5.50
   1  -6   4   86.19    5.50
   1  -6   4   87.49    5.30
   1  -6   4   64.39    4.80
  -1  -6  -4   86.79    4.70
  -1  -6  -4   84.69    5.40
  -1  -6  -4   92.29    6.70
  -1  -6  -4   92.29    6.20
   1  -6   4   82.99    5.50
  -1  -6  -4   84.59    5.50
   1  -6   4   90.99    5.50
  -1  -6  -4   80.89    5.20
   1  -6   4   85.19    5.40
  -1  -6  -4   97.19    5.60
  -1  -6  -4   84.39    5.40
   1  -6   4   86.99    5.10
   1  -6   4   91.29    5.90
  -1  -6  -4   90.89    5.00
   1  -6   4   86.59    3.90
  -1  -6  -4   91.49    5.90
   1  -6   4   87.59    4.00
   1  -6   4   93.29    5.70
  -1   6  -5   16.90    3.00
  -1   6  -5   24.40    3.90
   1   6   5   20.50    3.30
   1   6   5   24.80    3.10
   1   6   5   22.20    3.70
  -1   6  -5   21.60    4.00
  -1   6  -5   20.00    3.60
   1   6   5   17.80    2.80
   1   6   5   21.30    3.10
  -1   6  -5   22.70    3.90
  -1   6  -5   18.00    4.20
  -1   6  -5   20.70    4.10
   1   6   5   15.20    2.60
   1   6   5   24.20    3.80
  -1   6  -5   18.00    2.40
   1   6   5   14.70    3.40
   1   6   5   27.70    4.10
  -1   6  -5   18.60    3.30
  -1   6  -5   19.50    3.10
   1   6   5   22.40    4.20
   1   6   5   19.90    3.50
  -1  -6  -5   24.50    3.30
  -1  -6  -5   21.40    3.90
   1  -6   5   19.30    3.50
  -1  -6  -5   22.10    3.70
   1  -6   5   25.20    4.00
   1  -6   5   20.60    3.50
   1  -6   5   20.90    3.90
  -1  -6  -5   15.10    2.10
   1  -6   5   22.00    3.30
  -1  -6  -5   17.90    2.70
   1  -6   5   22.30    2.70
  -1  -6  -5   23.20    4.00
  -1  -6  -5   19.70    3.20
  -1  -6  -5   17.90    3.20
  -1  -6  -5   18.20    3.60
  -1  -6  -5   18.00    3.30
  -1  -6  -5   20.00    3.80
   1  -6   5   19.30    3.30
   1  -6   5   22.00    3.40
   1  -6   5   19.50    3.70
   1  -6   5   18.00    3.50
   1  -6   5   11.60    2.80
   1  -6   5   18.40    3.40
  -1   6  -6   33.50    4.70
   1   6   6   33.50    5.70
   1   6   6   44.70    7.20
   1   6   6   32.80    3.60
   1   6   6   39.80    5.20
   1   6   6   48.40    5.00
   1   6   6   38.20    5.10
  -1   6  -6   43.00    5.00
  -1   6  -6   38.70    4.90
   1   6   6   45.10    5.30
   1   6   6   31.60    4.00
   1   6   6   32.60    3.90
  -1   6  -6   37.80    4.90
  -1   6  -6   36.20    3.50
   1   6   6   29.00    4.60
  -1   6  -6   37.00    5.00
  -1  -6  -6   45.30    3.70
  -1  -6  -6   28.50    4.60
  -1  -6  -6   42.80    4.50
  -1  -6  -6   39.90    5.20
  -1  -6  -6   39.50    4.90
   1  -6   6   40.50    4.70
  -1  -6  -6   41.10    5.10
   1  -6   6   32.10    4.20
   1  -6   6   47.70    5.30
   1  -6   6   27.70    4.20
  -1  -6  -6   38.80    4.30
   1  -6   6   34.20    4.70
   1  -6   6   40.10    4.70
   1  -6   6   40.30    4.80
   1   6   7   32.90    5.90
  -1   6  -7   29.80    4.30
  -1   6  -7   36.10    5.10
   1   6   7   34.00    4.20
   1   6   7   43.80    5.40
  -1   6  -7   45.20    5.60
  -1   6  -7   46.10    6.00
   1   6   7   41.50    5.60
   1   6   7   34.00    4.30
   1   6   7   37.70    5.60
   1  -6   7   34.10    4.70
   1  -6   7   39.00    5.20
   1  -6   7   41.50    5.80
  -1  -6  -7   41.50    4.60
   1  -6   7   32.50    4.00
  -1  -6  -7   36.40    4.80
  -1  -6  -7   31.00    5.20
   1  -6   7   37.20    5.20
  -1  -6  -7   43.50    5.60
   1  -6   7   26.00    4.90
   1  -6   7   33.40    4.90
  -1   6  -8   50.09    6.50
   1   6   8   45.30    6.00
  -1   6  -8   45.30    5.10
   1   6   8   57.39    6.90
  -1   6  -8   56.39    6.60
   1   6   8   51.39    6.70
  -1   6  -8   55.59    7.10
   1   6   8   53.39    6.10
   1  -6   8   48.80    6.10
   1  -6   8   56.59    6.50
   1  -6   8   58.59    6.80
   1  -6   8   46.00    5.90
   1  -6   8   44.10    5.40
  -1  -6  -8   63.29    6.50
   1  -6   8   44.90    6.00
  -1  -6  -8   44.10    6.20
   1   6   9   -1.00    2.80
   1   6   9    3.30    3.90
  -1   6  -9   -1.40    3.30
   1   6   9    0.00    3.40
  -1   6  -9    1.50    3.10
  -1   6  -9   -3.30    2.50
  -1  -6  -9   -0.90    2.70
   1  -6   9    1.20    2.90
  -1  -6  -9    1.90    3.10
   1  -6   9    4.10    3.40
   1  -6   9   -2.20    2.70
   1  -6   9   -2.40    2.70
   1  -6   9   -0.50    3.00
   1   6  10   15.20    5.70
   1   6  10   17.30    6.20
   1   6  10   24.50    6.10
  -1   6 -10   18.30    5.60
  -1   6 -10   20.00    5.90
   1  -6  10   21.20    5.90
   1  -6  10   21.50    6.10
   1  -6  10   18.00    5.30
  -1  -6 -10   16.90    5.30
   1  -6  10   13.50    4.90
  -1  -6 -10   23.30    6.10
   1   7 -10    4.80    3.90
  -1   7  10    6.40    3.70
  -1   7  10    1.50    3.50
   1   7 -10   -0.90    3.10
  -1   7  10   -5.10    2.80
   1   7 -10   -2.60    2.70
  -1   7  10    1.90    3.40
  -1  -7  10   -1.10    2.80
  -1  -7  10   -1.30    3.10
   1  -7 -10   -1.10    3.20
  -1  -7  10    0.90    3.90
  -1  -7  10    0.80    3.40
  -1  -7  10   -1.80    2.80
   1  -7 -10    5.30    3.50
   1   7  -9    9.40    3.80
   1   7  -9    8.90    3.90
  -1   7   9   14.40    4.20
  -1   7   9    1.00    2.90
   1   7  -9   20.50    5.40
  -1   7   9   14.50    4.60
  -1   7   9    7.80    4.00
  -1   7   9   10.30    4.30
  -1  -7   9    9.20    4.10
  -1  -7   9   12.20    4.50
   1  -7  -9    7.10    5.40
  -1  -7   9    9.90    3.70
  -1  -7   9   17.80    5.10
   1  -7  -9    4.40    3.50
  -1  -7   9   14.50    4.50
   1   7  -8    5.60    2.70
  -1   7   8    6.70    3.80
  -1   7   8    4.80    3.60
  -1   7   8    3.30    3.00
   1   7  -8    6.70    3.60
  -1   7   8    6.20    3.10
   1   7  -8    4.60    2.20
  -1   7   8    7.30    3.40
   1   7  -8    3.00    3.00
  -1  -7   8    5.00    3.20
   1  -7  -8    5.90    2.80
  -1  -7   8    5.10    3.00
  -1  -7   8    6.40    3.70
  -1  -7   8    9.20    2.70
  -1  -7   8    2.10    2.20
   1  -7  -8    2.20    2.50
   1  -7  -8    5.30    3.40
  -1  -7   8    3.00    2.90
   1  -7  -8    7.60    3.50
  -1   7   7    4.40    2.70
   1   7  -7    2.60    1.70
  -1   7   7    4.50    2.90
   1   7  -7    1.10    2.30
   1   7  -7    1.30    2.60
   1   7  -7    4.60    2.60
  -1   7   7    6.90    3.30
  -1   7   7    8.60    3.30
   1  -7  -7    7.30    2.70
  -1  -7   7    2.50    2.60
  -1  -7   7    7.40    2.60
  -1  -7   7    4.40    3.10
  -1  -7   7    7.90    2.70
  -1  -7   7    5.70    2.60
   1  -7  -7    4.00    2.80
   1  -7  -7    4.10    2.90
  -1  -7   7    6.10    2.80
   1  -7  -7    4.90    2.80
   1  -7  -7    2.60    2.20
  -1   7   6   17.60    3.80
  -1   7   6   24.50    4.20
   1   7  -6   20.40    4.00
   1   7  -6   21.10    3.90
   1   7  -6   16.40    2.90
  -1   7   6   19.50    3.70
  -1   7   6   22.10    4.10
   1   7  -6   20.90    3.90
   1   7  -6   16.10    2.50
  -1   7   6   19.20    3.60
  -1   7   6   15.20    3.80
   1   7  -6   22.80    4.00
  -1   7   6   15.20    2.80
  -1   7   6   18.60    2.50
  -1   7   6   18.90    3.80
   1  -7  -6   20.60    4.30
   1  -7  -6   18.70    3.10
   1  -7  -6   15.70    2.40
   1  -7  -6   17.00    3.20
   1  -7  -6   20.60    3.70
  -1  -7   6   16.60    3.10
  -1  -7   6   23.90    4.00
   1  -7  -6   19.60    3.60
   1  -7  -6   22.90    4.20
  -1  -7   6   21.70    5.00
   1  -7  -6   19.80    4.00
   1  -7  -6   23.90    3.50
  -1  -7   6   21.10    4.10
  -1  -7   6   19.40    3.90
  -1  -7   6   18.70    2.80
  -1   7   5  212.28    7.60
  -1   7   5  237.98    9.90
   1   7  -5  213.48   10.00
  -1   7   5  213.28    7.80
   1   7  -5  209.98    8.40
   1   7  -5  207.18    9.80
   1   7  -5  225.58    9.60
   1   7  -5  217.48   10.40
  -1   7   5  221.18    9.50
   1   7  -5  212.08    9.40
  -1   7   5  210.88    9.60
  -1   7   5  207.78    9.70
   1   7  -5  210.18    9.00
   1   7  -5  220.28    7.70
   1   7  -5  214.28    8.20
  -1   7   5  228.78   10.30
  -1   7   5  215.78    9.70
  -1   7   5  225.38   10.40
  -1   7   5  222.88    8.80
  -1   7   5  217.68    9.50
  -1  -7   5  219.78    8.80
  -1  -7   5  200.98    7.90
   1  -7  -5  218.38   10.20
   1  -7  -5  222.58   10.10
   1  -7  -5  210.68    9.50
  -1  -7   5  215.78    9.00
   1  -7  -5  213.88    9.80
   1  -7  -5  231.18    9.60
  -1  -7   5  210.38    9.20
  -1  -7   5  214.68    9.00
  -1  -7   5  212.28    7.40
   1  -7  -5  208.98    9.40
  -1  -7   5  216.78   10.20
  -1  -7   5  213.98    8.50
  -1  -7   5  221.68   10.30
   1  -7  -5  208.08    9.90
  -1  -7   5  207.98    9.80
   1  -7  -5  220.48    8.70
   1  -7  -5  215.98    7.70
  -1  -7   5  223.08    9.90
  -1  -7   5  200.98    8.10
   1  -7  -5  220.28    8.80
   1   7  -4    2.50    1.50
   1   7  -4    2.10    1.60
  -1   7   4    8.20    2.30
  -1   7   4   -1.60    1.20
  -1   7   4    1.70    1.30
   1   7  -4    0.10    1.60
  -1   7   4    1.60    1.60
   1   7  -4    1.30    0.90
  -1   7   4    5.70    2.30
   1   7  -4    3.10    1.50
  -1   7   4    0.70    1.50
   1   7  -4    1.60    1.90
  -1   7   4    1.50    1.80
  -1   7   4   -0.30    1.40
  -1   7   4    0.50    1.00
  -1   7   4    1.80    1.60
  -1   7   4    3.10    1.70
   1   7  -4    1.60    1.60
   1   7  -4   -0.70    1.50
   1   7  -4    0.90    1.30
  -1   7   4    2.80    1.60
   1   7  -4    3.80    1.40
   1   7  -4    3.70    1.60
  -1  -7   4    1.20    1.00
   1  -7  -4    2.50    1.70
   1  -7  -4    1.40    1.20
   1  -7  -4    1.20    1.40
  -1  -7   4    3.30    1.60
  -1  -7   4   -0.50    1.30
  -1  -7   4    2.30    1.20
  -1  -7   4    1.40    0.90
   1  -7  -4    0.60    1.20
  -1  -7   4    0.00    1.40
   1  -7  -4    2.00    1.70
   1  -7  -4    3.80    2.10
   1  -7  -4    0.70    1.20
   1  -7  -4    3.00    1.60
  -1  -7   4    0.60    1.50
  -1  -7   4    1.30    2.00
  -1  -7   4    3.00    1.40
   1  -7  -4    2.30    1.30
  -1  -7   4    2.30    1.50
   1  -7  -4    2.10    1.90
   1  -7  -4    1.80    1.50
  -1   7   3  481.75   14.60
   1   7  -3  488.75   14.00
  -1   7   3  470.05   15.10
   1   7  -3  467.45   14.50
  -1   7   3  489.35   15.70
  -1   7   3  495.95   16.00
  -1   7   3  471.35   15.00
  -1   7   3  500.65   15.50
   1   7  -3  479.15   14.60
   1   7  -3  444.86   14.80
  -1   7   3  496.95   15.20
  -1   7   3  494.35   15.10
  -1   7   3  470.65   15.50
   1   7  -3  471.55   12.80
   1   7  -3  451.45   15.20
   1   7  -3  463.85   13.80
  -1   7   3  452.35   15.30
   1   7  -3  487.75   16.00
   1   7  -3  479.75   13.60
   1   7  -3  481.05   12.80
  -1   7   3  486.85   14.10
   1   7  -3  478.95   14.60
   1   7  -3  494.05   15.90
  -1   7   3  480.55   15.20
  -1  -7   3  466.85   14.20
  -1  -7   3  465.25   14.50
   1  -7  -3  493.55   16.00
   1  -7  -3  484.15   15.70
  -1  -7   3  498.55   15.60
  -1  -7   3  495.75   15.30
   1  -7  -3  478.95   13.60
   1  -7  -3  471.25   14.70
   1  -7  -3  487.15   15.40
   1  -7  -3  480.35   14.10
  -1  -7   3  470.75   13.40
   1  -7  -3  495.05   15.60
   1  -7  -3  473.55   14.20
  -1  -7   3  476.15   14.40
  -1  -7   3  470.25   13.90
   1  -7  -3  474.95   14.60
   1  -7  -3  490.55   13.90
  -1  -7   3  470.25   15.50
  -1  -7   3  458.15   15.70
  -1  -7   3  468.15   13.60
   1   7  -2   59.49    3.60
   1   7  -2   55.89    3.40
  -1   7   2   70.49    3.90
  -1   7   2   62.99    4.40
  -1   7   2   69.39    4.00
  -1   7   2   80.59    4.20
  -1   7   2   69.49    5.00
   1   7  -2   66.89    3.40
  -1   7   2   73.49    3.90
  -1   7   2   62.39    4.00
   1   7  -2   62.39    3.20
   1   7  -2   65.89    4.10
   1   7  -2   58.79    4.10
   1   7  -2   63.39    3.10
   1   7  -2   60.79    4.20
   1   7  -2   55.19    4.10
  -1   7   2   75.29    3.80
  -1   7   2   69.69    4.50
   1  -7  -2   72.59    4.30
  -1  -7   2   62.09    3.30
   1  -7  -2   63.69    3.80
   1  -7  -2   76.29    4.50
   1  -7  -2   71.49    3.90
   1  -7  -2   69.99    2.90
   1  -7  -2   72.89    4.20
   1  -7  -2   72.09    3.70
   1  -7  -2   68.59    3.00
  -1  -7   2   67.29    4.20
  -1  -7   2   63.29    4.10
   1  -7  -2   66.09    3.70
  -1  -7   2   56.69    3.00
  -1  -7   2   54.39    4.10
  -1  -7   2   60.09    3.30
   1  -7  -2   75.59    4.20
   1  -7  -2   67.49    4.30
  -1  -7   2   68.69    3.00
  -1  -7   2   65.79    4.00
  -1   7   1   45.50    3.30
   1   7  -1   44.70    3.20
   1   7  -1   48.40    2.90
  -1   7   1   48.40    3.60
   1   7  -1   47.30    2.50
   1   7  -1   48.40    3.30
   1   7  -1   47.00    2.50
   1   7  -1   36.50    3.00
  -1   7   1   44.80    3.40
   1   7  -1   48.20    2.30
   1   7  -1   49.60    3.50
   1   7  -1   43.10    2.20
  -1   7   1   47.40    3.10
   1   7  -1   46.30    3.40
   1   7  -1   40.30    2.70
  -1   7   1   46.10    3.20
  -1   7   1   40.60    3.90
  -1   7   1   46.20    2.10
  -1   7   1   43.40    3.10
  -1   7   1   44.60    3.40
  -1   7   1   49.30    3.30
  -1   7   1   45.40    2.80
  -1  -7   1   40.40    3.20
   1  -7  -1   43.20    2.90
   1  -7  -1   48.60    3.40
  -1  -7   1   46.70    3.40
   1  -7  -1   47.40    2.20
   1  -7  -1   43.20    3.10
   1  -7  -1   49.80    3.60
  -1  -7   1   46.00    2.40
  -1  -7   1   44.70    3.30
  -1  -7   1   43.50    2.50
   1  -7  -1   50.89    4.00
   1  -7  -1   40.90    3.20
  -1  -7   1   45.60    3.30
   1  -7  -1   41.30    3.00
  -1  -7   1   45.20    3.20
   1  -7  -1   48.00    3.90
   1  -7  -1   49.99    3.30
  -1  -7   1   44.10    2.60
   1  -7  -1   44.60    3.80
   1   7   0  216.18    6.90
  -1   7   0  185.08    7.80
   1   7   0  223.58    7.90
   1   7   0  211.38    7.80
  -1   7   0  206.08    7.70
   1   7   0  218.28    7.80
  -1   7   0  203.18    7.90
  -1   7   0  200.78    7.80
  -1   7   0  191.48    7.80
   1   7   0  214.98    7.30
   1   7   0  206.08    6.90
  -1   7   0  204.48    7.50
   1   7   0  202.18    7.10
   1   7   0  231.28    8.20
   1   7   0  214.98    6.80
  -1   7   0  199.88    7.40
   1   7   0  196.38    7.90
  -1   7   0  195.18    6.20
   1   7   0  221.68    7.90
  -1   7   0  178.98    7.90
  -1   7   0  197.48    7.70
  -1   7   0  212.88    6.30
  -1   7   0  207.58    7.30
   1   7   0  211.78    7.20
   1  -7   0  202.38    7.70
  -1  -7   0  206.68    7.60
   1  -7   0  195.58    7.30
  -1  -7   0  211.18    6.90
   1  -7   0  197.08    8.10
  -1  -7   0  182.88    7.90
  -1  -7   0  221.68    7.90
   1  -7   0  197.18    6.40
   1  -7   0  208.48    7.70
  -1  -7   0  220.88    7.00
  -1  -7   0  217.78    7.00
   1  -7   0  201.38    7.70
  -1  -7   0  206.68    6.90
  -1  -7   0  207.18    7.00
   1  -7   0  186.18    7.70
   1  -7   0  183.48    7.60
  -1  -7   0  207.08    7.90
  -1  -7   0  213.18    7.80
  -1  -7   0  199.18    7.10
   1  -7   0  205.48    7.60
   1  -7   0  196.08    7.30
  -1   7  -1 1420.46   38.30
  -1   7  -1 1455.25   38.20
  -1   7  -1 1482.75   38.70
   1   7   1 1410.86   37.80
  -1   7  -1 1492.95   38.30
   1   7   1 1414.56   40.00
   1   7   1 1453.05   38.30
   1   7   1 1454.45   38.60
  -1   7  -1 1479.05   39.10
   1   7   1 1463.35   37.70
   1   7   1 1450.25   36.90
  -1   7  -1 1443.36   38.90
   1   7   1 1467.55   38.70
   1   7   1 1415.56   37.80
  -1   7  -1 1396.56   38.30
  -1   7  -1 1461.65   38.00
  -1   7  -1 1488.65   38.70
   1   7   1 1472.55   38.20
  -1   7  -1 1410.76   38.50
  -1   7  -1 1468.85   37.40
   1   7   1 1427.86   38.00
   1   7   1 1465.65   37.70
  -1  -7  -1 1446.06   37.70
   1  -7   1 1435.46   38.60
   1  -7   1 1474.15   38.10
   1  -7   1 1443.66   39.00
   1  -7   1 1370.16   37.80
   1  -7   1 1419.26   37.30
  -1  -7  -1 1452.55   37.80
  -1  -7  -1 1442.56   37.80
   1  -7   1 1505.15   38.20
   1  -7   1 1458.45   38.20
  -1  -7  -1 1427.36   38.30
   1  -7   1 1465.15   38.50
  -1  -7  -1 1440.26   37.00
  -1  -7  -1 1460.05   38.00
   1  -7   1 1416.66   38.40
   1  -7   1 1436.16   38.40
  -1  -7  -1 1501.45   38.40
  -1  -7  -1 1387.16   39.10
  -1  -7  -1 1396.26   38.10
   1   7   2   10.20    2.30
   1   7   2    7.70    1.20
   1   7   2    8.50    1.30
  -1   7  -2    6.30    1.90
  -1   7  -2    8.00    2.10
  -1   7  -2    7.00    1.90
  -1   7  -2    7.10    2.30
  -1   7  -2    7.30    1.90
   1   7   2    8.30    2.00
   1   7   2    6.50    1.50
   1   7   2   10.10    2.10
  -1   7  -2    5.80    1.80
   1   7   2    7.00    1.90
   1   7   2    7.70    1.70
  -1   7  -2    7.60    2.00
   1   7   2    7.50    1.90
  -1   7  -2    8.60    2.20
  -1   7  -2    7.00    1.70
   1   7   2    8.60    2.00
  -1   7  -2    9.40    2.10
  -1   7  -2    6.20    2.10
  -1   7  -2   12.50    2.00
   1   7   2    9.10    2.10
   1   7   2   15.90    2.80
   1   7   2    9.90    2.00
  -1  -7  -2    7.50    1.80
  -1  -7  -2    4.20    1.80
  -1  -7  -2    9.00    1.80
   1  -7   2    7.20    1.80
   1  -7   2    4.40    1.70
  -1  -7  -2   11.60    2.10
  -1  -7  -2    3.80    1.50
   1  -7   2    8.60    1.80
  -1  -7  -2    9.30    2.20
  -1  -7  -2    6.90    1.20
   1  -7   2    8.60    2.00
   1  -7   2    8.50    2.10
  -1  -7  -2    7.00    1.80
   1  -7   2    8.00    2.00
  -1  -7  -2    8.80    1.90
   1  -7   2    8.20    2.10
   1  -7   2    8.20    1.80
   1  -7   2    8.00    2.10
   1  -7   2    9.20    2.40
  -1   7  -3  358.06   12.90
   1   7   3  361.26   12.90
   1   7   3  383.66   12.30
   1   7   3  376.26   13.40
  -1   7  -3  382.56   13.70
   1   7   3  352.86   12.90
  -1   7  -3  368.26   11.50
  -1   7  -3  366.76   13.00
  -1   7  -3  380.86   12.70
   1   7   3  372.16   11.90
  -1   7  -3  379.16   12.70
   1   7   3  386.06   13.30
   1   7   3  371.16   12.80
   1   7   3  363.76   11.20
   1   7   3  373.26   12.70
   1   7   3  364.16   12.40
   1   7   3  380.56   13.00
   1   7   3  364.56   12.30
  -1   7  -3  367.96   12.20
  -1   7  -3  379.46   13.30
   1   7   3  369.96   10.60
   1   7   3  362.96   13.20
  -1   7  -3  375.96   13.10
  -1   7  -3  379.66   13.00
  -1  -7  -3  358.16   12.70
  -1  -7  -3  364.36   12.80
   1  -7   3  380.26   12.80
  -1  -7  -3  382.36   12.80
   1  -7   3  350.96   12.70
   1  -7   3  351.06   12.80
   1  -7   3  355.96   12.40
   1  -7   3  372.26   12.90
  -1  -7  -3  377.46   11.20
   1  -7   3  354.36   13.20
  -1  -7  -3  373.16   12.80
  -1  -7  -3  367.46   12.20
   1  -7   3  362.56   12.50
   1  -7   3  368.46   12.90
  -1  -7  -3  383.16   13.60
  -1  -7  -3  379.26   11.50
  -1  -7  -3  381.16   13.30
   1  -7   3  355.46   11.40
  -1  -7  -3  395.16   17.50
   1  -7   3  369.16   12.50
  -1  -7  -3  365.86   13.10
   1   7   4   83.69    5.40
  -1   7  -4   75.69    5.30
   1   7   4   73.19    5.30
  -1   7  -4   72.99    3.70
  -1   7  -4   78.19    3.60
   1   7   4   75.79    5.30
   1   7   4   72.99    5.00
   1   7   4   75.99    4.30
  -1   7  -4   77.69    5.50
   1   7   4   79.39    4.70
  -1   7  -4   87.89    5.90
  -1   7  -4   77.89    5.40
   1   7   4   85.69    5.50
  -1   7  -4   80.09    5.80
   1   7   4   79.39    5.00
  -1   7  -4   82.09    5.00
   1   7   4   80.59    5.70
  -1   7  -4   79.79    5.20
  -1   7  -4   78.59    5.60
   1   7   4   83.69    4.60
  -1   7  -4   74.29    5.50
   1   7   4   76.79    5.60
   1   7   4   92.09    6.10
   1   7   4   82.69    3.70
  -1  -7  -4   89.39    4.80
   1  -7   4   77.89    5.40
  -1  -7  -4   74.09    5.30
  -1  -7  -4   78.99    5.40
   1  -7   4   79.49    5.40
  -1  -7  -4   77.19    5.40
  -1  -7  -4   85.39    5.50
  -1  -7  -4   75.79    5.10
  -1  -7  -4   75.59    3.60
  -1  -7  -4   88.89    5.90
   1  -7   4   74.29    3.50
   1  -7   4   72.09    5.10
  -1  -7  -4   96.09    6.00
   1  -7   4   90.49    5.40
  -1  -7  -4   79.79    5.40
   1  -7   4   68.59    5.40
   1  -7   4   83.09    5.20
   1  -7   4   74.79    5.50
   1  -7   4   75.49    5.60
   1  -7   4   83.49    5.40
  -1  -7  -4   81.19    4.70
   1   7   5   20.60    3.80
  -1   7  -5   17.20    3.50
   1   7   5   16.30    2.80
   1   7   5   19.60    3.10
   1   7   5   22.00    3.90
  -1   7  -5   16.20    2.20
  -1   7  -5   16.30    3.70
  -1   7  -5   23.30    3.60
   1   7   5   18.90    3.10
  -1   7  -5   14.80    3.20
   1   7   5   25.00    3.80
   1   7   5   11.70    2.60
   1   7   5   19.60    3.80
  -1   7  -5   27.20    4.20
   1   7   5   19.50    2.90
  -1   7  -5   18.70    3.80
   1   7   5   18.30    3.80
   1   7   5   11.30    2.90
  -1   7  -5   23.60    3.90
  -1   7  -5   17.70    3.40
   1  -7   5   19.90    3.80
  -1  -7  -5   18.00    2.20
   1  -7   5   21.40    3.70
  -1  -7  -5   18.20    3.80
   1  -7   5   19.60    3.40
   1  -7   5   23.10    3.80
  -1  -7  -5   22.80    3.60
  -1  -7  -5   17.90    3.90
   1  -7   5   16.90    3.40
  -1  -7  -5   13.80    2.70
   1  -7   5   24.40    3.70
  -1  -7  -5   18.10    3.40
   1  -7   5   15.80    2.50
  -1  -7  -5   14.70    3.40
  -1  -7  -5   19.20    3.10
  -1  -7  -5   23.30    3.30
  -1  -7  -5   19.70    4.50
  -1   7  -6   19.00    4.20
   1   7   6   10.00    2.60
   1   7   6    8.60    3.20
   1   7   6    7.90    2.60
  -1   7  -6   11.10    3.40
   1   7   6    8.40    3.10
   1   7   6   12.30    3.90
  -1   7  -6   10.90    3.30
  -1   7  -6   15.20    2.80
   1   7   6   10.30    3.10
   1   7   6    6.70    3.30
   1   7   6    8.30    3.30
  -1  -7  -6   10.60    3.40
  -1  -7  -6   12.00    3.30
  -1  -7  -6   11.80    3.00
  -1  -7  -6    9.40    3.30
  -1  -7  -6    9.70    3.30
  -1  -7  -6   16.20    2.70
  -1  -7  -6    5.30    2.80
   1  -7   6   13.20    3.10
   1  -7   6    8.50    3.20
   1  -7   6   14.30    3.80
   1  -7   6   10.40    3.10
   1  -7   6    8.10    2.80
   1   7   7   99.49    8.30
   1   7   7   95.39    7.60
  -1   7  -7  101.89    8.10
  -1   7  -7   99.29    7.80
   1   7   7  108.19    8.60
  -1   7  -7  112.69    8.70
   1   7   7  113.99    8.30
   1   7   7  103.49    6.60
   1   7   7  111.09    7.00
  -1   7  -7  100.69    6.00
   1  -7   7  101.39    7.90
  -1  -7  -7  110.59    7.60
  -1  -7  -7  105.49    9.00
   1  -7   7  105.69    7.90
   1  -7   7   93.19    7.90
   1  -7   7  109.89    7.50
  -1  -7  -7  106.39    7.20
   1  -7   7  101.09    7.60
   1  -7   7  104.79    6.50
  -1  -7  -7  116.09    8.60
   1   7   8   -0.70    3.10
  -1   7  -8   -2.30    2.50
  -1   7  -8    1.90    2.70
   1   7   8    6.40    3.50
  -1   7  -8    0.30    3.00
   1   7   8    2.90    3.00
  -1  -7  -8    3.80    3.00
  -1  -7  -8    2.20    3.00
  -1  -7  -8    0.30    2.90
   1  -7   8    3.90    2.70
   1  -7   8    3.10    3.10
   1  -7   8    0.70    3.00
   1  -7   8    5.40    3.30
   1   7   9   75.79    8.50
  -1   7  -9   69.69    8.00
   1   7   9   60.99    7.40
  -1   7  -9   85.79    9.10
   1   7   9   81.49    9.00
  -1   7  -9   81.29    8.30
   1  -7   9   81.49    8.40
   1  -7   9   66.49    7.70
  -1  -7  -9   76.49    8.30
   1  -7   9   84.59    8.30
  -1  -7  -9   82.69    7.90
  -1   7 -10    3.90    4.70
   1   7  10    7.80    4.90
   1   7  10    2.10    4.00
  -1   7 -10    1.20    3.80
   1   7  10   -0.60    3.60
   1  -7  10   -0.20    4.30
   1  -7  10    3.40    4.20
  -1  -7 -10    0.80    3.40
   1  -7  10   -1.70    3.50
  -1  -7 -10   -0.50    3.20
  -1   8  10   51.79    7.70
   1   8 -10   48.20    7.20
   1   8 -10   43.20    7.50
  -1   8  10   53.29    7.60
   1   8 -10   37.00    7.30
  -1   8  10   37.50    6.10
   1  -8 -10   36.30    6.20
  -1  -8  10   48.90    6.80
  -1  -8  10   44.00    7.00
  -1  -8  10   43.10    7.00
  -1  -8  10   53.79    7.30
   1  -8 -10   49.40    7.40
   1   8  -9   35.10    6.00
  -1   8   9   33.00    6.40
  -1   8   9   39.90    5.70
   1   8  -9   39.00    6.40
  -1   8   9   39.10    6.90
  -1   8   9   30.00    6.20
   1   8  -9   37.80    6.50
   1  -8  -9   40.20    7.70
  -1  -8   9   27.50    5.10
  -1  -8   9   36.90    6.10
   1  -8  -9   29.90    6.00
  -1  -8   9   36.40    6.80
  -1  -8   9   29.10    6.20
  -1  -8   9   21.10    5.30
  -1   8   8    5.50    3.60
   1   8  -8    4.50    3.00
  -1   8   8   -0.60    2.50
   1   8  -8    0.50    2.50
  -1   8   8    0.80    2.80
   1   8  -8    2.40    3.50
  -1   8   8   -2.00    2.60
  -1   8   8    3.20    3.10
   1  -8  -8    1.80    3.30
  -1  -8   8    5.60    2.80
  -1  -8   8    5.60    2.80
   1  -8  -8   -0.30    2.00
  -1  -8   8    3.10    2.90
   1  -8  -8    3.00    2.60
  -1  -8   8    1.30    2.90
  -1  -8   8    3.80    2.90
   1   8  -7    0.50    2.00
  -1   8   7   -0.10    2.60
  -1   8   7   -0.60    2.00
   1   8  -7   -0.50    1.50
   1   8  -7   -0.30    2.00
  -1   8   7    1.30    1.80
  -1   8   7    0.10    2.30
  -1   8   7   -2.70    2.00
   1   8  -7   -1.00    1.80
  -1   8   7    1.00    2.30
   1  -8  -7    1.90    2.40
   1  -8  -7   -1.80    1.80
   1  -8  -7    0.60    2.00
   1  -8  -7    3.20    2.90
  -1  -8   7   -1.70    2.10
  -1  -8   7   -0.60    2.10
  -1  -8   7    1.60    2.00
  -1  -8   7    2.30    2.20
  -1  -8   7    1.60    2.50
   1  -8  -7    1.30    2.70
  -1  -8   7   -0.90    2.20
  -1   8   6  108.69    7.80
   1   8  -6  119.19    7.40
   1   8  -6  120.49    5.50
   1   8  -6  141.79    8.70
  -1   8   6  125.49    7.70
   1   8  -6  106.39    7.40
  -1   8   6  115.29    8.00
  -1   8   6  117.49    5.70
  -1   8   6  120.09    7.30
   1   8  -6  103.09    7.20
  -1   8   6  112.19    7.60
  -1   8   6  117.79   12.10
  -1   8   6  120.59    7.60
   1   8  -6  122.79    7.50
  -1   8   6  120.29    6.50
  -1  -8   6  121.39    7.80
   1  -8  -6  119.19    5.60
   1  -8  -6  127.79    8.30
  -1  -8   6  130.59    7.10
  -1  -8   6  124.99    8.10
   1  -8  -6  103.69    7.50
   1  -8  -6  111.59    7.30
   1  -8  -6  123.89    6.80
  -1  -8   6  113.99    6.10
   1  -8  -6  129.79    8.10
  -1  -8   6  126.29    7.00
  -1  -8   6  114.09    7.70
   1  -8  -6   99.79    8.50
   1  -8  -6  118.89    7.30
   1  -8  -6  106.89    7.20
  -1   8   5    8.00    2.60
  -1   8   5   16.90    3.60
  -1   8   5   15.10    3.20
  -1   8   5   14.30    3.10
  -1   8   5   14.00    3.10
   1   8  -5   12.80    2.80
  -1   8   5   12.10    2.20
   1   8  -5   10.80    2.80
  -1   8   5   11.30    3.70
   1   8  -5   11.80    2.70
  -1   8   5   12.50    3.10
   1   8  -5    9.80    2.20
  -1   8   5    9.50    2.20
   1   8  -5   15.10    3.50
   1   8  -5   12.00    3.10
   1   8  -5   11.70    1.80
  -1   8   5    9.70    2.80
  -1   8   5    9.80    1.90
  -1   8   5    6.40    2.40
   1   8  -5    8.20    3.20
   1  -8  -5   10.20    2.80
  -1  -8   5    7.10    2.30
   1  -8  -5   14.60    2.80
  -1  -8   5   11.70    2.80
  -1  -8   5    8.10    3.20
  -1  -8   5   12.10    2.60
   1  -8  -5   16.00    2.50
   1  -8  -5    9.00    2.40
   1  -8  -5    9.70    2.40
  -1  -8   5    6.30    2.20
   1  -8  -5   10.70    3.00
  -1  -8   5    6.40    2.40
   1  -8  -5    9.60    2.90
   1  -8  -5    9.20    2.80
  -1  -8   5   15.90    3.60
   1  -8  -5    6.90    2.40
   1  -8  -5    9.10    2.60
  -1  -8   5   11.10    3.10
   1  -8  -5    8.90    2.90
  -1  -8   5    8.00    2.40
  -1   8   4   93.09    5.80
   1   8  -4   88.99    4.60
   1   8  -4   92.29    5.40
  -1   8   4   95.19    5.50
  -1   8   4   85.59    5.50
  -1   8   4   96.49    6.00
  -1   8   4   91.79    4.50
   1   8  -4   85.49    4.40
   1   8  -4   94.49    5.30
  -1   8   4   91.19    6.00
   1   8  -4   91.89    5.80
   1   8  -4   81.19    4.10
  -1   8   4   90.99    5.60
  -1   8   4   91.89    5.60
  -1   8   4   96.49    5.00
   1   8  -4   96.79    5.30
   1   8  -4   82.79    5.40
   1   8  -4   93.49    6.20
   1   8  -4   89.69    3.60
  -1   8   4  106.89    6.00
   1   8  -4   84.59    5.80
  -1  -8   4   95.89    5.20
   1  -8  -4   99.29    6.10
   1  -8  -4   89.19    5.80
   1  -8  -4   88.39    5.50
  -1  -8   4   79.29    5.30
   1  -8  -4   82.09    4.80
   1  -8  -4   85.49    5.20
  -1  -8   4   98.49    5.90
   1  -8  -4   84.89    4.50
   1  -8  -4   90.29    5.50
   1  -8  -4   91.69    6.00
  -1  -8   4   96.39    5.60
   1  -8  -4   93.29    4.60
  -1  -8   4   96.99    7.50
  -1  -8   4   82.99    4.20
  -1  -8   4   84.19    4.40
  -1  -8   4   92.39    5.00
  -1  -8   4   82.29    5.60
  -1  -8   4   90.19    6.00
  -1  -8   4   78.39    5.40
   1  -8  -4   86.89    5.90
  -1   8   3   10.00    2.40
   1   8  -3    9.80    2.30
  -1   8   3    8.30    1.80
   1   8  -3   11.00    1.80
  -1   8   3   12.00    2.70
  -1   8   3   15.00    2.60
  -1   8   3   14.40    2.20
  -1   8   3   12.30    2.50
  -1   8   3   13.80    3.00
   1   8  -3   12.30    2.10
   1   8  -3   13.80    2.70
   1   8  -3    8.10    2.30
  -1   8   3   16.90    2.90
   1   8  -3   14.60    2.70
  -1   8   3   14.40    2.40
   1   8  -3   14.60    2.10
   1   8  -3   15.40    2.70
  -1   8   3   14.80    2.80
   1   8  -3   13.00    1.90
  -1   8   3   11.90    2.50
   1   8  -3   15.30    2.30
  -1   8   3   14.00    2.30
   1  -8  -3    8.80    2.30
   1  -8  -3   13.50    2.20
  -1  -8   3   12.30    2.50
   1  -8  -3   14.20    2.10
  -1  -8   3   11.70    2.60
   1  -8  -3    9.60    2.60
   1  -8  -3   11.70    2.50
   1  -8  -3   14.00    2.40
   1  -8  -3   14.70    2.70
   1  -8  -3   13.90    2.60
  -1  -8   3   15.10    1.90
  -1  -8   3   11.80    2.40
  -1  -8   3    7.90    2.30
  -1  -8   3   11.90    1.70
   1  -8  -3   11.10    1.60
   1  -8  -3   13.40    2.30
   1  -8  -3   14.00    1.80
   1  -8  -3   11.20    2.40
   1  -8  -3   11.00    2.50
  -1  -8   3   12.40    2.00
  -1  -8   3   11.90    2.50
  -1  -8   3   13.80    3.40
  -1  -8   3   12.50    2.50
  -1  -8   3   13.40    2.10
   1   8  -2   21.60    2.80
   1   8  -2   15.40    2.00
   1   8  -2   12.60    2.20
  -1   8   2   25.00    3.60
  -1   8   2   15.70    2.40
   1   8  -2   19.40    2.60
   1   8  -2   15.20    2.10
   1   8  -2   23.10    2.00
  -1   8   2   10.70    2.10
   1   8  -2   13.20    2.40
  -1   8   2   23.50    2.50
   1   8  -2   14.80    1.90
   1   8  -2   12.70    2.40
   1   8  -2   19.70    2.90
  -1  -8   2   14.10    2.30
  -1  -8   2   20.20    2.10
  -1  -8   2   10.30    1.70
  -1  -8   2   14.40    1.90
   1  -8  -2   21.50    1.70
   1  -8  -2   21.90    2.90
  -1  -8   2   20.60    1.80
   1  -8  -2   27.40    2.90
  -1  -8   2    7.10    1.90
   1   8  -1  379.76   11.20
  -1   8   1  399.26   12.40
  -1   8   1  376.26   10.30
  -1   8   1  369.46   12.20
   1   8  -1  361.76   12.40
   1   8  -1  370.76   10.70
  -1   8   1  383.66   12.70
  -1   8   1  368.36   12.60
   1   8  -1  388.96   12.90
  -1   8   1  398.06   12.50
   1   8  -1  388.66   12.80
  -1   8   1  372.36   13.10
  -1   8   1  377.96   12.80
   1   8  -1  374.76   12.50
  -1   8   1  389.46   12.10
   1   8  -1  385.96   11.70
   1   8  -1  375.06   12.50
   1   8  -1  365.26   11.10
  -1   8   1  386.16   12.10
  -1   8   1  381.16   12.30
   1   8  -1  361.76   10.50
   1   8  -1  386.86   12.40
   1   8  -1  398.76   11.80
  -1   8   1  386.86   12.90
  -1  -8   1  384.36   12.40
  -1  -8   1  384.66   12.70
  -1  -8   1  378.96   12.30
  -1  -8   1  379.66   11.10
   1  -8  -1  377.16   12.80
  -1  -8   1  365.46   10.60
  -1  -8   1  381.86   12.70
   1  -8  -1  391.56   13.00
  -1  -8   1  381.46   11.50
   1  -8  -1  381.56   12.30
  -1  -8   1  375.46   11.00
   1  -8  -1  382.06   12.40
   1  -8  -1  379.56   10.40
   1  -8  -1  385.06   13.10
   1  -8  -1  374.96   11.50
   1  -8  -1  383.56   13.20
   1  -8  -1  399.16   12.10
   1  -8  -1  374.86   12.40
  -1  -8   1  389.16   12.80
   1  -8  -1  376.36   12.50
   1  -8  -1  376.96   12.30
   1   8   0   38.30    2.60
   1   8   0   35.70    2.50
  -1   8   0   14.50    2.60
  -1   8   0   16.30    2.70
  -1   8   0   18.10    3.80
   1   8   0   30.00    2.90
  -1   8   0   28.90    2.80
  -1   8   0   25.50    1.90
   1   8   0   37.40    3.20
   1   8   0   35.30    4.00
  -1   8   0   34.30    3.10
   1  -8   0   24.00    2.60
  -1  -8   0   36.10    2.60
  -1  -8   0   30.50    3.00
   1  -8   0   28.30    2.80
  -1  -8   0   34.70    2.60
   1  -8   0   24.00    2.70
   1  -8   0   20.50    2.80
   1  -8   0   19.30    3.10
   1   8   1   15.10    2.10
  -1   8  -1   13.10    2.20
   1   8   1   19.20    2.30
   1   8   1   14.50    2.50
   1   8   1   13.70    2.60
  -1   8  -1   17.70    3.10
   1   8   1   15.00    2.20
  -1   8  -1   17.30    3.00
  -1   8  -1   13.90    2.60
  -1   8  -1   15.40    2.80
   1   8   1   24.10    2.00
   1   8   1   17.30    2.40
  -1   8  -1   14.00    2.30
   1   8   1   19.50    2.70
  -1   8  -1   14.10    2.20
  -1   8  -1   17.80    2.50
  -1   8  -1   16.90    1.90
   1   8   1   13.00    2.30
  -1   8  -1   21.10    2.70
   1   8   1   16.80    2.30
   1   8   1   21.10    2.20
  -1   8  -1   17.60    2.40
  -1  -8  -1   16.10    2.30
   1  -8   1   16.40    2.60
   1  -8   1   16.60    2.30
   1  -8   1   14.40    2.20
  -1  -8  -1   21.10    2.40
  -1  -8  -1   15.90    2.20
   1  -8   1   15.30    2.20
  -1  -8  -1   14.50    2.70
   1  -8   1   18.30    2.90
  -1  -8  -1   12.60    2.10
  -1  -8  -1   17.80    1.90
  -1  -8  -1   16.90    2.40
   1  -8   1   13.90    2.50
   1  -8   1   14.70    2.90
   1  -8   1   17.30    2.00
  -1  -8  -1   14.70    2.40
  -1  -8  -1   19.30    2.30
   1  -8   1   13.10    2.20
   1  -8   1   17.30    2.70
  -1  -8  -1   14.30    2.10
   1  -8   1   14.60    2.40
   1   8   2   47.20    3.50
   1   8   2   47.50    3.70
  -1   8  -2   51.19    4.00
  -1   8  -2   44.40    3.30
   1   8   2   45.00    3.50
   1   8   2   48.80    2.60
   1   8   2   38.50    3.70
  -1   8  -2   46.00    3.60
   1   8   2   51.79    4.10
   1   8   2   52.89    3.60
  -1   8  -2   51.59    4.00
  -1   8  -2   47.00    3.40
   1   8   2   45.80    2.30
  -1   8  -2   46.90    3.80
  -1   8  -2   45.50    4.10
  -1   8  -2   46.50    4.10
  -1   8  -2   43.70    3.90
   1   8   2   49.00    3.80
   1   8   2   51.99    4.00
   1   8   2   41.40    3.10
  -1   8  -2   50.89    3.70
  -1   8  -2   51.29    3.70
   1   8   2   42.30    3.50
   1   8   2   51.99    4.00
  -1  -8  -2   43.50    3.70
   1  -8   2   49.60    3.70
  -1  -8  -2   46.90    2.70
  -1  -8  -2   41.10    2.80
   1  -8   2   45.80    4.00
  -1  -8  -2   56.79    3.70
  -1  -8  -2   51.89    3.60
  -1  -8  -2   51.59    3.60
   1  -8   2   49.20    3.80
   1  -8   2   51.09    3.70
  -1  -8  -2   52.79    4.00
  -1  -8  -2   48.40    4.20
  -1  -8  -2   47.00    3.50
   1  -8   2   51.89    3.70
   1  -8   2   44.50    4.10
   1  -8   2   42.70    3.20
  -1  -8  -2   45.00    3.60
   1  -8   2   49.00    3.60
   1  -8   2   49.99    4.00
   1  -8   2   47.10    3.70
  -1   8  -3   29.80    3.50
  -1   8  -3   22.10    3.60
   1   8   3   30.30    3.50
  -1   8  -3   26.80    3.30
  -1   8  -3   28.60    3.50
  -1   8  -3   32.10    3.50
  -1   8  -3   25.20    2.90
  -1   8  -3   25.40    3.20
   1   8   3   23.50    3.20
   1   8   3   24.10    2.60
  -1   8  -3   29.00    2.90
   1   8   3   23.10    1.90
   1   8   3   23.80    3.10
   1   8   3   21.50    2.90
   1   8   3   26.20    3.20
   1   8   3   30.60    3.30
  -1   8  -3   25.50    3.10
   1   8   3   21.90    2.70
  -1   8  -3   23.80    2.70
  -1   8  -3   28.60    3.30
   1   8   3   28.30    3.30
   1   8   3   30.20    3.60
   1  -8   3   20.50    3.00
  -1  -8  -3   24.90    2.00
   1  -8   3   19.50    3.20
  -1  -8  -3   25.10    3.10
  -1  -8  -3   27.50    3.20
  -1  -8  -3   23.20    3.20
  -1  -8  -3   24.80    2.30
   1  -8   3   21.40    2.90
  -1  -8  -3   25.20    3.40
  -1  -8  -3   22.00    2.70
   1  -8   3   28.30    3.10
  -1  -8  -3   18.80    2.90
  -1  -8  -3   28.70    3.20
   1  -8   3   26.90    2.70
   1  -8   3   23.70    3.00
   1  -8   3   28.70    3.60
   1  -8   3   23.90    3.40
   1  -8   3   24.00    2.90
   1  -8   3   25.90    3.10
  -1  -8  -3   24.20    3.00
  -1   8  -4  148.59    7.90
   1   8   4  163.08    7.60
  -1   8  -4  151.98    8.40
  -1   8  -4  141.59    7.90
   1   8   4  161.58    8.10
   1   8   4  157.68    7.80
   1   8   4  153.68    7.40
   1   8   4  148.89    8.20
  -1   8  -4  158.98    9.40
   1   8   4  158.48    6.40
   1   8   4  146.99    7.60
  -1   8  -4  145.29    6.00
  -1   8  -4  142.49    7.40
  -1   8  -4  160.08    7.30
   1   8   4  151.38    6.90
   1   8   4  156.48    5.70
  -1   8  -4  146.69    7.90
   1   8   4  152.18    7.00
   1   8   4  164.48    8.50
   1   8   4  160.78    8.30
  -1  -8  -4  158.58    8.20
   1  -8   4  147.09    8.20
  -1  -8  -4  148.49    7.00
   1  -8   4  149.49    6.10
   1  -8   4  141.59    7.40
  -1  -8  -4  155.68    6.70
  -1  -8  -4  155.48    8.40
  -1  -8  -4  164.78    8.30
  -1  -8  -4  155.88    7.60
   1  -8   4  149.09    7.40
   1  -8   4  152.98    7.90
   1  -8   4  158.78    8.10
   1  -8   4  150.48    7.80
  -1  -8  -4  163.38    8.00
  -1  -8  -4  151.28    5.60
   1  -8   4  142.89    7.60
   1  -8   4  149.69    7.20
  -1  -8  -4  157.38    8.20
   1  -8   4  156.28    9.00
   1  -8   4  153.68    8.50
  -1  -8  -4  149.29    7.80
  -1   8  -5   -1.00    2.20
   1   8   5   -3.30    1.60
   1   8   5    1.30    2.00
  -1   8  -5   -0.30    1.80
  -1   8  -5   -0.30    2.00
   1   8   5   -0.30    1.50
  -1   8  -5   -1.10    1.50
  -1   8  -5   -1.20    1.50
   1   8   5   -1.60    1.40
  -1   8  -5    0.30    2.10
   1   8   5    1.40    1.70
   1   8   5   -0.60    1.60
   1   8   5    1.10    1.90
   1   8   5    0.40    2.00
   1   8   5    4.50    3.00
  -1   8  -5   -0.60    1.00
   1   8   5    1.30    1.50
   1  -8   5    0.80    1.90
  -1  -8  -5    1.50    1.70
   1  -8   5    0.80    2.00
   1  -8   5   -1.40    1.70
  -1  -8  -5    1.40    1.90
  -1  -8  -5    3.70    2.30
  -1  -8  -5    0.20    1.90
  -1  -8  -5   -0.50    1.80
   1  -8   5    1.70    2.00
   1  -8   5    0.50    2.60
  -1  -8  -5    2.40    2.30
  -1  -8  -5   -2.90    1.30
  -1  -8  -5   -0.70    1.80
  -1   8  -6    4.60    2.60
   1   8   6    9.30    3.40
   1   8   6    4.70    2.30
   1   8   6    2.50    2.40
   1   8   6    1.00    1.90
   1   8   6    2.70    2.00
   1   8   6    1.10    2.30
   1   8   6    4.30    2.90
  -1   8  -6    8.10    3.50
  -1   8  -6    2.40    1.50
   1   8   6    2.60    2.80
  -1   8  -6    4.10    2.90
  -1  -8  -6    1.10    3.90
  -1  -8  -6    5.40    2.60
   1  -8   6    1.40    2.50
   1  -8   6    1.40    2.30
   1  -8   6    5.30    2.70
  -1  -8  -6    4.90    2.30
   1  -8   6    4.20    2.80
   1  -8   6    5.80    2.50
  -1  -8  -6    2.60    2.60
  -1  -8  -6    3.20    2.10
  -1   8  -7   29.20    5.20
   1   8   7   38.40    4.30
   1   8   7   35.90    5.80
   1   8   7   35.90    4.40
   1   8   7   31.20    4.90
  -1   8  -7   30.80    5.00
  -1   8  -7   34.30    5.40
   1   8   7   42.10    5.90
  -1  -8  -7   29.10    4.60
   1  -8   7   37.80    4.30
   1  -8   7   37.70    5.00
  -1  -8  -7   32.50    5.40
  -1  -8  -7   39.80    5.00
   1  -8   7   39.00    5.20
   1  -8   7   31.20    5.30
   1  -8   7   31.10    5.20
  -1  -8  -7   33.30    5.40
   1   8   8  125.49    9.30
  -1   8  -8  124.19    9.20
   1   8   8  129.89   10.20
  -1   8  -8  116.09    9.50
   1   8   8  115.19    9.60
   1   8   8  114.19    8.30
  -1   8  -8  117.59    9.50
   1  -8   8  127.49    9.80
   1  -8   8  114.99    8.80
  -1  -8  -8  105.89    9.20
   1  -8   8  128.89    9.50
   1  -8   8  109.59    8.00
  -1  -8  -8  107.29    8.00
  -1  -8  -8  112.79    8.20
   1   8   9    4.90    4.40
   1   8   9    4.70    3.60
   1   8   9    3.80    3.90
  -1   8  -9    3.30    3.50
  -1   8  -9    3.40    3.40
  -1   8  -9    4.50    3.50
   1  -8   9    4.30    3.60
   1  -8   9    8.50    3.60
  -1  -8  -9    3.50    3.70
   1  -8   9    2.60    3.70
  -1  -8  -9    5.90    3.40
   1   8  10   23.30    8.30
   1   8  10   27.00    6.90
  -1   8 -10   15.90    7.10
  -1   8 -10   17.60    5.70
   1   8  10   10.60    4.90
   1  -8  10    9.90    4.60
   1  -8  10   23.60    6.40
   1  -8  10   25.90    6.50
  -1   9  10   -3.10    2.80
  -1   9  10   -1.60    3.40
  -1   9  10   -0.70    3.30
   1   9 -10    0.40    3.40
   1   9 -10    3.80    3.80
   1   9 -10   -2.10    3.00
  -1   9  10    6.50    4.60
  -1  -9  10    2.10    3.30
  -1  -9  10    0.00    3.40
  -1  -9  10   -0.40    2.90
  -1  -9  10    0.00    5.00
   1  -9 -10    1.20    3.40
   1   9  -9    3.40    3.30
   1   9  -9    8.30    4.10
  -1   9   9    7.30    3.60
  -1   9   9    3.80    3.40
  -1   9   9    5.40    3.60
   1   9  -9    2.70    3.30
  -1   9   9    4.80    3.70
  -1  -9   9    7.80    3.90
   1  -9  -9    4.70    4.20
  -1  -9   9    1.30    2.70
   1  -9  -9    4.40    3.70
  -1  -9   9    0.90    3.00
  -1  -9   9    1.00    3.40
  -1   9   8  164.28   10.80
  -1   9   8  176.18   10.20
  -1   9   8  162.48   10.50
   1   9  -8  160.08   11.00
  -1   9   8  160.38   10.40
  -1   9   8  168.88   14.50
  -1  -9   8  150.58    8.80
  -1  -9   8  173.98   12.50
   1  -9  -8  170.68   11.00
  -1  -9   8  151.58   10.70
   1  -9  -8  167.78    9.40
  -1  -9   8  155.48   10.40
  -1  -9   8  146.89   10.40
   1  -9  -8  167.38    9.60
  -1   9   7   -1.60    2.40
  -1   9   7    1.20    2.60
   1   9  -7    1.00    2.10
  -1   9   7   -0.80    1.80
  -1   9   7   -0.40    2.50
   1   9  -7    0.30    2.50
  -1   9   7   -1.60    1.80
  -1   9   7   -1.60    2.00
   1   9  -7   -3.60    1.70
   1  -9  -7    5.00    2.70
  -1  -9   7   -2.30    1.70
  -1  -9   7   -1.20    2.00
   1  -9  -7   -2.60    2.30
   1  -9  -7   -0.60    2.00
  -1  -9   7    1.00    2.30
   1  -9  -7    0.50    2.20
  -1  -9   7    3.10    2.80
   1  -9  -7    1.00    2.50
  -1  -9   7    2.50    2.40
   1   9  -6   25.30    5.10
  -1   9   6   26.40    4.60
   1   9  -6   25.40    2.50
  -1   9   6   27.50    4.60
  -1   9   6   30.60    4.50
  -1   9   6   33.90    4.80
   1   9  -6   23.40    4.30
   1   9  -6   28.30    4.70
  -1   9   6   25.20    3.10
  -1   9   6   27.80    4.70
  -1   9   6   27.90    3.60
   1   9  -6   25.00    4.20
  -1   9   6   20.70    4.00
  -1   9   6   27.20    4.50
   1  -9  -6   26.90    4.70
  -1  -9   6   23.70    3.50
  -1  -9   6   23.80    3.60
  -1  -9   6   28.60    4.30
   1  -9  -6   25.70    3.00
   1  -9  -6   23.70    3.50
   1  -9  -6   28.60    4.50
  -1  -9   6   25.90    4.70
   1  -9  -6   27.00    4.20
  -1  -9   6   30.90    4.70
   1  -9  -6   17.40    3.70
  -1  -9   6   24.00    3.90
   1  -9  -6   27.60    5.00
  -1   9   5   75.49    4.40
   1   9  -5   66.89    5.80
  -1   9   5   65.89    5.30
  -1   9   5   67.99    5.70
  -1   9   5   80.89    5.90
  -1   9   5   82.69    5.00
  -1   9   5   68.09    5.80
  -1   9   5   74.59    6.00
   1   9  -5   72.59    4.40
   1   9  -5   80.89    6.40
   1   9  -5   81.89    5.60
   1   9  -5   76.49    3.50
  -1   9   5   85.59    5.80
   1   9  -5   69.59    5.20
  -1   9   5   75.89    4.50
  -1   9   5   77.69    6.20
   1   9  -5   72.39    5.40
  -1   9   5   90.69    6.20
  -1  -9   5   74.39    5.00
   1  -9  -5   68.39    5.60
   1  -9  -5   76.59    6.30
   1  -9  -5   65.19    5.40
  -1  -9   5   70.39    5.70
   1  -9  -5   75.19    6.00
   1  -9  -5   74.39    6.00
  -1  -9   5   69.29    4.80
  -1  -9   5   77.59    5.60
   1  -9  -5   82.89    4.90
  -1  -9   5   69.69    5.20
  -1  -9   5   69.49    6.10
   1  -9  -5   69.29    5.30
   1  -9  -5   69.99    4.30
  -1  -9   5   73.29    5.80
  -1  -9   5   71.79    4.30
   1  -9  -5   71.19    5.60
  -1  -9   5   61.29    6.30
   1  -9  -5   64.59    4.70
  -1   9   4   61.09    5.10
   1   9  -4   59.59    4.30
  -1   9   4   58.79    4.90
  -1   9   4   48.00    4.60
   1   9  -4   47.00    4.70
   1   9  -4   58.79    3.60
  -1   9   4   56.29    4.60
   1   9  -4   47.90    4.60
  -1   9   4   60.49    4.80
   1   9  -4   48.60    3.60
  -1   9   4   54.79    3.90
   1   9  -4   52.39    3.70
   1   9  -4   53.79    5.30
  -1   9   4   62.19    4.70
  -1   9   4   48.90    4.30
   1   9  -4   57.39    4.40
  -1   9   4   54.49    4.60
  -1   9   4   54.59    4.70
  -1   9   4   59.29    3.80
   1   9  -4   56.19    4.30
   1   9  -4   61.99    5.20
   1  -9  -4   54.69    4.00
  -1  -9   4   51.89    4.00
  -1  -9   4   55.79    4.20
   1  -9  -4   53.09    3.70
   1  -9  -4   46.60    4.60
   1  -9  -4   67.29    5.10
  -1  -9   4   54.49    5.30
   1  -9  -4   57.59    5.00
   1  -9  -4   51.99    4.50
   1  -9  -4   57.99    3.40
  -1  -9   4   57.19    5.00
   1  -9  -4   61.69    4.90
   1  -9  -4   51.79    4.20
  -1  -9   4   55.89    3.50
  -1  -9   4   55.99    4.70
   1  -9  -4   49.10    4.70
  -1  -9   4   57.39    4.00
   1  -9  -4   54.89    4.60
  -1  -9   4   51.59    4.10
   1  -9  -4   61.99    3.70
  -1  -9   4   61.29    4.90
   1   9  -3   55.49    4.40
  -1   9   3   57.19    4.60
  -1   9   3   56.69    4.70
  -1   9   3   53.89    4.30
   1   9  -3   57.29    4.60
   1   9  -3   53.29    4.60
   1   9  -3   54.99    3.60
   1   9  -3   56.29    3.50
   1   9  -3   63.59    4.20
  -1   9   3   58.29    4.30
  -1   9   3   54.49    3.80
  -1   9   3   62.09    4.30
  -1   9   3   65.69    4.40
  -1   9   3   57.09    4.60
  -1   9   3   56.79    4.30
   1   9  -3   57.59    4.50
  -1   9   3   55.79    3.70
   1   9  -3   56.49    3.70
   1   9  -3   57.89    3.30
  -1   9   3   55.49    4.20
   1   9  -3   50.79    4.60
  -1  -9   3   63.89    4.80
  -1  -9   3   58.09    4.20
   1  -9  -3   46.20    3.70
   1  -9  -3   57.19    2.90
   1  -9  -3   50.79    4.10
   1  -9  -3   62.39    3.20
   1  -9  -3   55.69    4.50
  -1  -9   3   57.99    4.40
   1  -9  -3   60.79    5.00
  -1  -9   3   56.59    3.80
  -1  -9   3   48.80    4.40
  -1  -9   3   56.39    3.70
  -1  -9   3   51.39    3.20
   1  -9  -3   55.39    3.90
  -1  -9   3   59.69    3.70
   1  -9  -3   53.69    4.30
   1  -9  -3   53.39    4.40
   1  -9  -3   51.79    3.80
   1  -9  -3   57.69    4.50
   1  -9  -3   64.29    3.90
  -1  -9   3   50.69    4.30
  -1  -9   3   54.59    3.60
  -1   9   2  265.47    9.70
   1   9  -2  260.77    8.60
  -1   9   2  267.57    9.60
  -1   9   2  248.68    9.10
   1   9  -2  237.68   10.90
   1   9  -2  255.47   10.30
   1   9  -2  254.57    9.80
  -1   9   2  258.67   10.40
   1   9  -2  263.67   10.30
  -1   9   2  252.27    9.70
   1   9  -2  263.77    8.50
  -1   9   2  269.97   10.30
  -1   9   2  248.18    9.60
  -1   9   2  270.47    9.60
  -1   9   2  257.77   10.20
   1   9  -2  270.17    9.30
  -1   9   2  254.97   10.00
   1   9  -2  248.28    9.40
   1   9  -2  255.07    9.90
   1   9  -2  266.47    8.50
  -1   9   2  255.07    9.30
   1  -9  -2  260.67   10.20
  -1  -9   2  265.67    8.20
   1  -9  -2  254.77    9.40
   1  -9  -2  273.37    9.90
  -1  -9   2  260.07    9.70
   1  -9  -2  265.37   10.30
  -1  -9   2  248.98    8.30
  -1  -9   2  261.97   10.10
   1  -9  -2  260.97    9.50
  -1  -9   2  248.38    8.30
  -1  -9   2  265.57   10.10
   1  -9  -2  276.07    9.70
   1  -9  -2  254.47    9.90
  -1  -9   2  259.57   10.00
  -1  -9   2  254.47    9.70
  -1  -9   2  260.37   10.20
   1  -9  -2  269.97    7.70
   1  -9  -2  257.77    9.40
   1  -9  -2  251.67    7.70
   1  -9  -2  261.77   10.00
  -1  -9   2  264.77    8.80
   1   9  -1    1.50    1.10
   1   9  -1    1.50    1.40
  -1   9   1    0.90    2.00
  -1   9   1   -0.50    1.00
   1   9  -1    0.70    0.60
   1   9  -1    0.70    0.80
   1   9  -1   -0.80    1.10
   1   9  -1    0.00    1.20
  -1   9   1   -1.10    1.20
  -1   9   1    0.70    1.10
   1   9  -1   -0.90    1.00
   1   9  -1    0.70    1.30
  -1   9   1    0.50    1.10
   1   9  -1    1.10    1.00
  -1   9   1    0.90    1.10
  -1   9   1    0.00    1.20
   1   9  -1   -0.50    1.10
  -1   9   1    0.50    1.30
  -1   9   1    0.50    1.20
  -1   9   1    0.10    1.00
   1   9  -1    1.00    1.30
  -1   9   1    0.00    1.20
   1   9  -1    0.40    0.90
  -1   9   1    0.10    1.30
  -1   9   1    0.90    0.60
  -1  -9   1    0.30    1.30
   1  -9  -1    0.40    1.20
   1  -9  -1    0.00    0.60
  -1  -9   1   -0.10    0.90
   1  -9  -1    3.70    2.00
  -1  -9   1    0.80    0.80
   1  -9  -1    2.10    1.60
  -1  -9   1    0.40    1.20
  -1  -9   1   -1.90    1.00
  -1  -9   1    0.30    0.90
  -1  -9   1   -0.90    1.20
   1  -9  -1   -1.60    1.70
  -1  -9   1    0.40    1.00
   1  -9  -1   -0.30    1.10
   1  -9  -1    1.00    1.20
   1  -9  -1    0.50    1.20
  -1  -9   1    1.50    1.20
   1  -9  -1    0.60    1.30
   1  -9  -1    0.60    1.20
   1  -9  -1    2.20    1.30
   1  -9  -1   -2.90    1.50
  -1   9   0  103.09    5.70
   1   9   0  119.69    5.70
   1   9   0  123.99    6.10
  -1   9   0  102.69    5.50
  -1   9   0  107.99    3.90
  -1   9   0  102.99    5.20
   1   9   0  111.49    5.70
  -1   9   0  111.89    5.40
   1   9   0  108.49    4.70
  -1   9   0   98.19    5.70
   1   9   0  118.89    5.80
  -1   9   0   99.29    6.00
  -1   9   0  108.09    5.70
   1   9   0  117.09    6.00
  -1   9   0  112.89    5.80
   1   9   0  114.19    5.30
  -1   9   0  100.89    5.70
   1   9   0  115.59    5.30
  -1   9   0  102.59    5.10
   1   9   0  108.89    6.50
   1   9   0  111.69    4.90
   1   9   0  105.99    5.50
  -1   9   0  100.69    4.00
   1   9   0  114.09    5.20
  -1  -9   0  106.09    4.80
   1  -9   0   99.29    5.60
  -1  -9   0  112.69    6.10
   1  -9   0  106.29    5.80
   1  -9   0  104.49    6.00
  -1  -9   0  106.79    5.50
  -1  -9   0  108.39    4.70
   1  -9   0  108.09    5.40
   1  -9   0  105.59    5.50
   1  -9   0   96.69    5.50
   1  -9   0   99.19    4.00
   1  -9   0  107.89    5.40
  -1  -9   0   99.59    5.00
   1  -9   0   99.69    4.20
  -1  -9   0  112.89    5.70
  -1  -9   0  104.49    4.70
  -1  -9   0  114.69    5.00
  -1  -9   0  113.49    5.80
  -1  -9   0  108.49    5.80
  -1  -9   0  116.39    5.00
   1  -9   0  104.09    5.20
   1  -9   0  100.09    5.20
   1  -9   0  114.39    5.80
   1   9   1  165.78    6.70
   1   9   1  161.88    6.60
   1   9   1  167.68    7.10
   1   9   1  167.58    7.20
   1   9   1  175.68    7.20
  -1   9  -1  174.58    7.20
   1   9   1  161.78    7.50
   1   9   1  166.28    6.70
  -1   9  -1  160.38    7.60
  -1   9  -1  172.08    6.20
  -1   9  -1  174.28    7.60
  -1   9  -1  166.08    7.30
  -1   9  -1  165.18    7.70
   1   9   1  167.08    6.30
  -1   9  -1  172.08    6.90
   1   9   1  179.88    8.00
   1   9   1  171.58    7.20
  -1   9  -1  170.48    7.60
  -1   9  -1  173.88    7.80
  -1   9  -1  173.98    7.20
  -1   9  -1  180.88    7.80
   1   9   1  161.08    7.40
   1  -9   1  164.18    7.50
   1  -9   1  168.08    7.00
  -1  -9  -1  172.18    7.30
  -1  -9  -1  167.78    7.50
  -1  -9  -1  161.78    6.70
  -1  -9  -1  164.38    6.70
   1  -9   1  165.58    6.10
  -1  -9  -1  158.48    7.90
   1  -9   1  154.88    7.50
   1  -9   1  160.98    7.10
   1  -9   1  160.08    7.40
   1  -9   1  171.08    7.20
  -1  -9  -1  174.58    7.30
   1  -9   1  166.18    7.30
   1  -9   1  163.38    7.40
   1  -9   1  168.58    7.20
  -1  -9  -1  169.98    6.90
  -1  -9  -1  169.58    6.30
  -1  -9  -1  179.88    7.10
  -1  -9  -1  167.08    6.70
   1  -9   1  175.48    7.60
   1   9   2   14.40    2.60
  -1   9  -2   18.60    2.90
  -1   9  -2   14.20    2.60
  -1   9  -2    8.40    2.80
  -1   9  -2   15.20    2.70
  -1   9  -2   18.60    3.30
   1   9   2   15.60    1.30
  -1   9  -2   12.00    2.20
   1   9   2   11.90    2.20
   1   9   2   17.30    2.30
  -1   9  -2   13.80    2.30
   1   9   2   11.70    2.40
  -1   9  -2   16.20    2.90
   1   9   2   17.10    2.90
   1   9   2   12.10    2.60
   1   9   2   13.50    2.40
   1   9   2   17.10    2.80
   1   9   2   14.00    2.50
   1   9   2   15.90    1.70
  -1   9  -2   13.70    2.70
   1   9   2   19.30    2.50
  -1   9  -2   15.40    2.50
  -1   9  -2   17.30    3.10
  -1  -9  -2   12.90    2.60
   1  -9   2   18.20    2.60
  -1  -9  -2   15.80    2.50
   1  -9   2   14.90    2.80
   1  -9   2   14.40    2.90
  -1  -9  -2   13.90    2.40
  -1  -9  -2   17.50    2.50
   1  -9   2   17.30    2.90
   1  -9   2   12.20    2.40
   1  -9   2   15.60    2.50
  -1  -9  -2   11.20    2.60
  -1  -9  -2   12.20    1.70
  -1  -9  -2   12.60    2.40
   1  -9   2   11.70    2.10
   1  -9   2   11.70    2.10
   1  -9   2   16.50    2.50
   1  -9   2   11.90    2.70
  -1  -9  -2   13.20    2.50
   1  -9   2   12.00    2.40
  -1  -9  -2   16.20    2.70
  -1   9  -3  126.29    7.20
   1   9   3  133.99    7.20
   1   9   3  124.39    6.30
  -1   9  -3  116.29    5.80
   1   9   3  128.59    6.90
  -1   9  -3  118.69    6.40
   1   9   3  125.19    7.00
   1   9   3  127.29    6.30
  -1   9  -3  118.89    6.60
   1   9   3  123.49    4.80
  -1   9  -3  133.09    6.50
   1   9   3  123.69    6.00
   1   9   3  124.99    7.00
   1   9   3  126.69    6.70
  -1   9  -3  137.89    7.60
   1   9   3  140.79    7.00
  -1   9  -3  122.49    6.80
  -1   9  -3  103.59    9.80
  -1   9  -3  132.69    7.10
   1   9   3  118.69    4.80
  -1   9  -3  129.79    6.20
  -1   9  -3  125.59    7.10
  -1   9  -3  129.49    6.80
  -1  -9  -3  134.89    7.00
   1  -9   3  118.89    6.10
   1  -9   3  129.89    6.80
  -1  -9  -3  129.99    6.50
  -1  -9  -3  124.39    6.80
   1  -9   3  125.19    6.40
   1  -9   3  124.19    7.20
  -1  -9  -3  124.59    4.90
  -1  -9  -3  127.19    7.20
  -1  -9  -3  120.79    6.20
   1  -9   3  117.79    6.90
  -1  -9  -3  118.19    6.40
   1  -9   3  127.79    6.40
  -1  -9  -3  115.69    6.60
  -1  -9  -3  126.69    5.00
   1  -9   3  127.69    6.70
  -1  -9  -3  121.69    7.20
  -1  -9  -3  124.99    6.50
   1  -9   3  117.59    6.30
   1  -9   3  115.19    5.80
   1  -9   3  118.99    7.00
   1   9   4   52.89    4.00
  -1   9  -4   53.39    4.50
  -1   9  -4   44.80    5.10
   1   9   4   55.49    4.90
  -1   9  -4   39.50    4.00
   1   9   4   55.29    3.50
   1   9   4   54.79    5.30
  -1   9  -4   49.20    4.80
   1   9   4   47.00    4.50
   1   9   4   45.00    4.80
  -1   9  -4   54.79    4.90
   1   9   4   52.29    4.10
   1   9   4   52.39    5.70
   1   9   4   54.09    4.40
   1   9   4   60.79    5.30
  -1   9  -4   54.29    4.30
   1   9   4   47.60    4.60
  -1   9  -4   45.10    3.40
   1   9   4   55.39    4.90
  -1   9  -4   46.30    4.70
  -1   9  -4   58.39    5.20
  -1   9  -4   50.49    4.70
   1   9   4   53.69    3.00
  -1   9  -4   44.20    4.80
  -1  -9  -4   57.89    5.10
   1  -9   4   59.69    4.90
   1  -9   4   43.00    5.70
   1  -9   4   54.99    3.50
  -1  -9  -4   51.09    3.70
   1  -9   4   52.49    5.30
  -1  -9  -4   57.09    5.00
  -1  -9  -4   49.00    4.80
  -1  -9  -4   60.59    4.90
  -1  -9  -4   56.79    3.10
   1  -9   4   52.69    5.00
  -1  -9  -4   52.19    4.80
   1  -9   4   48.30    4.60
   1  -9   4   41.00    4.40
  -1  -9  -4   49.99    4.60
   1  -9   4   47.00    4.40
  -1  -9  -4   43.10    4.50
   1  -9   4   53.49    4.60
  -1  -9  -4   51.29    4.10
  -1  -9  -4   55.59    4.70
   1  -9   4   63.59    5.00
   1  -9   4   51.99    4.40
  -1   9  -5   21.00    4.10
  -1   9  -5   23.40    5.60
   1   9   5   21.80    4.30
   1   9   5   18.60    3.00
  -1   9  -5   27.90    4.50
   1   9   5   18.40    3.00
   1   9   5   23.90    3.60
   1   9   5   23.40    4.50
  -1   9  -5   19.50    3.50
   1   9   5   14.20    3.30
  -1   9  -5   25.20    3.80
   1   9   5   25.00    4.00
   1   9   5   24.90    4.10
   1   9   5   23.70    4.00
   1  -9   5   18.50    3.40
   1  -9   5   17.20    3.70
  -1  -9  -5   23.50    4.10
  -1  -9  -5   21.80    3.10
  -1  -9  -5   15.20    3.70
  -1  -9  -5   19.30    4.20
   1  -9   5   23.70    3.80
   1  -9   5   22.80    4.10
   1  -9   5   21.20    3.70
  -1  -9  -5   20.50    3.30
  -1  -9  -5   15.60    3.70
   1  -9   5   25.10    4.20
  -1   9  -6  253.77   12.90
   1   9   6  253.07   11.00
   1   9   6  253.87   10.60
  -1   9  -6  241.88   10.20
  -1   9  -6  252.87   12.00
   1   9   6  267.57   12.50
   1   9   6  268.87   13.20
  -1   9  -6  250.47   12.60
   1   9   6  226.08   11.70
   1   9   6  256.57   12.70
   1   9   6  235.58   12.50
  -1  -9  -6  256.77   12.70
   1  -9   6  247.18   11.70
   1  -9   6  251.07   10.80
  -1  -9  -6  253.77   10.50
   1  -9   6  257.07   12.50
  -1  -9  -6  264.77   12.30
   1  -9   6  258.57   11.90
  -1  -9  -6  270.87   11.00
   1  -9   6  236.58   12.10
  -1  -9  -6  264.67   12.50
   1   9   7    6.00    3.60
   1   9   7    4.60    3.10
   1   9   7    2.40    2.70
   1   9   7    7.10    3.50
  -1   9  -7    3.30    2.70
  -1   9  -7    3.60    2.90
   1   9   7    2.50    2.30
  -1   9  -7    3.40    2.90
  -1  -9  -7    3.40    3.30
  -1  -9  -7    3.60    2.90
   1  -9   7    2.60    2.70
   1  -9   7    5.30    3.10
   1  -9   7   -0.50    2.70
  -1  -9  -7    4.20    3.10
   1  -9   7    2.30    2.30
   1  -9   7    8.30    3.70
  -1  -9  -7    7.00    2.90
  -1   9  -8    0.10    2.90
   1   9   8    0.60    3.30
   1   9   8    7.00    4.10
   1   9   8    0.50    5.50
  -1   9  -8   -1.80    2.50
   1  -9   8    3.40    3.20
  -1  -9  -8    0.20    2.50
   1  -9   8   -0.40    2.60
   1  -9   8    0.20    2.90
   1  -9   8    6.20    3.00
  -1  -9  -8    4.30    3.20
  -1  -9  -8    3.20    3.10
   1   9   9    1.60    3.30
  -1   9  -9    2.90    3.60
   1   9   9    1.70    5.30
  -1   9  -9    2.80    3.60
   1   9   9   -0.20    3.30
  -1   9  -9    3.70    3.50
   1  -9   9    3.70    3.60
   1  -9   9   -0.20    2.60
  -1  -9  -9    0.20    3.00
  -1   9 -10   18.00    6.10
  -1   9 -10   10.30    4.80
   1   9  10   14.80    5.70
   1   9  10   17.80    5.80
   1   9  10   15.90    6.10
   1  -9  10   13.40    5.30
  -1  -9 -10   17.80    5.90
   1  -9  10   10.50    5.10
   1  -9  10   18.00    5.70
  -1  10  10    7.80    4.50
   1  10 -10    1.30    3.40
  -1  10  10    3.40    4.10
   1  10 -10    5.50    4.50
  -1  10  10    0.20    3.70
   1  10 -10   10.50    5.10
  -1  10  10   10.60    4.50
  -1 -10  10    5.80    3.90
  -1 -10  10    8.90    4.60
  -1 -10  10    4.80    4.00
   1 -10 -10   13.40    5.70
  -1  10   9    2.50    3.30
  -1  10   9    3.30    3.60
   1  10  -9   -2.10    2.50
   1  10  -9    2.00    3.20
   1  10  -9    2.20    3.30
  -1  10   9    0.80    3.20
  -1  10   9    1.60    3.30
  -1 -10   9    2.40    3.50
   1 -10  -9    1.40    3.20
  -1 -10   9   -3.80    2.40
  -1 -10   9   -1.50    2.50
  -1 -10   9    3.40    3.30
  -1  10   8    2.60    3.30
   1  10  -8    3.50    3.20
   1  10  -8    4.10    3.30
  -1  10   8    2.30    3.10
  -1  10   8    6.10    3.80
  -1  10   8    5.10    3.20
   1  10  -8    4.60    3.20
   1 -10  -8    7.60    3.80
   1 -10  -8    4.30    3.10
   1 -10  -8    6.80    3.00
  -1 -10   8    9.00    3.60
  -1 -10   8    2.40    3.30
  -1 -10   8    7.20    3.80
  -1 -10   8    4.70    2.70
  -1 -10   8    3.80    2.70
   1  10  -7    3.80    2.70
  -1  10   7   -0.10    2.20
  -1  10   7    2.60    2.50
  -1  10   7    4.90    3.00
  -1  10   7    2.00    2.60
  -1  10   7    2.40    2.90
   1  10  -7    0.80    2.20
   1  10  -7    4.90    2.90
  -1  10   7    4.10    2.20
   1 -10  -7   -0.30    2.40
  -1 -10   7   -0.30    2.40
  -1 -10   7    4.30    2.50
   1 -10  -7    2.50    2.70
   1 -10  -7    3.40    2.70
  -1 -10   7    1.20    1.90
  -1 -10   7    0.40    2.30
   1 -10  -7    2.50    2.30
  -1 -10   7    1.10    2.70
  -1 -10   7    3.10    2.80
   1  10  -6   69.59    5.80
   1  10  -6   66.69    5.90
  -1  10   6   61.49    4.60
  -1  10   6   69.39    6.30
  -1  10   6   64.39    6.00
  -1  10   6   63.79    5.00
  -1  10   6   66.19    6.40
   1  10  -6   68.39    6.70
  -1  10   6   63.39    6.00
  -1  10   6   78.29    6.80
  -1  10   6   72.29    7.80
  -1  10   6   53.59    5.90
   1 -10  -6   76.29    6.90
   1 -10  -6   62.49    6.20
  -1 -10   6   67.59    6.30
   1 -10  -6   51.69    5.90
  -1 -10   6   66.09    5.30
   1 -10  -6   70.59    5.30
  -1 -10   6   73.19    5.90
  -1 -10   6   76.59    5.40
  -1 -10   6   77.19    6.50
   1 -10  -6   64.39    6.00
   1 -10  -6   63.89    4.50
  -1 -10   6   68.19    6.50
   1 -10  -6   64.99    6.10
  -1  10   5   31.20    4.50
  -1  10   5   30.00    4.20
   1  10  -5   26.40    3.70
   1  10  -5   25.80    3.80
  -1  10   5   25.00    4.30
  -1  10   5   35.30    4.40
   1  10  -5   31.40    3.90
  -1  10   5   30.30    3.40
  -1  10   5   33.70    3.40
  -1  10   5   28.70    4.00
   1  10  -5   28.10    4.40
  -1  10   5   27.70    3.90
  -1  10   5   32.70    4.30
   1  10  -5   24.60    3.10
   1  10  -5   18.90    4.10
  -1  10   5   31.40    4.00
  -1  10   5   22.30    4.30
  -1 -10   5   29.60    4.20
   1 -10  -5   29.70    4.40
   1 -10  -5   32.10    4.50
   1 -10  -5   28.30    5.00
   1 -10  -5   30.70    3.30
  -1 -10   5   34.60    4.40
   1 -10  -5   24.40    4.40
   1 -10  -5   20.80    3.30
   1 -10  -5   29.50    4.10
  -1 -10   5   28.60    4.10
  -1 -10   5   23.20    2.40
  -1 -10   5   28.20    3.60
  -1 -10   5   26.10    3.80
  -1 -10   5   30.20    3.80
   1 -10  -5   24.50    3.20
   1 -10  -5   30.90    4.50
   1 -10  -5   26.80    4.00
   1 -10  -5   31.30    4.30
  -1  10   4    7.80    2.80
  -1  10   4    5.50    2.40
  -1  10   4    6.10    2.50
  -1  10   4    3.20    2.00
  -1  10   4    4.60    2.10
   1  10  -4    6.50    2.10
  -1  10   4    4.10    2.30
  -1  10   4    4.50    2.30
   1  10  -4    6.30    2.30
   1  10  -4    2.90    2.30
   1  10  -4    7.50    2.40
   1  10  -4    5.30    1.60
   1  10  -4    6.90    2.10
  -1  10   4    6.50    1.90
   1  10  -4    6.60    2.40
   1  10  -4    7.20    2.60
   1  10  -4    2.80    2.20
   1  10  -4    4.90    2.50
   1  10  -4    3.80    2.30
  -1  10   4    4.80    2.40
  -1  10   4    6.20    2.00
  -1  10   4   10.00    2.70
   1 -10  -4    4.20    1.90
  -1 -10   4    8.20    2.20
   1 -10  -4    7.10    2.80
  -1 -10   4    5.80    1.80
   1 -10  -4    4.00    2.10
   1 -10  -4    9.50    2.90
  -1 -10   4    7.60    1.80
   1 -10  -4    7.30    1.70
  -1 -10   4    6.80    2.50
   1 -10  -4    5.40    1.90
   1 -10  -4    1.80    2.00
   1 -10  -4    3.30    2.10
  -1 -10   4    3.00    1.70
  -1 -10   4    5.70    2.20
  -1 -10   4    1.50    2.10
  -1 -10   4    4.30    2.00
   1 -10  -4    4.90    2.30
   1 -10  -4    5.40    2.40
   1 -10  -4    6.30    1.70
   1 -10  -4    8.40    2.60
  -1 -10   4    8.00    2.00
  -1  10   3   11.70    2.20
  -1  10   3    7.80    2.10
   1  10  -3   13.80    2.40
  -1  10   3   12.20    2.90
   1  10  -3   14.60    2.30
   1  10  -3   12.80    2.20
  -1  10   3    8.10    2.40
   1  10  -3   11.90    2.70
  -1  10   3   14.60    3.00
   1  10  -3   11.90    2.40
  -1  10   3   12.10    2.80
   1  10  -3   11.90    2.00
   1  10  -3   17.90    3.30
   1  10  -3    6.80    2.40
  -1  10   3   17.20    3.20
  -1  10   3    8.40    2.50
  -1  10   3   13.40    2.50
  -1  10   3   15.70    2.90
  -1  10   3   13.20    2.80
   1  10  -3   15.10    3.80
  -1 -10   3    7.30    3.20
   1 -10  -3    8.30    2.30
  -1 -10   3    9.80    1.80
  -1 -10   3   11.60    1.90
   1 -10  -3   11.60    2.20
   1 -10  -3   13.20    2.80
   1 -10  -3    5.20    1.90
   1 -10  -3   11.90    2.70
   1 -10  -3   12.70    3.30
   1 -10  -3    8.60    1.40
  -1 -10   3   15.00    2.50
   1 -10  -3   10.90    2.50
   1 -10  -3    8.00    2.10
  -1 -10   3   10.40    2.60
  -1 -10   3   14.70    2.50
  -1 -10   3   15.20    2.90
   1 -10  -3   12.40    1.70
   1 -10  -3    9.20    2.50
   1 -10  -3    5.40    2.10
  -1 -10   3   18.60    3.10
  -1 -10   3   11.80    2.10
  -1  10   2   99.49    5.20
   1  10  -2   97.89    5.30
  -1  10   2   95.09    6.00
  -1  10   2  105.19    5.70
   1  10  -2   96.69    4.50
   1  10  -2  104.79    6.10
   1  10  -2  108.39    6.10
  -1  10   2  108.99    6.00
  -1  10   2  104.39    5.40
   1  10  -2   94.79    4.60
  -1  10   2  103.69    5.50
  -1  10   2   94.79    5.30
   1  10  -2   93.49    5.00
   1  10  -2  103.39    5.40
  -1  10   2   97.19    5.80
  -1  10   2   98.39    5.50
   1  10  -2  105.79    5.90
  -1  10   2   94.79    5.80
  -1  10   2   98.89    5.30
   1  10  -2   96.19    5.70
   1  10  -2   96.99    4.30
   1 -10  -2  102.29    5.40
  -1 -10   2   97.09    4.50
   1 -10  -2  108.19    5.80
  -1 -10   2   99.69    5.80
  -1 -10   2  103.79    4.90
   1 -10  -2   91.29    3.50
   1 -10  -2   99.19    5.70
  -1 -10   2   99.39    5.80
   1 -10  -2  102.49    5.40
   1 -10  -2   97.99    6.00
  -1 -10   2   96.09    5.50
   1 -10  -2   99.49    6.30
   1 -10  -2   93.39    5.30
   1 -10  -2   98.39    5.90
   1 -10  -2  101.59    5.60
  -1 -10   2   90.49    5.70
  -1 -10   2  102.39    5.90
  -1 -10   2   95.09    5.60
   1 -10  -2   91.99    5.30
  -1 -10   2   95.39    4.20
  -1  10   1  241.18    9.80
  -1  10   1  235.88    9.10
   1  10  -1  233.38    9.30
  -1  10   1  232.08    8.90
  -1  10   1  236.98    9.20
   1  10  -1  246.28    9.90
   1  10  -1  231.38    7.30
   1  10  -1  230.18    7.90
  -1  10   1  223.98    8.80
   1  10  -1  220.18    9.40
   1  10  -1  236.18    9.20
  -1  10   1  220.48    9.00
   1  10  -1  218.08    6.70
   1  10  -1  240.28    8.10
  -1  10   1  234.68   10.00
   1  10  -1  226.88    9.20
   1  10  -1  241.68    8.70
   1  10  -1  213.18    9.10
  -1  10   1  222.48    7.90
  -1  10   1  243.88    9.60
   1  10  -1  236.38    8.60
  -1  10   1  221.68    9.20
  -1  10   1  220.08    9.40
   1  10  -1  232.58    6.80
  -1 -10   1  235.98    8.30
   1 -10  -1  236.28    9.30
   1 -10  -1  235.08    9.20
  -1 -10   1  221.38    7.90
   1 -10  -1  224.78    8.20
   1 -10  -1  230.58    9.00
  -1 -10   1  235.38    9.50
  -1 -10   1  218.48    9.40
   1 -10  -1  237.98    9.20
  -1 -10   1  224.98    7.20
  -1 -10   1  229.48    9.40
   1 -10  -1  230.78    9.20
  -1 -10   1  234.28    9.30
   1 -10  -1  229.78    9.10
  -1 -10   1  235.98    9.10
  -1  10   0  179.88    8.20
  -1  10   0  183.28    8.10
   1  10   0  183.38    7.90
  -1  10   0  169.08    7.90
   1  10   0  190.88    8.00
   1  10   0  177.38    6.80
  -1  10   0  171.58    7.30
   1  10   0  176.58    7.20
  -1  10   0  175.58    7.50
  -1  10   0  163.58    7.60
  -1  10   0  168.18    5.80
  -1  10   0  172.38    8.40
   1  10   0  180.58    8.20
   1  10   0  164.08    6.40
  -1  10   0  166.78    7.20
   1  10   0  174.78    7.70
  -1  10   0  187.28    8.00
   1  10   0  186.08    7.40
  -1  10   0  173.98    7.80
  -1  10   0  176.78    5.60
   1  10   0  173.88    7.80
   1  10   0  168.98    6.70
   1  10   0  201.08    7.70
  -1 -10   0  183.48    7.10
   1 -10   0  185.18    8.00
  -1 -10   0  172.38    7.80
   1 -10   0  189.78    7.00
  -1 -10   0  183.48    6.70
  -1 -10   0  171.48    7.20
   1 -10   0  176.38    6.00
   1 -10   0  179.88    7.60
  -1 -10   0  181.18    8.40
  -1 -10   0  172.28    6.80
   1 -10   0  184.98    8.00
   1 -10   0  165.78    7.90
  -1 -10   0  174.08    8.00
  -1 -10   0  175.08    7.80
   1 -10   0  178.48    7.90
   1 -10   0  177.68    7.40
  -1 -10   0  173.48    6.70
   1 -10   0  166.98    7.60
  -1 -10   0  184.08    7.00
   1 -10   0  176.48    7.50
  -1 -10   0  182.78    8.00
   1 -10   0  173.58    7.60
   1  10   1   31.30    3.30
   1  10   1   29.80    3.20
  -1  10  -1   29.20    3.40
  -1  10  -1   30.50    3.50
   1  10   1   26.20    2.80
   1  10   1   29.20    3.50
  -1  10  -1   24.90    4.00
  -1  10  -1   35.40    3.70
   1  10   1   33.90    2.70
  -1  10  -1   30.60    3.10
  -1  10  -1   31.20    3.30
  -1  10  -1   31.10    3.20
   1  10   1   33.00    3.30
  -1  10  -1   33.30    3.10
  -1  10  -1   29.70    3.70
  -1  10  -1   29.90    3.30
   1  10   1   26.30    3.00
   1  10   1   30.90    2.80
   1  10   1   28.60    2.80
   1  10   1   26.90    2.90
  -1  10  -1   30.80    2.40
   1 -10   1   24.30    2.90
   1 -10   1   27.30    3.20
  -1 -10  -1   29.40    3.40
  -1 -10  -1   32.50    3.00
   1 -10   1   24.50    3.30
  -1 -10  -1   31.70    3.30
   1 -10   1   30.30    3.20
   1 -10   1   30.40    3.50
   1 -10   1   31.80    3.60
  -1 -10  -1   24.90    2.50
  -1 -10  -1   32.60    3.80
  -1 -10  -1   37.60    3.10
  -1 -10  -1   28.30    3.00
   1 -10   1   34.20    2.50
  -1 -10  -1   31.70    3.00
  -1 -10  -1   32.80    3.00
   1 -10   1   31.10    3.10
  -1 -10  -1   34.80    3.40
   1 -10   1   29.20    3.00
   1 -10   1   22.40    3.30
   1 -10   1   28.20    3.40
   1  10   2    0.60    0.90
   1  10   2   -0.30    1.10
   1  10   2    0.40    1.30
  -1  10  -2   -1.00    1.20
  -1  10  -2    0.30    2.20
   1  10   2    1.00    1.40
  -1  10  -2    1.50    1.60
  -1  10  -2    0.90    1.10
  -1  10  -2    0.10    1.40
  -1  10  -2    0.00    1.40
   1  10   2    1.20    1.50
   1  10   2   -1.30    1.20
  -1  10  -2    0.00    1.40
  -1  10  -2   -0.30    1.10
   1  10   2    0.20    1.30
   1  10   2    0.20    1.30
  -1  10  -2   -6.90    2.00
  -1  10  -2   -1.60    1.40
   1  10   2    0.10    1.20
   1  10   2   -1.30    1.30
   1 -10   2    0.50    1.50
   1 -10   2    0.50    1.40
   1 -10   2   -0.60    1.50
  -1 -10  -2    1.10    1.80
   1 -10   2    0.10    1.60
  -1 -10  -2   -0.40    1.20
   1 -10   2   -1.50    1.40
  -1 -10  -2   -0.80    1.30
  -1 -10  -2    1.10    1.50
  -1 -10  -2   -0.40    1.10
   1 -10   2   -0.70    1.20
  -1 -10  -2   -0.50    1.40
   1 -10   2   -1.10    1.00
  -1 -10  -2   -0.40    1.00
  -1 -10  -2    1.20    1.50
  -1 -10  -2   -0.40    1.50
  -1 -10  -2    0.40    1.30
   1 -10   2    0.20    1.20
   1 -10   2    1.10    1.80
   1 -10   2    0.10    1.30
  -1 -10  -2    0.90    1.60
  -1  10  -3  374.26   14.00
  -1  10  -3  393.06   13.30
  -1  10  -3  396.46   13.50
   1  10   3  393.06   14.90
  -1  10  -3  385.46   14.20
  -1  10  -3  387.26   14.50
   1  10   3  395.86   11.70
   1  10   3  401.36   14.80
  -1  10  -3  389.96   14.40
   1  10   3  389.06   14.50
   1  10   3  400.56   14.00
  -1  10  -3  407.46   14.60
   1  10   3  387.66   13.60
   1  10   3  395.46   13.30
  -1  10  -3  404.26   15.30
  -1  10  -3  387.26   14.40
   1  10   3  388.16   14.20
   1  10   3  398.76   14.70
  -1  10  -3  396.36   13.80
  -1  10  -3  406.86   15.90
   1  10   3  394.86   14.60
  -1  10  -3  343.47   13.90
   1  10   3  371.66   11.20
   1 -10   3  411.26   14.70
  -1 -10  -3  411.16   14.40
  -1 -10  -3  404.36   14.00
   1 -10   3  379.46   14.00
  -1 -10  -3  393.16   11.80
   1 -10   3  374.66   13.10
  -1 -10  -3  399.06   13.80
   1 -10   3  403.16   14.10
  -1 -10  -3  407.26   15.40
  -1 -10  -3  376.76   14.00
  -1 -10  -3  402.26   13.70
   1 -10   3  392.96   14.10
   1 -10   3  353.66   14.60
   1 -10   3  391.96   14.30
  -1 -10  -3  412.76   14.60
   1 -10   3  403.86   13.90
  -1 -10  -3  378.96   11.40
   1 -10   3  395.46   13.80
  -1 -10  -3  391.76   13.90
   1 -10   3  385.76   13.20
   1 -10   3  387.26   13.50
  -1 -10  -3  389.86   14.30
   1  10   4  141.29    7.60
   1  10   4  139.99    6.00
  -1  10  -4  149.69    8.20
  -1  10  -4  155.38    7.80
  -1  10  -4  155.68    8.90
  -1  10  -4  162.48    8.60
   1  10   4  152.88    8.00
   1  10   4  143.09    7.10
   1  10   4  142.69    8.10
   1  10   4  161.28    8.90
   1  10   4  142.99    9.30
  -1  10  -4  137.69    6.60
  -1  10  -4  138.29    7.10
  -1  10  -4  143.39    8.20
   1  10   4  153.58    5.80
  -1  10  -4  150.18    8.30
   1  10   4  157.98    7.90
   1  10   4  148.99    8.60
   1  10   4  153.28    8.40
   1 -10   4  152.28    6.60
  -1 -10  -4  158.18    9.00
   1 -10   4  146.99    8.20
   1 -10   4  140.89    7.40
  -1 -10  -4  155.38    7.60
  -1 -10  -4  166.08    9.00
  -1 -10  -4  151.48    8.30
  -1 -10  -4  163.58    8.70
  -1 -10  -4  148.69    8.10
   1 -10   4  150.38    7.80
   1 -10   4  144.09    9.00
   1 -10   4  151.08    8.10
   1 -10   4  152.48    8.30
   1 -10   4  139.39    7.70
  -1 -10  -4  161.28    6.50
  -1 -10  -4  137.59    7.90
   1  10   5   62.39    4.90
   1  10   5   57.49    4.30
  -1  10  -5   64.99    5.80
   1  10   5   51.59    5.30
  -1  10  -5   69.19    6.40
   1  10   5   74.09    6.50
   1  10   5   66.59    4.90
   1  10   5   60.99    5.50
  -1  10  -5   71.59    6.30
   1  10   5   77.29    6.50
   1  10   5   73.89    6.40
   1  10   5   64.09    5.90
  -1  10  -5   63.99    5.50
   1  10   5   60.19    5.20
   1 -10   5   68.19    6.00
  -1 -10  -5   71.99    6.00
   1 -10   5   62.49    5.70
  -1 -10  -5   67.19    6.20
  -1 -10  -5   70.39    5.20
  -1 -10  -5   65.79    6.10
   1 -10   5   52.39    5.10
   1 -10   5   62.59    5.50
   1 -10   5   58.99    5.60
  -1 -10  -5   56.39    4.50
  -1  10  -6   28.10    5.00
   1  10   6   38.40    5.40
   1  10   6   32.10    4.00
   1  10   6   36.10    5.10
  -1  10  -6   26.60    5.20
   1  10   6   36.20    4.50
   1  10   6   29.90    5.00
   1  10   6   31.80    5.40
  -1  10  -6   24.70    4.20
  -1 -10  -6   36.20    4.20
   1 -10   6   24.90    4.20
  -1 -10  -6   27.60    4.70
   1 -10   6   35.00    4.90
  -1 -10  -6   34.20    5.20
  -1 -10  -6   30.10    4.80
  -1 -10  -6   30.00    4.00
   1 -10   6   40.80    5.00
   1 -10   6   31.80    4.90
   1  10   7    2.60    2.30
   1  10   7   -5.10    2.40
  -1  10  -7   -1.80    1.80
   1  10   7    2.30    3.70
  -1  10  -7    0.90    2.60
  -1  10  -7    5.10    4.30
   1  10   7    2.50    2.60
  -1 -10  -7    1.10    2.80
   1 -10   7    4.80    2.60
  -1 -10  -7    4.40    3.00
   1 -10   7    3.20    2.60
   1 -10   7    3.30    3.30
   1 -10   7    4.20    2.50
   1 -10   7    2.70    2.80
  -1 -10  -7    2.70    3.00
  -1 -10  -7    2.00    2.30
  -1  10  -8    9.50    4.10
   1  10   8    7.50    4.20
  -1  10  -8   10.10    4.10
   1  10   8   10.10    4.20
  -1  10  -8   10.60    3.90
   1  10   8   13.60    4.90
   1 -10   8   13.00    4.60
  -1 -10  -8    5.60    3.70
   1 -10   8   16.30    4.20
  -1 -10  -8   11.70    4.40
   1 -10   8    8.70    3.80
   1 -10   8   14.60    4.10
   1  10   9    2.50    3.90
   1  10   9    3.00    4.00
   1  10   9    0.00    3.70
  -1  10  -9    4.40    3.80
  -1  10  -9   -0.20    3.20
  -1  10  -9    1.50    3.90
   1 -10   9    7.10    4.20
  -1 -10  -9    7.00    4.30
   1 -10   9    4.10    3.40
   1 -10   9    2.40    3.60
  -1  11  10    7.80    5.10
  -1  11  10    2.80    3.90
  -1  11  10    0.40    3.80
  -1  11  10   -2.20    3.00
   1  11 -10    2.70    4.10
   1  11 -10    1.60    3.70
   1 -11 -10    1.10    3.80
  -1 -11  10   -3.30    3.00
  -1 -11  10   -2.40    3.30
  -1 -11  10    3.50    4.20
  -1  11   9   -0.60    3.20
   1  11  -9    5.90    3.60
   1  11  -9    2.70    3.50
  -1  11   9    1.50    3.70
   1  11  -9    5.30    3.80
  -1  11   9    7.10    3.90
  -1  11   9    3.40    3.80
  -1 -11   9   -3.40    3.90
   1 -11  -9    3.60    3.80
  -1 -11   9    1.80    2.80
  -1 -11   9    0.50    2.80
  -1  11   8    9.50    3.70
   1  11  -8   10.70    4.00
  -1  11   8   10.40    4.20
   1  11  -8    8.90    3.90
   1  11  -8   13.40    4.50
  -1  11   8    6.80    4.10
  -1  11   8   16.70    5.00
  -1 -11   8    0.90    2.80
   1 -11  -8   14.00    4.30
  -1 -11   8   10.10    3.40
  -1 -11   8    7.40    3.20
   1 -11  -8    6.50    3.50
  -1 -11   8   10.10    4.00
  -1  11   7    1.00    2.00
  -1  11   7    5.20    3.50
  -1  11   7    0.40    2.30
   1  11  -7    2.20    2.60
   1  11  -7   -0.80    2.00
  -1  11   7   -0.80    2.90
  -1  11   7    1.10    2.30
  -1  11   7    0.40    2.60
   1  11  -7   -0.60    2.50
  -1 -11   7    4.60    2.40
   1 -11  -7   -0.20    2.10
   1 -11  -7    2.60    4.80
  -1 -11   7    0.20    2.70
   1 -11  -7    3.50    2.90
  -1 -11   7    0.80    2.50
  -1 -11   7   -2.70    2.40
  -1 -11   7    1.00    2.10
   1 -11  -7    2.10    3.00
  -1  11   6    1.50    1.90
  -1  11   6    1.60    2.60
  -1  11   6    2.50    2.50
   1  11  -6    5.40    2.60
   1  11  -6    2.60    2.40
  -1  11   6    5.30    3.00
  -1  11   6    5.00    3.20
  -1  11   6    6.40    3.00
  -1  11   6    0.60    2.80
  -1  11   6    5.30    2.60
   1  11  -6    8.70    3.30
   1 -11  -6    7.80    2.90
   1 -11  -6    1.50    1.80
   1 -11  -6    5.70    3.10
  -1 -11   6    4.20    2.50
  -1 -11   6    6.50    2.80
  -1 -11   6    2.20    2.20
  -1 -11   6    4.50    2.40
   1 -11  -6    0.10    2.50
  -1 -11   6    8.40    3.30
   1  11  -5  367.96   15.70
  -1  11   5  347.67   14.90
   1  11  -5  390.26   14.60
  -1  11   5  385.06   15.80
   1  11  -5  380.36   14.00
  -1  11   5  360.16   15.20
  -1  11   5  379.76   14.80
  -1  11   5  379.56   13.20
  -1  11   5  387.66   14.90
  -1  11   5  385.46   14.90
   1  11  -5  348.27   14.30
   1  11  -5  367.06   15.40
  -1  11   5  366.86   15.30
   1 -11  -5  381.16   15.50
  -1 -11   5  366.36   12.80
  -1 -11   5  367.16   13.50
   1 -11  -5  369.86   14.70
   1 -11  -5  374.26   13.00
   1 -11  -5  390.96   12.60
   1 -11  -5  381.76   15.50
  -1 -11   5  358.16   13.60
  -1 -11   5  384.46   14.00
  -1 -11   5  371.26   15.00
  -1 -11   5  354.56   15.10
   1 -11  -5  378.46   15.10
  -1 -11   5  366.16   14.50
   1 -11  -5  357.36   15.00
   1  11  -4   62.09    5.70
   1  11  -4   55.39    5.40
  -1  11   4   53.99    5.30
  -1  11   4   50.39    5.00
  -1  11   4   58.09    5.00
  -1  11   4   72.29    5.40
  -1  11   4   55.79    5.00
   1  11  -4   59.59    5.60
   1  11  -4   51.79    5.70
  -1  11   4   70.09    5.70
  -1  11   4   64.79    4.50
  -1  11   4   59.09    5.10
  -1  11   4   65.89    5.30
  -1  11   4   65.09    5.80
   1  11  -4   63.49    4.90
  -1  11   4   54.99    4.20
   1  11  -4   71.69    6.50
   1  11  -4   62.39    4.50
   1  11  -4   58.29    4.60
   1 -11  -4   61.29    5.10
   1 -11  -4   71.19    5.50
  -1 -11   4   62.69    4.30
   1 -11  -4   50.99    5.10
  -1 -11   4   53.69    3.60
   1 -11  -4   55.19    5.40
   1 -11  -4   56.19    4.80
   1 -11  -4   54.49    3.30
  -1 -11   4   62.19    5.20
  -1 -11   4   61.59    5.00
  -1 -11   4   63.49    4.50
   1 -11  -4   53.09    4.40
  -1 -11   4   57.09    5.60
   1 -11  -4   57.69    5.10
  -1 -11   4   52.49    4.30
   1 -11  -4   58.89    5.60
   1 -11  -4   65.19    3.70
   1 -11  -4   69.69    4.80
  -1 -11   4   62.59    5.50
  -1 -11   4   59.09    4.90
   1  11  -3  176.08    7.60
   1  11  -3  182.08    9.00
  -1  11   3  190.08    9.10
  -1  11   3  169.38    8.20
   1  11  -3  176.18    6.90
   1  11  -3  166.68    8.40
  -1  11   3  180.38    8.30
   1  11  -3  186.88    8.00
  -1  11   3  169.48    7.60
  -1  11   3  179.68    8.30
   1  11  -3  180.58    7.20
  -1  11   3  180.78    8.10
  -1  11   3  181.38    9.10
   1  11  -3  165.78    8.50
  -1  11   3  160.58    8.60
   1  11  -3  166.78    8.80
  -1  11   3  173.88    8.50
   1  11  -3  189.18    9.20
  -1  11   3  179.98    7.70
   1  11  -3  158.48   10.30
   1  11  -3  169.58    7.10
  -1  11   3  181.28    8.50
  -1 -11   3  166.48    8.50
  -1 -11   3  167.88    9.50
   1 -11  -3  174.48    9.40
   1 -11  -3  181.38    8.40
   1 -11  -3  180.48    7.90
   1 -11  -3  169.68    7.60
  -1 -11   3  174.48    8.60
  -1 -11   3  160.48    7.20
   1 -11  -3  185.88    8.10
  -1 -11   3  186.68    8.50
   1 -11  -3  193.48    9.00
  -1 -11   3  189.78    8.80
   1 -11  -3  173.78    9.30
   1 -11  -3  167.58    8.60
   1 -11  -3  187.18    6.10
  -1 -11   3  157.38    6.60
   1 -11  -3  170.08    8.70
   1 -11  -3  169.08    5.70
  -1 -11   3  171.78    6.90
  -1 -11   3  172.88    8.70
   1 -11  -3  183.98    8.30
  -1 -11   3  185.98    8.10
  -1 -11   3  176.18    6.50
   1  11  -2   30.50    3.10
   1  11  -2   28.70    3.70
  -1  11   2   35.40    3.60
  -1  11   2   28.70    3.20
  -1  11   2   25.30    3.30
   1  11  -2   31.40    3.30
  -1  11   2   35.40    3.90
   1  11  -2   18.00    3.10
   1  11  -2   35.10    2.50
  -1  11   2   33.70    3.80
   1  11  -2   34.40    4.00
  -1  11   2   23.50    3.00
  -1  11   2   37.20    4.00
   1  11  -2   28.30    2.60
   1  11  -2   32.10    3.20
   1  11  -2   27.40    2.70
   1  11  -2   27.70    3.60
  -1  11   2   31.10    3.30
   1  11  -2   33.10    3.80
  -1  11   2   30.20    3.20
  -1  11   2   25.20    3.30
   1 -11  -2   26.90    3.90
  -1 -11   2   24.60    2.50
  -1 -11   2   27.70    3.50
   1 -11  -2   28.90    3.40
  -1 -11   2   36.50    3.10
  -1 -11   2   35.40    3.80
   1 -11  -2   30.10    3.20
   1 -11  -2   29.90    3.40
   1 -11  -2   30.90    3.50
  -1 -11   2   30.50    3.50
   1 -11  -2   27.30    3.70
   1 -11  -2   29.20    3.20
  -1 -11   2   26.00    3.50
   1 -11  -2   24.70    3.20
  -1 -11   2   29.10    3.60
  -1 -11   2   31.70    3.50
   1 -11  -2   31.50    3.40
  -1  11   1    0.70    2.60
  -1  11   1    7.20    2.20
   1  11  -1    2.00    1.00
   1  11  -1    4.30    2.00
  -1  11   1    4.10    1.90
   1  11  -1    2.90    1.60
  -1  11   1    9.00    2.40
   1  11  -1    2.20    1.30
  -1  11   1    5.20    1.90
  -1  11   1    5.00    2.00
  -1  11   1    4.20    1.70
   1  11  -1    3.10    1.40
  -1  11   1    5.60    1.90
  -1  11   1    0.30    1.30
  -1  11   1    2.90    1.60
  -1 -11   1    2.00    1.70
   1 -11  -1    2.30    1.60
  -1 -11   1    2.70    1.20
   1 -11  -1    6.90    2.20
   1 -11  -1    1.80    1.70
  -1 -11   1    1.80    1.80
   1 -11  -1    3.80    1.60
   1 -11  -1    5.20    1.70
  -1 -11   1    3.70    1.70
  -1 -11   1    4.40    2.10
   1 -11  -1    2.20    2.10
   1 -11  -1    1.80    1.70
   1 -11  -1    0.80    1.50
  -1 -11   1    3.70    2.00
   1 -11  -1    4.40    1.90
   1  11   0   25.50    3.40
   1  11   0   22.50    2.90
  -1  11   0   15.50    2.70
   1  11   0   22.00    2.70
  -1  11   0   21.20    3.10
  -1  11   0   17.80    1.60
   1  11   0   25.80    3.00
  -1  11   0   25.40    3.40
   1  11   0   18.80    2.40
   1  11   0   32.60    4.10
   1  11   0   26.40    3.10
   1  11   0   22.10    2.90
  -1  11   0   17.10    2.90
  -1  11   0   14.60    2.50
  -1  11   0   14.10    3.30
  -1  11   0   17.10    3.20
  -1  11   0   16.30    1.80
   1  11   0   15.60    2.20
  -1  11   0   19.50    2.80
   1  11   0   21.40    2.90
   1  11   0   25.00    3.60
  -1  11   0   23.70    3.30
   1 -11   0   21.40    3.50
   1 -11   0   15.60    1.70
  -1 -11   0   21.30    2.50
   1 -11   0   18.40    2.70
   1 -11   0   15.00    1.90
   1 -11   0   17.60    2.90
  -1 -11   0   21.00    3.40
  -1 -11   0   16.60    2.60
   1 -11   0   14.80    2.90
   1 -11   0   14.30    2.90
  -1 -11   0   26.00    2.80
  -1 -11   0   20.40    2.50
  -1 -11   0   18.90    3.00
  -1 -11   0   19.30    2.40
  -1 -11   0   18.90    3.00
   1 -11   0   22.00    3.10
   1 -11   0   20.80    3.20
   1 -11   0   16.80    2.70
   1 -11   0   19.60    2.70
  -1 -11   0   11.10    2.50
  -1 -11   0   14.50    3.90
   1  11   1  419.66   13.30
  -1  11  -1  388.66   14.10
  -1  11  -1  435.26   15.40
  -1  11  -1  427.16   14.60
  -1  11  -1  404.06   14.60
   1  11   1  450.05   16.60
   1  11   1  389.86   13.90
  -1  11  -1  412.66   14.00
  -1  11  -1  403.56   13.60
   1  11   1  413.36   14.10
   1  11   1  405.56   14.80
   1  11   1  412.36   13.00
  -1  11  -1  406.56   12.20
  -1  11  -1  402.06   14.90
  -1  11  -1  394.56   13.90
   1  11   1  406.36   14.60
   1  11   1  394.16   13.20
   1 -11   1  395.56   13.60
  -1 -11  -1  416.26   13.60
  -1 -11  -1  409.36   13.10
   1 -11   1  415.16   14.20
   1 -11   1  383.86   13.70
  -1 -11  -1  403.96   13.50
  -1 -11  -1  431.26   13.80
   1 -11   1  405.16   14.70
  -1 -11  -1  402.86   16.20
  -1 -11  -1  420.16   13.60
   1 -11   1  411.36   13.20
   1 -11   1  405.46   14.10
   1 -11   1  434.96   14.90
  -1 -11  -1  407.56   13.60
   1 -11   1  411.16   14.70
  -1 -11  -1  417.86   15.40
  -1 -11  -1  419.06   14.30
   1 -11   1  426.16   14.70
  -1 -11  -1  445.26   16.50
   1 -11   1  391.46   13.80
  -1  11  -2  125.29    7.40
   1  11   2  125.69    6.40
   1  11   2  142.89    9.20
  -1  11  -2  115.19    7.20
  -1  11  -2  134.19    5.90
  -1  11  -2  127.49    7.50
   1  11   2  123.59    6.40
   1  11   2  129.09    6.40
  -1  11  -2  118.29    7.20
   1  11   2  142.59    7.40
   1  11   2  138.59    7.00
  -1  11  -2  129.29    6.90
  -1  11  -2  134.59    7.30
   1  11   2  141.69    7.50
   1  11   2  122.19    6.50
  -1  11  -2  133.89    8.10
  -1  11  -2  129.29    7.20
  -1  11  -2  130.99    6.60
   1  11   2  127.69    5.40
  -1  11  -2  124.99    6.30
   1  11   2  132.69    7.40
  -1 -11  -2  122.89    9.70
   1 -11   2  133.09    5.80
   1 -11   2  132.39    8.00
   1 -11   2  126.59    8.00
  -1 -11  -2  136.99    6.90
  -1 -11  -2  125.69    5.60
  -1 -11  -2  143.69    6.80
  -1 -11  -2  123.09    7.60
   1 -11   2  124.69    8.10
   1 -11   2  131.69    6.90
   1 -11   2  139.49    7.20
  -1 -11  -2  132.99    6.90
  -1 -11  -2  118.79    7.00
   1 -11   2  126.19    6.50
   1 -11   2  127.39    7.40
   1 -11   2  124.79    6.80
  -1 -11  -2  124.89    7.60
   1 -11   2  121.49    7.10
  -1 -11  -2  123.69    6.60
   1 -11   2  129.89    6.60
   1  11   3  516.35   17.40
   1  11   3  456.75   15.80
  -1  11  -3  489.25   17.00
   1  11   3  469.55   16.10
  -1  11  -3  451.25   16.40
   1  11   3  497.35   17.30
   1  11   3  479.95   16.20
  -1  11  -3  458.65   15.40
   1  11   3  466.25   16.60
  -1  11  -3  443.16   16.30
  -1  11  -3  487.15   17.60
   1  11   3  464.45   13.80
  -1  11  -3  491.65   17.00
  -1  11  -3  477.35   15.50
   1  11   3  488.95   17.30
   1  11   3  503.05   17.10
  -1  11  -3  511.45   18.00
  -1  11  -3  433.36   15.70
   1  11   3  453.25   15.70
   1  11   3  466.45   15.70
  -1  11  -3  487.05   17.00
  -1  11  -3  450.75   15.50
   1 -11   3  477.35   16.60
  -1 -11  -3  492.05   16.30
   1 -11   3  487.95   17.00
  -1 -11  -3  432.96   14.70
  -1 -11  -3  481.75   17.80
  -1 -11  -3  449.26   15.80
   1 -11   3  479.25   16.10
  -1 -11  -3  473.75   13.10
  -1 -11  -3  491.65   16.10
   1 -11   3  393.26   19.60
   1 -11   3  488.85   16.70
   1 -11   3  477.45   16.20
   1 -11   3  480.95   15.70
   1 -11   3  446.26   16.20
  -1 -11  -3  442.96   16.40
   1 -11   3  467.75   15.70
  -1 -11  -3  445.06   15.90
  -1 -11  -3  458.85   16.60
  -1 -11  -3  467.05   16.50
  -1 -11  -3  498.45   16.90
   1 -11   3  465.65   15.30
  -1  11  -4    0.00    2.20
   1  11   4    6.10    2.60
  -1  11  -4    3.60    1.90
   1  11   4    2.80    2.30
   1  11   4    3.50    2.00
   1  11   4    6.20    2.30
  -1  11  -4    5.00    2.20
  -1  11  -4    3.70    2.20
   1  11   4    4.50    2.60
  -1  11  -4    3.80    2.30
   1  11   4    5.40    2.70
   1  11   4    5.40    2.70
   1  11   4    2.20    1.20
  -1  11  -4    8.80    3.00
   1  11   4    4.50    2.40
   1  11   4    2.60    2.40
   1  11   4    7.00    2.50
  -1  11  -4    6.50    3.00
   1 -11   4    2.60    2.30
   1 -11   4    2.90    2.10
  -1 -11  -4    7.70    2.60
  -1 -11  -4    4.30    1.50
  -1 -11  -4    6.40    3.00
  -1 -11  -4    6.50    2.70
  -1 -11  -4   14.60    3.80
   1 -11   4    3.10    2.40
   1 -11   4    3.40    2.20
   1 -11   4    7.30    2.80
   1 -11   4    7.00    2.30
   1  11   5   51.49    4.50
  -1  11  -5   51.09    5.90
  -1  11  -5   55.69    5.60
   1  11   5   57.29    5.20
   1  11   5   57.89    6.10
  -1  11  -5   53.39    5.70
   1  11   5   51.09    3.30
   1  11   5   61.99    6.20
  -1  11  -5   51.29    5.20
   1  11   5   54.99    5.40
   1  11   5   57.89    6.00
   1  11   5   56.29    5.70
   1 -11   5   57.09    5.70
   1 -11   5   49.00    5.40
  -1 -11  -5   48.90    4.10
   1 -11   5   49.60    5.30
  -1 -11  -5   57.09    5.00
  -1 -11  -5   59.69    6.10
   1 -11   5   57.89    5.30
  -1 -11  -5   53.19    5.90
  -1 -11  -5   45.70    5.30
  -1  11  -6    6.40    3.10
   1  11   6    6.40    3.00
   1  11   6    9.70    3.70
   1  11   6    9.40    3.90
  -1  11  -6    7.50    3.30
  -1  11  -6   10.60    3.50
   1  11   6    3.80    2.40
   1  11   6    6.60    3.40
  -1  11  -6   17.10    4.60
   1  11   6    0.50    2.20
  -1 -11  -6    3.90    3.00
   1 -11   6    2.90    2.60
  -1 -11  -6    6.30    2.60
  -1 -11  -6   10.70    4.10
   1 -11   6    8.30    3.10
   1 -11   6    7.70    3.10
  -1 -11  -6    5.60    2.90
   1 -11   6    4.40    3.10
   1 -11   6    2.70    2.70
  -1 -11  -6    6.80    3.20
  -1  11  -7    7.70    3.70
   1  11   7   10.80    3.90
  -1  11  -7   20.80    5.20
   1  11   7   15.00    4.90
   1  11   7    9.80    3.90
  -1  11  -7    9.40    3.50
  -1  11  -7   19.90    5.00
  -1 -11  -7    3.10    3.30
  -1 -11  -7   16.90    4.70
   1 -11   7    7.50    3.20
   1 -11   7   13.50    3.70
   1 -11   7   11.00    4.10
  -1 -11  -7   12.20    4.30
  -1 -11  -7   13.50    4.20
   1 -11   7   15.20    4.30
   1 -11   7    8.60    3.70
   1  11   8   -1.80    2.50
   1  11   8    2.90    3.90
  -1  11  -8    0.30    3.10
   1  11   8   -3.20    2.60
  -1  11  -8    1.60    3.00
  -1  11  -8   -2.30    2.80
   1 -11   8   -2.90    2.50
  -1 -11  -8   -1.40    2.90
   1 -11   8    0.20    2.30
   1 -11   8    0.40    2.70
  -1 -11  -8   -2.60    2.40
   1 -11   8    0.40    2.70
  -1  11  -9   -0.60    3.10
  -1  11  -9    1.10    3.30
   1  11   9   -1.20    3.30
  -1  11  -9    3.50    3.80
   1  11   9   -2.00    3.60
   1  11   9    1.50    4.00
  -1 -11  -9    3.20    3.50
   1 -11   9   -4.20    2.30
   1 -11   9    1.00    3.00
   1 -11   9   -0.90    3.00
  -1  12  10    8.50    4.90
   1  12 -10   14.20    6.20
   1  12 -10    9.30    5.20
  -1  12  10    6.70    4.70
  -1  12  10    1.00    4.50
  -1  12  10    4.70    4.40
  -1 -12  10    6.40    4.30
  -1 -12  10    9.50    4.20
   1 -12 -10   11.70    5.10
  -1 -12  10    1.90    4.00
  -1  12   9    0.80    3.80
  -1  12   9    3.30    3.60
   1  12  -9    8.60    4.30
  -1  12   9    6.20    3.80
   1  12  -9    8.00    4.10
  -1  12   9    3.10    3.90
   1  12  -9   13.20    4.80
  -1 -12   9    2.10    3.40
  -1 -12   9    9.40    3.90
  -1 -12   9   12.00    4.80
   1 -12  -9    3.80    3.90
  -1  12   8    3.60    3.30
  -1  12   8    3.60    3.60
   1  12  -8    0.40    3.20
   1  12  -8   -1.10    2.30
  -1  12   8   -2.40    2.60
   1  12  -8    3.00    2.80
  -1  12   8    3.80    3.70
  -1 -12   8    2.60    2.70
  -1 -12   8   -3.80    2.20
   1 -12  -8   -0.90    2.60
  -1 -12   8    0.70    3.00
  -1 -12   8    1.30    2.50
   1 -12  -8    5.10    3.40
  -1  12   7   14.10    4.20
   1  12  -7   13.10    4.20
  -1  12   7   17.80    4.80
   1  12  -7   13.10    5.00
   1  12  -7   12.20    3.90
  -1  12   7    5.30    4.80
  -1  12   7   16.30    4.00
  -1 -12   7    9.20    3.10
  -1 -12   7   10.60    3.40
  -1 -12   7   10.30    3.60
  -1 -12   7   15.70    3.90
  -1 -12   7   11.60    4.20
   1 -12  -7    9.10    3.90
   1 -12  -7   11.20    4.10
   1  12  -6  173.98    9.40
  -1  12   6  178.88   10.00
  -1  12   6  159.98   10.20
  -1  12   6  169.08    8.20
   1  12  -6  177.28    9.80
   1  12  -6  164.58   10.30
  -1  12   6  180.88    9.80
  -1  12   6  164.08   10.40
  -1  12   6  189.18   12.10
  -1  12   6  165.08    9.70
   1  12  -6  155.18   10.40
  -1  12   6  172.78   10.20
   1 -12  -6  173.88   10.30
  -1 -12   6  171.08   10.00
  -1 -12   6  157.68    8.60
  -1 -12   6  155.08    9.40
  -1 -12   6  165.58   10.20
   1 -12  -6  178.38   10.10
   1 -12  -6  169.58    8.10
   1 -12  -6  171.08   10.20
  -1 -12   6  168.68    9.50
  -1  12   5   10.30    3.50
  -1  12   5   19.10    4.20
   1  12  -5   18.50    4.20
   1  12  -5   12.70    3.10
   1  12  -5   15.80    4.00
  -1  12   5    9.40    3.20
   1  12  -5   11.50    3.10
  -1  12   5   18.70    3.10
  -1  12   5   11.40    3.40
   1 -12  -5   13.40    3.00
  -1 -12   5    9.40    3.20
  -1 -12   5   14.50    3.50
   1 -12  -5   15.10    4.40
   1 -12  -5    7.10    3.30
   1 -12  -5    9.00    2.20
  -1 -12   5    9.80    3.30
  -1 -12   5   12.60    2.80
   1 -12  -5   10.20    3.40
  -1 -12   5   17.60    3.60
  -1  12   4  432.46   15.50
   1  12  -4  395.46   13.90
   1  12  -4  375.16   14.40
  -1  12   4  391.96   14.80
  -1  12   4  411.26   16.20
  -1  12   4  413.26   16.00
   1  12  -4  402.36   16.00
   1  12  -4  393.46   14.40
  -1  12   4  406.16   15.40
   1  12  -4  381.56   12.90
  -1  12   4  386.16   13.70
  -1  12   4  359.06   15.20
  -1  12   4  410.36   13.90
   1  12  -4  397.56   16.00
  -1  12   4  393.46   15.00
  -1  12   4  412.96   15.50
   1 -12  -4  391.16   14.00
  -1 -12   4  397.06   15.60
   1 -12  -4  401.46   16.30
   1 -12  -4  420.76   15.90
   1 -12  -4  405.76   14.20
  -1 -12   4  395.36   13.70
  -1 -12   4  403.96   14.80
   1 -12  -4  394.16   12.10
   1 -12  -4  370.26   14.40
  -1 -12   4  412.26   16.00
   1 -12  -4  410.86   15.30
  -1 -12   4  413.76   14.00
  -1 -12   4  409.36   15.60
  -1 -12   4  377.56   13.40
   1 -12  -4  382.56   15.30
  -1 -12   4  431.96   15.70
   1  12  -3   99.59    6.10
  -1  12   3  107.29    7.10
  -1  12   3   95.79    6.70
  -1  12   3  101.89    5.90
   1  12  -3  109.29    7.00
   1  12  -3  102.89    5.90
  -1  12   3  104.89    5.80
   1  12  -3  101.59    7.00
  -1  12   3   97.79    6.20
  -1  12   3   97.39    6.20
  -1  12   3  104.39    6.60
   1  12  -3  109.49    5.30
   1  12  -3  103.89    6.00
  -1  12   3  107.49    6.50
   1  12  -3   89.99    6.50
  -1  12   3  105.09    6.40
  -1  12   3   99.79    6.80
   1 -12  -3  105.29    6.20
   1 -12  -3   98.19    5.90
   1 -12  -3  106.19    6.00
   1 -12  -3  107.59    4.00
  -1 -12   3  103.99    6.80
   1 -12  -3  104.89    6.40
   1 -12  -3   94.19    6.40
   1 -12  -3  122.69    6.80
  -1 -12   3  101.79    6.80
  -1 -12   3  101.09    5.60
  -1 -12   3  110.19    6.80
  -1 -12   3  102.49    6.70
   1 -12  -3   91.19    6.30
   1 -12  -3   99.09    6.60
  -1 -12   3  112.69    6.70
  -1 -12   3   96.79    4.60
  -1 -12   3   99.99    6.10
   1 -12  -3  110.39    7.50
  -1 -12   3  107.99    5.70
  -1 -12   3   99.49    5.10
   1  12  -2    5.20    2.30
   1  12  -2    7.30    2.00
  -1  12   2    9.00    2.50
   1  12  -2    5.40    1.70
  -1  12   2    2.00    1.80
  -1  12   2    9.90    2.40
  -1  12   2    5.10    1.90
   1  12  -2    6.50    2.40
  -1  12   2    7.20    2.40
   1  12  -2    8.40    2.60
   1  12  -2    1.90    2.10
   1  12  -2    7.10    2.00
  -1  12   2    8.80    2.70
   1  12  -2    9.60    2.70
  -1  12   2    5.90    2.00
   1  12  -2    7.20    1.50
   1  12  -2    6.20    1.80
  -1  12   2    6.80    2.40
  -1  12   2    7.10    2.50
  -1 -12   2    6.60    1.60
  -1 -12   2    5.00    2.50
   1 -12  -2    7.10    2.00
  -1 -12   2    7.20    2.60
   1 -12  -2    6.40    2.10
   1 -12  -2    6.60    2.20
   1 -12  -2    6.90    2.40
   1 -12  -2    6.10    2.10
  -1 -12   2    9.00    2.70
  -1 -12   2    6.50    2.40
   1 -12  -2    1.20    1.70
  -1 -12   2    6.10    2.40
   1 -12  -2   10.00    2.90
   1 -12  -2    7.90    2.50
  -1 -12   2    4.10    1.60
  -1 -12   2    1.90    1.50
   1 -12  -2    5.20    2.70
  -1  12   1   33.60    3.90
   1  12  -1   26.10    3.40
   1  12  -1   34.00    3.40
   1  12  -1   30.10    2.30
   1  12  -1   33.40    3.00
  -1  12   1   27.00    3.50
  -1  12   1   28.70    3.40
  -1  12   1   32.30    3.50
   1  12  -1   32.20    3.00
   1  12  -1   33.90    3.30
  -1  12   1   38.10    4.10
   1  12  -1   29.30    3.90
   1  12  -1   30.50    3.60
  -1  12   1   33.20    3.60
  -1  12   1   38.60    4.10
   1  12  -1   31.40    3.60
  -1  12   1   34.50    4.60
  -1  12   1   32.90    3.00
  -1  12   1   33.00    3.50
   1  12  -1   34.50    3.90
   1 -12  -1   30.30    3.60
  -1 -12   1   33.40    3.20
   1 -12  -1   33.60    3.90
  -1 -12   1   31.80    3.80
  -1 -12   1   32.20    2.80
  -1 -12   1   33.80    3.90
   1 -12  -1   29.80    3.40
  -1 -12   1   25.70    3.50
  -1 -12   1   41.20    4.30
   1 -12  -1   29.10    3.40
   1 -12  -1   33.60    3.60
  -1 -12   1   31.50    2.30
  -1 -12   1   27.50    2.90
   1 -12  -1   26.40    3.40
   1 -12  -1   32.40    2.90
  -1 -12   1   32.90    3.80
   1 -12  -1   31.60    3.70
   1 -12  -1   29.20    3.90
   1 -12  -1   38.50    4.40
  -1  12   0   25.90    3.10
  -1  12   0   24.80    3.60
  -1  12   0   25.30    1.70
   1  12   0   27.40    2.60
   1  12   0   26.90    3.30
  -1  12   0   31.20    3.70
   1  12   0   32.50    3.30
  -1  12   0   22.60    2.20
   1  12   0   26.40    3.50
   1  12   0   29.10    3.20
   1  12   0   30.00    2.90
   1  12   0   29.10    3.50
   1  12   0   29.30    3.00
   1  12   0   30.20    3.50
[truncated: 1,720,114 more chars]
