# Supplementary material for: Crystal structure, Hirshfeld surface analysis, inter­action energy and DFT calculations and energy frameworks of methyl 6-chloro-1-methyl-2-oxo-1,2-di­hydro­quinoline-4-carboxyl­ate
Source: Acta Crystallogr E Crystallogr Commun. 2022 Mar 22;78(Pt 4):425–32. doi: 10.1107/S2056989022002912 (PMC8983989; doi:10.1107/S2056989022002912)
Supplement: Supplementary file 2 [file e-78-00425-Isup3.hkl]

data_I                                                                          
_shelx_title ' jtm1411_a.res in P2(1)/c'                                        
_shelx_refln_list_code          4                                               
_shelx_F_calc_maximum      139.68                                               
_exptl_crystal_F_000       520.00                                               
_reflns_d_resolution_high  0.6787                                               
                                                                                
loop_                                                                           
 _space_group_symop_operation_xyz                                               
 'x, y, z'                                                                      
 '-x, y+1/2, -z+1/2'                                                            
 '-x, -y, -z'                                                                   
 'x, -y-1/2, z-1/2'                                                             
                                                                                
_cell_length_a     8.3515                                                       
_cell_length_b    16.6672                                                       
_cell_length_c     7.9705                                                       
_cell_angle_alpha  90.000                                                       
_cell_angle_beta  107.191                                                       
_cell_angle_gamma  90.000                                                       
                                                                                
_shelx_F_squared_multiplier     1.000                                           
                                                                                
loop_                                                                           
 _refln_index_h                                                                 
 _refln_index_k                                                                 
 _refln_index_l                                                                 
 _refln_F_squared_calc                                                          
 _refln_F_squared_meas                                                          
 _refln_F_squared_sigma                                                         
 _refln_observed_status                                                         
   2   0   0       4920.50       5281.58        31.99 o                         
   3   0   0        973.95        873.57         5.79 o                         
   4   0   0       4331.40       4302.85        23.82 o                         
   5   0   0        446.15        463.28         4.01 o                         
   6   0   0        337.56        333.41         3.57 o                         
   7   0   0        873.88        858.96         9.15 o                         
   8   0   0         83.86         93.07         3.68 o                         
   9   0   0          5.25          6.83         2.51 o                         
  10   0   0        106.78        121.69         6.25 o                         
  11   0   0         38.68         38.20         4.70 o                         
   1   1   0         17.12         24.24         0.74 o                         
   2   1   0         16.38         27.11         0.47 o                         
   3   1   0        126.25        119.96         1.06 o                         
   4   1   0       1060.08       1112.29         5.16 o                         
   5   1   0        242.11        226.57         1.78 o                         
   6   1   0          8.37         11.59         0.66 o                         
   7   1   0        181.43        177.35         2.58 o                         
   8   1   0          8.84         11.02         1.38 o                         
   9   1   0         58.70         55.54         3.32 o                         
  10   1   0          0.19         -1.72         1.72 o                         
  11   1   0          5.98          2.24         2.27 o                         
   1   2   0       1096.54       1038.17         4.47 o                         
   2   2   0       1322.57       1362.42         5.41 o                         
   3   2   0       2563.85       2370.31         9.15 o                         
   4   2   0        572.31        676.24         3.30 o                         
   5   2   0         18.04         17.46         0.67 o                         
   6   2   0        104.69         96.93         1.43 o                         
   7   2   0       1391.68       1351.84         8.88 o                         
   8   2   0        484.29        511.08         5.80 o                         
   9   2   0         51.16         55.76         3.21 o                         
  10   2   0          3.42          4.74         2.00 o                         
  11   2   0          2.44          0.29         2.26 o                         
   1   3   0       1438.64       1544.79         6.59 o                         
   2   3   0       5843.12       6057.78        22.33 o                         
   3   3   0       1634.10       1660.67         7.17 o                         
   4   3   0       1905.17       2103.23         8.92 o                         
   5   3   0        472.09        469.86         2.93 o                         
   6   3   0         54.17         45.97         1.12 o                         
   7   3   0        826.98        790.02         6.25 o                         
   8   3   0         37.02         40.83         2.11 o                         
   9   3   0         24.43         23.76         2.65 o                         
  10   3   0          0.92          0.71         1.80 o                         
  11   3   0        165.00        177.94         5.62 o                         
   0   4   0       2258.34       2323.70        13.43 o                         
   1   4   0        394.78        404.50         1.96 o                         
   2   4   0        456.51        437.82         2.33 o                         
   3   4   0        537.20        500.83         2.76 o                         
   4   4   0        933.81        956.46         4.36 o                         
   5   4   0          2.64          1.50         0.41 o                         
   6   4   0         16.49         10.83         0.67 o                         
   7   4   0          0.01          0.68         0.90 o                         
   8   4   0        548.92        594.55         7.01 o                         
   9   4   0          2.99          3.92         1.67 o                         
  10   4   0         63.06         51.06         3.20 o                         
  11   4   0         33.28         29.50         4.24 o                         
   1   5   0       1869.06       1626.00         6.34 o                         
   2   5   0          1.76          8.10         0.41 o                         
   3   5   0        371.01        372.86         2.31 o                         
   4   5   0       2466.65       2700.09        11.20 o                         
   5   5   0        409.20        365.06         2.49 o                         
   6   5   0         30.11         26.74         0.97 o                         
   7   5   0        120.30        117.92         4.05 o                         
   8   5   0        177.23        168.18         3.91 o                         
   9   5   0        183.69        192.96         4.44 o                         
  10   5   0          3.21          2.60         1.87 o                         
  11   5   0        103.57        105.51         4.60 o                         
   0   6   0        420.51        386.39         3.53 o                         
   1   6   0        198.87        179.77         1.34 o                         
   2   6   0          1.97          6.44         0.41 o                         
   3   6   0       1847.49       1723.50         7.36 o                         
   4   6   0         59.23         82.60         1.15 o                         
   5   6   0        254.10        221.97         1.93 o                         
   6   6   0         42.03         36.30         1.12 o                         
   7   6   0         98.17        114.87         3.33 o                         
   8   6   0         20.44         18.70         1.82 o                         
   9   6   0        284.63        294.61         6.17 o                         
  10   6   0         93.87        109.58         4.19 o                         
  11   6   0          0.63         -2.57         2.57 o                         
   1   7   0        347.62        471.63         3.15 o                         
   2   7   0        537.99        609.33         3.23 o                         
   3   7   0        163.08        192.30         1.63 o                         
   4   7   0        202.10        228.36         1.84 o                         
   5   7   0        244.93        242.80         2.00 o                         
   6   7   0          8.61          6.88         0.76 o                         
   7   7   0        205.38        196.30         3.59 o                         
   8   7   0         80.12         74.24         2.98 o                         
   9   7   0         19.03         15.05         1.99 o                         
  10   7   0          0.02         -0.62         1.74 o                         
  11   7   0          0.79         -2.11         2.11 o                         
   0   8   0        715.25        940.93         6.30 o                         
   2   8   0          1.53          1.56         0.39 o                         
   3   8   0        140.51        113.29         1.23 o                         
   4   8   0          0.33          1.56         0.44 o                         
   5   8   0          0.05          0.56         0.47 o                         
   6   8   0        521.12        517.57         3.98 o                         
   7   8   0        198.27        203.93         3.62 o                         
   8   8   0          8.26         10.86         1.73 o                         
   9   8   0        105.56        100.67         3.53 o                         
  10   8   0        123.92        141.48         4.58 o                         
  11   8   0          1.55          0.60         2.71 o                         
   1   9   0        257.79        247.20         1.80 o                         
   2   9   0       1435.21       1510.95         6.93 o                         
   3   9   0         46.26         42.55         0.88 o                         
   4   9   0       1031.75        998.45         5.18 o                         
   5   9   0         26.07         25.85         0.91 o                         
   6   9   0        237.80        217.86         2.79 o                         
   7   9   0          4.32          3.87         1.19 o                         
   8   9   0        263.88        284.58         5.30 o                         
   9   9   0        152.71        158.08         4.86 o                         
  10   9   0         14.86         12.64         2.68 o                         
   0  10   0         74.11         72.12         1.48 o                         
   1  10   0        413.15        406.43         2.51 o                         
   2  10   0          5.79          2.08         0.45 o                         
   3  10   0          0.19          0.29         0.46 o                         
   4  10   0        287.97        308.20         2.38 o                         
   5  10   0        529.71        507.79         3.62 o                         
   6  10   0          1.47          2.14         0.96 o                         
   7  10   0        124.35        118.67         2.96 o                         
   8  10   0         98.86        103.55         3.42 o                         
   9  10   0          5.91          6.70         2.12 o                         
  10  10   0          6.45          3.32         2.46 o                         
   1  11   0         44.60         44.86         1.21 o                         
   2  11   0        607.50        600.30         3.81 o                         
   3  11   0        487.72        448.06         3.09 o                         
   4  11   0        406.87        396.28         3.06 o                         
   5  11   0          4.33          3.49         0.74 o                         
   6  11   0        252.28        242.65         3.47 o                         
   7  11   0         19.33         14.36         1.64 o                         
   8  11   0        224.84        234.11         5.16 o                         
   9  11   0         98.29        100.69         3.99 o                         
  10  11   0          3.40          0.75         2.40 o                         
   0  12   0        162.61        158.75         2.39 o                         
   1  12   0         57.96         63.19         1.14 o                         
   2  12   0          3.21          5.62         0.60 o                         
   3  12   0        902.02        859.45         5.16 o                         
   4  12   0          8.10          9.09         0.82 o                         
   5  12   0          9.16          7.70         0.92 o                         
   6  12   0        495.52        526.77         5.78 o                         
   7  12   0        102.71        110.25         3.55 o                         
   8  12   0         96.08         99.36         4.15 o                         
   9  12   0          3.00          2.11         2.22 o                         
  10  12   0         41.94         52.43         4.36 o                         
   1  13   0          1.35          1.92         0.55 o                         
   2  13   0        599.47        576.52         4.02 o                         
   3  13   0        405.82        408.17         3.65 o                         
   4  13   0         56.76         59.22         1.65 o                         
   5  13   0        267.20        260.05         3.63 o                         
   6  13   0         13.57         11.92         1.72 o                         
   7  13   0          2.05          2.76         1.70 o                         
   8  13   0         32.18         29.82         2.56 o                         
   9  13   0         56.47         58.43         3.85 o                         
   0  14   0       1653.02       1547.53        14.64 o                         
   1  14   0        449.88        496.70         4.17 o                         
   2  14   0         22.81         14.42         1.00 o                         
   3  14   0        823.91        821.40         6.62 o                         
   4  14   0        624.64        610.43         5.91 o                         
   5  14   0        106.40        107.37         3.47 o                         
   6  14   0         75.84         73.05         3.06 o                         
   7  14   0        222.72        234.82         5.91 o                         
   8  14   0         18.43         15.94         2.31 o                         
   9  14   0         11.99         13.26         2.53 o                         
   1  15   0       1015.35        875.00         7.08 o                         
   2  15   0          0.56         -0.15         0.84 o                         
   3  15   0          0.69          1.61         0.96 o                         
   4  15   0         31.52         37.58         2.06 o                         
   5  15   0        256.00        271.34         4.40 o                         
   6  15   0          0.77          1.59         1.45 o                         
   7  15   0         24.62         22.42         2.30 o                         
   8  15   0         45.90         38.37         3.12 o                         
   9  15   0         16.74         10.62         3.08 o                         
   0  16   0        117.48        108.83         4.50 o                         
   1  16   0         78.32         61.96         2.13 o                         
   2  16   0         14.86         23.49         1.66 o                         
   3  16   0          0.01          1.54         1.05 o                         
   4  16   0          0.32         -0.64         1.08 o                         
   5  16   0          4.14          3.57         1.31 o                         
   6  16   0          1.08          2.10         1.49 o                         
   7  16   0        129.81        145.86         4.44 o                         
   8  16   0          1.22         -0.51         1.92 o                         
   1  17   0        194.57        176.04         3.44 o                         
   2  17   0        180.72        183.20         3.54 o                         
   3  17   0         17.48         18.90         1.69 o                         
   4  17   0          1.75          1.46         1.30 o                         
   5  17   0        306.23        331.45         5.73 o                         
   6  17   0         18.08         21.83         2.66 o                         
   7  17   0        190.99        218.94         7.19 o                         
   8  17   0         19.43         20.27         3.11 o                         
   0  18   0          6.82          8.08         2.00 o                         
   1  18   0        220.76        219.57         3.96 o                         
   2  18   0         43.76         44.63         2.20 o                         
   3  18   0        179.76        171.46         3.85 o                         
   4  18   0         10.40          9.00         1.79 o                         
   5  18   0        113.60        126.80         4.28 o                         
   6  18   0        170.31        186.36         5.84 o                         
   7  18   0         43.41         40.02         3.30 o                         
   1  19   0          1.50          1.12         1.45 o                         
   2  19   0         75.15         85.48         2.92 o                         
   3  19   0         36.22         40.02         2.40 o                         
   4  19   0         15.95         12.77         1.96 o                         
   5  19   0        234.48        261.22         5.91 o                         
   6  19   0          2.16          4.74         2.11 o                         
   7  19   0         66.17         67.85         4.31 o                         
   0  20   0        516.37        593.64        10.30 o                         
   1  20   0          0.94          0.61         1.41 o                         
   2  20   0        170.45        196.50         4.51 o                         
   3  20   0         53.74         53.14         3.00 o                         
   4  20   0         63.89         57.60         3.42 o                         
   5  20   0         30.64         30.48         3.02 o                         
   6  20   0        120.25        125.16         6.60 o                         
   1  21   0         72.26         77.28         3.16 o                         
   2  21   0         36.57         41.99         2.66 o                         
   3  21   0         57.69         66.50         3.39 o                         
   4  21   0         61.98         62.38         3.53 o                         
   5  21   0          9.34          5.08         2.17 o                         
   6  21   0          7.35          3.15         2.35 o                         
   0  22   0         34.17         31.50         4.09 o                         
   1  22   0         30.88         24.95         2.35 o                         
   2  22   0         93.91        105.77         4.16 o                         
   3  22   0         13.31         11.25         2.22 o                         
   4  22   0         13.18          8.28         2.17 o                         
   5  22   0         16.94         17.29         2.90 o                         
   1  23   0         38.96         33.17         2.63 o                         
   2  23   0        176.51        185.46         4.79 o                         
   3  23   0         80.51         86.15         4.74 o                         
   4  23   0         26.86         23.87         3.40 o                         
   0  24   0         10.86          7.95         3.29 o                         
   1  24   0        166.83        180.43         5.58 o                         
   2  24   0         11.59         13.06         2.41 o                         
 -12   1   1         29.09         26.99         7.29 o                         
 -11   1   1          2.81          0.44         1.95 o                         
 -10   1   1          5.42          3.71         1.89 o                         
  -9   1   1        809.64        868.96         9.74 o                         
  -8   1   1          0.43          1.53         1.06 o                         
  -7   1   1         78.26         80.93         1.52 o                         
  -6   1   1        300.57        307.92         2.34 o                         
  -5   1   1        103.93         76.23         1.00 o                         
  -4   1   1          1.13          2.59         0.38 o                         
  -3   1   1         18.06         16.84         0.54 o                         
  -2   1   1        679.78        727.63         3.78 o                         
  -1   1   1          2.33          6.32         0.30 o                         
   0   1   1       1314.06       1325.30         9.52 o                         
   1   1   1         29.33         26.92         0.50 o                         
   2   1   1         72.45         89.10         0.89 o                         
   3   1   1        375.02        321.17         2.11 o                         
   4   1   1        242.64        252.00         1.87 o                         
   5   1   1         41.10         42.40         1.05 o                         
   6   1   1         57.25         65.88         1.42 o                         
   7   1   1       1601.47       1586.14        11.67 o                         
   8   1   1          0.75          1.02         1.24 o                         
   9   1   1         20.43         18.27         2.26 o                         
  10   1   1        100.46        108.59         4.33 o                         
  11   1   1        193.70        218.13         6.36 o                         
 -11   2   1        156.79        162.94         5.22 o                         
 -10   2   1         31.90         33.16         2.68 o                         
  -9   2   1          1.12          2.36         1.57 o                         
  -8   2   1        602.65        611.11         6.82 o                         
  -7   2   1        114.83        102.08         1.90 o                         
  -6   2   1        244.93        235.92         2.02 o                         
  -5   2   1         59.34         51.45         0.88 o                         
  -4   2   1        532.11        486.39         2.73 o                         
  -3   2   1        144.18        128.08         1.14 o                         
  -2   2   1       4120.65       4261.18        18.73 o                         
  -1   2   1         97.06         81.58         0.84 o                         
   0   2   1        918.47        928.14         4.29 o                         
   1   2   1        926.87        830.47         3.81 o                         
   2   2   1       1377.03       1362.71         5.80 o                         
   3   2   1        316.83        285.95         1.83 o                         
   4   2   1         61.91         62.84         1.01 o                         
   5   2   1        662.63        593.54         3.87 o                         
   6   2   1       1003.55        997.09         6.07 o                         
   7   2   1         12.17         16.68         1.36 o                         
   8   2   1        220.55        235.22         4.30 o                         
   9   2   1        415.79        445.12         7.37 o                         
  10   2   1         10.12          9.67         2.28 o                         
  11   2   1         92.13         84.48         4.83 o                         
 -11   3   1         22.58         18.25         2.80 o                         
 -10   3   1         85.93         79.74         3.59 o                         
  -9   3   1         56.03         59.02         3.08 o                         
  -8   3   1         38.14         44.20         2.01 o                         
  -7   3   1        146.87        145.52         2.21 o                         
  -6   3   1        387.26        386.76         2.63 o                         
  -5   3   1       1191.46       1185.86         5.74 o                         
  -4   3   1        103.20         99.61         1.19 o                         
  -3   3   1        218.95        192.49         1.52 o                         
  -2   3   1       5177.03       5545.32        23.52 o                         
  -1   3   1        143.86        144.81         1.08 o                         
   0   3   1       8302.12       8820.93        65.79 o                         
   1   3   1         37.16         39.00         0.65 o                         
   2   3   1        619.24        708.69         3.40 o                         
   3   3   1       2222.05       2290.40         9.41 o                         
   4   3   1       1878.79       2063.32         8.79 o                         
   5   3   1        234.01        236.64         2.19 o                         
   6   3   1         60.39         55.86         1.40 o                         
   7   3   1        120.55        111.40         2.78 o                         
   8   3   1        238.20        249.73         4.19 o                         
   9   3   1         21.75         20.73         2.29 o                         
  10   3   1         22.69         14.86         2.41 o                         
  11   3   1          0.08         -2.26         2.50 o                         
 -11   4   1         84.21         85.46         4.41 o                         
 -10   4   1         46.39         50.30         3.14 o                         
  -9   4   1         14.83         15.18         2.31 o                         
  -8   4   1        517.51        519.64         5.95 o                         
  -7   4   1        134.27        131.09         1.91 o                         
  -6   4   1         17.61         22.40         0.83 o                         
  -5   4   1       1078.19       1036.01         5.59 o                         
  -4   4   1        767.82        722.31         3.86 o                         
  -3   4   1          7.85         13.42         0.58 o                         
  -2   4   1         37.67         41.42         0.79 o                         
  -1   4   1        658.60        571.70         2.85 o                         
   0   4   1        480.69        528.53         2.56 o                         
   1   4   1         97.26         91.72         0.82 o                         
   2   4   1        906.28        916.82         4.28 o                         
   3   4   1        704.66        701.07         3.66 o                         
   4   4   1         25.39         29.16         0.76 o                         
   5   4   1        268.19        238.39         2.02 o                         
   6   4   1        845.43        804.49         5.69 o                         
   7   4   1          1.34          1.42         1.28 o                         
   8   4   1        176.40        185.52         4.00 o                         
   9   4   1        155.49        164.55         4.47 o                         
  10   4   1         23.06         21.36         2.70 o                         
  11   4   1         45.71         33.25         3.71 o                         
 -11   5   1         27.36         19.64         2.70 o                         
 -10   5   1          2.67          3.75         1.74 o                         
  -9   5   1        326.18        328.69         5.47 o                         
  -8   5   1         32.85         35.49         1.93 o                         
  -7   5   1          2.66          2.63         0.82 o                         
  -6   5   1        454.79        455.59         3.31 o                         
  -5   5   1        156.23        156.01         1.62 o                         
  -4   5   1        815.18        796.95         4.10 o                         
  -3   5   1         31.51         22.15         0.70 o                         
  -2   5   1       1334.64       1383.73         6.23 o                         
  -1   5   1        202.70        198.72         1.39 o                         
   0   5   1       2106.08       2242.65         9.47 o                         
   1   5   1         12.74          6.95         0.42 o                         
   2   5   1       1623.99       1605.05         7.06 o                         
   3   5   1        695.29        715.91         3.58 o                         
   4   5   1        828.54        782.38         4.13 o                         
   5   5   1         22.86         20.28         0.76 o                         
   6   5   1         66.84         65.79         1.58 o                         
   7   5   1        329.42        293.43         4.48 o                         
   8   5   1          5.24          3.15         1.47 o                         
   9   5   1         67.82         63.50         3.15 o                         
  10   5   1        122.19        132.13         4.93 o                         
  11   5   1          0.12         -0.21         2.33 o                         
 -11   6   1          3.46          2.21         2.03 o                         
 -10   6   1          7.72          3.94         1.77 o                         
  -9   6   1        149.31        147.28         3.84 o                         
  -8   6   1         22.30         18.63         1.67 o                         
  -7   6   1         16.56         16.92         1.18 o                         
  -6   6   1         16.82         17.16         0.83 o                         
  -5   6   1        269.46        273.22         2.28 o                         
  -4   6   1        142.48        158.11         1.45 o                         
  -3   6   1         17.44         22.47         0.64 o                         
  -2   6   1         81.35        107.80         1.07 o                         
  -1   6   1       3477.61       3584.38        15.44 o                         
   0   6   1         81.43         93.54         1.09 o                         
   1   6   1        213.26        225.47         1.55 o                         
   2   6   1         38.75         70.21         1.08 o                         
   3   6   1        595.15        590.09         3.16 o                         
   4   6   1         20.95         21.35         0.74 o                         
   5   6   1          2.52          1.66         0.56 o                         
   6   6   1          0.93          0.11         0.65 o                         
   7   6   1        271.75        235.13         4.21 o                         
   8   6   1         65.49         57.87         2.94 o                         
   9   6   1         14.82         11.86         2.04 o                         
  10   6   1         24.22         20.86         2.80 o                         
  11   6   1         11.71          7.24         3.18 o                         
 -11   7   1         17.96         13.03         2.48 o                         
 -10   7   1        101.47        114.55         3.90 o                         
  -9   7   1        210.13        210.51         4.33 o                         
  -8   7   1          2.62         -0.34         1.20 o                         
  -7   7   1        648.81        632.52         6.08 o                         
  -6   7   1        681.41        674.66         4.62 o                         
  -5   7   1        413.89        382.28         2.79 o                         
  -4   7   1        273.35        259.58         1.99 o                         
  -3   7   1       3537.63       3378.38        14.19 o                         
  -2   7   1       5190.36       5656.34        21.99 o                         
  -1   7   1        100.24        104.58         1.07 o                         
   0   7   1       6042.54       6502.10        26.72 o                         
   1   7   1       3450.02       3317.75        13.69 o                         
   2   7   1         68.23         64.27         0.92 o                         
   3   7   1        778.51        731.88         3.81 o                         
   4   7   1       1284.29       1305.17         6.44 o                         
   5   7   1        781.81        748.02         4.57 o                         
   6   7   1        106.02        103.97         2.03 o                         
   7   7   1        544.48        541.81         6.70 o                         
   8   7   1        135.73        148.92         4.60 o                         
   9   7   1          2.83          5.11         1.92 o                         
  10   7   1        240.00        270.17         6.23 o                         
 -11   8   1         38.98         35.74         3.92 o                         
 -10   8   1         36.03         28.40         2.70 o                         
  -9   8   1          9.12          8.94         1.65 o                         
  -8   8   1          1.80          0.91         1.30 o                         
  -7   8   1         39.34         39.18         1.68 o                         
  -6   8   1         17.65         18.98         1.08 o                         
  -5   8   1        291.51        260.58         2.24 o                         
  -4   8   1        626.13        608.58         3.55 o                         
  -3   8   1        162.13        164.93         1.55 o                         
  -2   8   1       2475.17       2758.81        11.34 o                         
  -1   8   1        681.76        872.61         4.12 o                         
   0   8   1       3768.85       4268.40        17.59 o                         
   1   8   1         34.05         38.48         0.82 o                         
   2   8   1       1291.60       1259.22         5.75 o                         
   3   8   1        173.21        144.07         1.43 o                         
   4   8   1          0.29          1.58         0.50 o                         
   5   8   1          2.71          2.08         0.65 o                         
   6   8   1          0.56          0.13         0.80 o                         
   7   8   1         18.08         13.11         1.63 o                         
   8   8   1         79.30         76.82         3.35 o                         
   9   8   1         16.07         12.61         2.21 o                         
  10   8   1          5.80          6.35         2.72 o                         
 -11   9   1          8.45          3.57         2.50 o                         
 -10   9   1         21.59         21.09         2.40 o                         
  -9   9   1          0.55          0.97         1.48 o                         
  -8   9   1          4.44          3.04         1.40 o                         
  -7   9   1          1.70          1.15         0.95 o                         
  -6   9   1         76.12         86.53         1.78 o                         
  -5   9   1        541.27        486.67         3.30 o                         
  -4   9   1        139.12        124.18         1.50 o                         
  -3   9   1        240.95        234.38         1.93 o                         
  -2   9   1        500.65        552.71         3.03 o                         
  -1   9   1          0.50          0.75         0.36 o                         
   0   9   1       1866.72       2041.45         9.22 o                         
   1   9   1        399.68        386.18         2.49 o                         
   2   9   1          0.40          0.84         0.40 o                         
   3   9   1        629.94        509.59         3.17 o                         
   4   9   1         73.75         90.90         1.32 o                         
   5   9   1         22.84         22.04         1.01 o                         
   6   9   1         33.88         25.96         1.46 o                         
   7   9   1          0.92          2.12         1.29 o                         
   8   9   1          7.72          9.57         1.87 o                         
   9   9   1         41.44         38.06         3.15 o                         
  10   9   1        101.25        113.78         5.00 o                         
 -10  10   1          9.07          8.12         2.45 o                         
  -9  10   1         15.07          9.67         1.78 o                         
  -8  10   1         10.39          3.80         1.53 o                         
  -7  10   1        876.50        889.91         7.84 o                         
  -6  10   1        556.15        561.31         4.75 o                         
  -5  10   1       2072.95       1998.45        10.10 o                         
  -4  10   1        116.55        115.12         1.53 o                         
  -3  10   1        104.02         99.65         1.30 o                         
  -2  10   1          0.21          5.77         0.48 o                         
  -1  10   1        604.46        528.95         3.20 o                         
   0  10   1          2.17          5.69         0.56 o                         
   1  10   1         60.44         69.69         1.10 o                         
   2  10   1        163.93        146.77         1.78 o                         
   3  10   1       2144.35       2015.82         8.84 o                         
   4  10   1       1655.83       1604.69         8.27 o                         
   5  10   1       1284.87       1218.47         7.89 o                         
   6  10   1        160.14        131.59         2.57 o                         
   7  10   1          9.41          6.06         1.46 o                         
   8  10   1         38.73         43.57         2.92 o                         
   9  10   1        225.12        238.68         5.99 o                         
  10  10   1         13.68          4.65         4.04 o                         
 -10  11   1         30.16         28.04         3.11 o                         
  -9  11   1         52.15         50.93         3.14 o                         
  -8  11   1        159.46        166.52         3.98 o                         
  -7  11   1         18.55         18.41         1.60 o                         
  -6  11   1        460.78        483.85         4.56 o                         
  -5  11   1        692.04        659.39         4.56 o                         
  -4  11   1         31.67         32.03         1.02 o                         
  -3  11   1        706.00        678.66         3.92 o                         
  -2  11   1        486.17        493.49         2.96 o                         
  -1  11   1          7.71          7.74         0.70 o                         
   0  11   1       1367.61       1415.42         7.38 o                         
   1  11   1        994.69        942.71         5.33 o                         
   2  11   1          1.90          0.94         0.53 o                         
   3  11   1       1040.60        933.95         5.09 o                         
   4  11   1        963.59        967.75         5.87 o                         
   5  11   1        162.00        176.40         2.74 o                         
   6  11   1        153.50        137.41         2.90 o                         
   7  11   1        108.04        103.30         3.49 o                         
   8  11   1         23.94         22.08         2.42 o                         
   9  11   1         32.44         28.53         3.23 o                         
  10  11   1          2.76          3.24         3.20 o                         
 -10  12   1          2.10         -1.66         2.44 o                         
  -9  12   1          1.58          2.64         1.75 o                         
  -8  12   1          1.04          0.54         1.61 o                         
  -7  12   1          5.04          3.04         1.32 o                         
  -6  12   1        310.01        327.26         3.95 o                         
  -5  12   1        139.65        137.83         2.14 o                         
  -4  12   1       1177.94       1172.18         6.45 o                         
  -3  12   1        118.73        118.38         1.58 o                         
  -2  12   1        692.43        727.94         4.00 o                         
  -1  12   1         70.75         73.47         1.25 o                         
   0  12   1        536.58        555.22         3.58 o                         
   1  12   1          7.83          5.72         0.63 o                         
   2  12   1       2781.73       2729.01        12.83 o                         
   3  12   1         54.17         56.18         1.46 o                         
   4  12   1        690.82        665.56         5.16 o                         
   5  12   1         13.05         12.67         1.32 o                         
   6  12   1         36.43         43.81         2.17 o                         
   7  12   1          3.37          4.20         1.77 o                         
   8  12   1         23.49         18.73         2.53 o                         
   9  12   1         14.97         12.89         2.87 o                         
 -10  13   1         18.60         13.62         3.26 o                         
  -9  13   1        229.21        259.44         6.97 o                         
  -8  13   1         20.20         17.02         2.44 o                         
  -7  13   1         31.14         33.41         2.25 o                         
  -6  13   1        229.36        242.97         3.86 o                         
  -5  13   1         62.52         52.96         1.73 o                         
  -4  13   1       1144.21       1151.03         7.30 o                         
  -3  13   1        296.63        278.11         2.68 o                         
  -2  13   1        315.71        279.94         2.35 o                         
  -1  13   1         10.66          6.96         0.72 o                         
   0  13   1        281.57        232.03         2.37 o                         
   1  13   1        106.36         98.13         1.62 o                         
   2  13   1       1718.88       1731.84        10.54 o                         
   3  13   1        127.78        107.14         2.39 o                         
   4  13   1        446.12        453.51         4.97 o                         
   5  13   1          2.54          3.13         1.11 o                         
   6  13   1        177.57        172.09         4.32 o                         
   7  13   1        466.45        501.56         8.02 o                         
   8  13   1         10.73         11.39         2.25 o                         
   9  13   1         56.18         46.90         3.98 o                         
  -9  14   1          1.57          1.40         2.32 o                         
  -8  14   1          0.42          2.47         1.67 o                         
  -7  14   1         30.42         33.00         2.50 o                         
  -6  14   1         54.34         54.49         2.44 o                         
  -5  14   1        120.12        113.20         2.70 o                         
  -4  14   1        381.26        412.34         4.28 o                         
  -3  14   1          9.75          8.25         0.87 o                         
  -2  14   1          7.34          8.94         0.79 o                         
  -1  14   1          0.14          5.01         0.80 o                         
   0  14   1          0.43          6.54         0.91 o                         
   1  14   1          4.13          3.26         0.80 o                         
   2  14   1        280.78        291.49         3.64 o                         
   3  14   1        212.18        202.49         3.06 o                         
   4  14   1         51.04         48.80         2.01 o                         
   5  14   1         65.02         68.34         2.62 o                         
   6  14   1          1.34          0.72         1.46 o                         
   7  14   1          2.17          1.92         1.96 o                         
   8  14   1         14.17         14.80         2.41 o                         
   9  14   1          8.59          8.62         2.85 o                         
  -9  15   1        107.95        124.98         5.13 o                         
  -8  15   1         27.88         23.07         2.43 o                         
  -7  15   1         18.30         13.01         2.11 o                         
  -6  15   1         43.51         47.73         2.64 o                         
  -5  15   1         11.10         10.53         1.51 o                         
  -4  15   1        199.65        188.58         3.21 o                         
  -3  15   1         94.59         88.86         2.13 o                         
  -2  15   1        272.81        257.90         3.66 o                         
  -1  15   1         17.60         13.18         1.12 o                         
   0  15   1        273.41        271.29         3.68 o                         
   1  15   1         42.60         41.21         1.71 o                         
   2  15   1        122.29        102.05         2.43 o                         
   3  15   1          0.06         -0.46         0.97 o                         
   4  15   1        144.08        143.17         3.13 o                         
   5  15   1          0.11          1.00         1.39 o                         
   6  15   1         67.64         65.97         3.10 o                         
   7  15   1        109.51        124.84         4.24 o                         
   8  15   1         21.00         18.30         2.57 o                         
  -9  16   1         45.55         47.97         3.81 o                         
  -8  16   1         76.26         84.07         5.12 o                         
  -7  16   1         27.67         28.16         2.78 o                         
  -6  16   1         30.37         30.03         2.28 o                         
  -5  16   1        137.61        129.44         3.65 o                         
  -4  16   1        159.73        163.11         3.47 o                         
  -3  16   1         24.35         30.46         1.80 o                         
  -2  16   1        241.09        225.41         3.76 o                         
  -1  16   1          1.37          0.58         1.01 o                         
   0  16   1        248.83        223.84         3.67 o                         
   1  16   1        142.45        153.43         3.23 o                         
   2  16   1        389.39        390.45         4.87 o                         
   3  16   1         52.76         46.00         2.16 o                         
   4  16   1         98.48         98.29         2.99 o                         
   5  16   1         94.72         97.15         3.04 o                         
   6  16   1        191.65        203.65         5.11 o                         
   7  16   1         22.03         20.22         2.52 o                         
   8  16   1        168.88        185.19         6.85 o                         
  -8  17   1         16.16         13.72         2.80 o                         
  -7  17   1         41.53         37.89         3.21 o                         
  -6  17   1          0.01          1.32         1.68 o                         
  -5  17   1          3.66          2.70         1.55 o                         
  -4  17   1         73.36         73.18         2.97 o                         
  -3  17   1          8.44          8.24         1.37 o                         
  -2  17   1         27.22         17.92         1.58 o                         
  -1  17   1          3.73          2.96         1.16 o                         
   0  17   1         35.73         20.59         1.63 o                         
   1  17   1         29.60         28.79         1.83 o                         
   2  17   1         58.37         57.65         2.34 o                         
   3  17   1          5.71          5.05         1.40 o                         
   4  17   1          2.69          2.79         1.37 o                         
   5  17   1         91.21         93.30         3.26 o                         
   6  17   1         10.03          8.63         2.12 o                         
   7  17   1         23.37         15.77         2.73 o                         
   8  17   1          9.12         12.75         2.88 o                         
  -8  18   1          3.94          3.91         2.39 o                         
  -7  18   1         11.90         15.14         2.53 o                         
  -6  18   1         11.88         10.08         2.10 o                         
  -5  18   1         39.71         38.95         2.73 o                         
  -4  18   1         91.22         98.70         4.08 o                         
  -3  18   1         40.17         30.89         2.01 o                         
  -2  18   1        186.08        198.97         3.83 o                         
  -1  18   1        171.50        186.82         3.71 o                         
   0  18   1        103.32        108.41         2.97 o                         
   1  18   1         55.18         46.05         2.24 o                         
   2  18   1        107.75        119.02         3.43 o                         
   3  18   1         85.52         84.59         3.07 o                         
   4  18   1          3.03          4.64         1.58 o                         
   5  18   1         39.24         33.89         3.08 o                         
   6  18   1          3.72          3.14         2.06 o                         
   7  18   1         57.02         57.27         4.74 o                         
  -7  19   1          3.64          8.62         3.41 o                         
  -6  19   1         52.32         43.18         3.28 o                         
  -5  19   1         89.61         87.39         3.71 o                         
  -4  19   1          0.62         -1.14         1.42 o                         
  -3  19   1        200.55        204.29         4.38 o                         
  -2  19   1          3.57          8.57         1.53 o                         
  -1  19   1          0.38         -0.50         1.22 o                         
   0  19   1          5.02          5.69         1.44 o                         
   1  19   1        282.85        286.62         4.95 o                         
   2  19   1         12.57         10.41         1.66 o                         
   3  19   1        123.95        126.28         3.62 o                         
   4  19   1         56.04         47.10         2.83 o                         
   5  19   1         20.27         14.20         2.33 o                         
   6  19   1         10.06          7.44         2.36 o                         
   7  19   1         73.99         80.16         5.27 o                         
  -7  20   1          2.54          2.74         2.73 o                         
  -6  20   1         23.76         27.84         2.77 o                         
  -5  20   1          9.83          5.51         2.17 o                         
  -4  20   1          0.23          1.87         1.65 o                         
  -3  20   1         48.33         48.00         2.69 o                         
  -2  20   1         11.15         10.93         1.72 o                         
  -1  20   1         27.46         27.36         2.18 o                         
   0  20   1          1.49          1.33         1.37 o                         
   1  20   1         70.22         76.67         3.06 o                         
   2  20   1          2.22          2.56         1.54 o                         
   3  20   1          7.57          7.40         1.73 o                         
   4  20   1         37.99         38.04         2.85 o                         
   5  20   1          0.24         -1.43         1.79 o                         
   6  20   1          9.85         10.02         2.66 o                         
  -6  21   1         64.18         58.02         3.69 o                         
  -5  21   1         20.52         20.68         2.57 o                         
  -4  21   1         52.00         48.07         3.51 o                         
  -3  21   1        196.36        212.80         5.02 o                         
  -2  21   1        110.76        119.50         3.72 o                         
  -1  21   1          1.54          0.36         1.47 o                         
   0  21   1        130.35        137.06         3.81 o                         
   1  21   1        254.29        269.23         5.30 o                         
   2  21   1         25.67         24.99         2.22 o                         
   3  21   1         86.07         87.95         3.70 o                         
   4  21   1         73.78         70.88         4.07 o                         
   5  21   1         85.41         86.03         5.06 o                         
  -5  22   1          5.00          3.33         2.27 o                         
  -4  22   1         66.97         66.30         3.75 o                         
  -3  22   1        217.04        232.04         5.44 o                         
  -2  22   1        328.17        354.50         7.17 o                         
  -1  22   1         79.17         81.59         3.50 o                         
   0  22   1        171.63        178.35         4.96 o                         
   1  22   1        182.36        187.93         4.65 o                         
   2  22   1         68.80         65.22         3.23 o                         
   3  22   1          0.05          1.62         1.81 o                         
   4  22   1          0.00         -1.18         2.04 o                         
  -4  23   1         14.32         12.64         2.70 o                         
  -3  23   1        145.02        164.22         6.55 o                         
  -2  23   1        154.17        159.95         4.88 o                         
  -1  23   1          6.94          4.80         1.98 o                         
   0  23   1        193.92        203.10         5.01 o                         
   1  23   1        226.21        248.73         5.26 o                         
   2  23   1         32.41         29.38         2.55 o                         
   3  23   1         68.95         55.31         3.73 o                         
  -2  24   1         22.34         20.15         2.78 o                         
  -1  24   1          5.25          1.59         2.02 o                         
   0  24   1         51.53         44.69         3.06 o                         
   1  24   1        105.00        103.46         4.21 o                         
 -12   0   2         50.34         44.04         4.90 o                         
 -11   0   2          8.33          4.26         2.92 o                         
 -10   0   2          8.51          5.74         2.44 o                         
  -9   0   2        470.39        494.42         9.56 o                         
  -8   0   2         19.38         18.31         2.01 o                         
  -7   0   2        175.63        179.23         3.23 o                         
  -6   0   2        855.92        775.18         5.57 o                         
  -5   0   2        506.42        487.48         3.76 o                         
  -4   0   2       1268.43       1453.94         9.05 o                         
  -3   0   2        660.04        632.56         4.25 o                         
  -1   0   2       6561.68       6757.84        43.37 o                         
   0   0   2       6326.45       6783.13        41.04 o                         
   1   0   2       1774.99       1680.81        10.21 o                         
   2   0   2       8452.81       9170.95        50.12 o                         
   3   0   2        128.33        155.02         1.89 o                         
   4   0   2       1113.95       1173.10         7.98 o                         
   5   0   2       1335.59       1268.41         9.43 o                         
   6   0   2        283.72        289.48         4.89 o                         
   7   0   2          0.20          0.98         1.44 o                         
   8   0   2        151.06        146.43         5.67 o                         
   9   0   2        127.45        139.23         6.18 o                         
  10   0   2          0.45         -2.63         2.63 o                         
 -12   1   2          0.31         -1.32         2.17 o                         
 -11   1   2         35.26         37.29         3.08 o                         
 -10   1   2          4.95          4.95         1.71 o                         
  -9   1   2         61.48         66.38         2.88 o                         
  -8   1   2          1.10          0.30         0.99 o                         
  -7   1   2        333.48        330.09         3.23 o                         
  -6   1   2        451.94        486.54         3.19 o                         
  -5   1   2        330.73        321.49         2.29 o                         
  -4   1   2         43.10         37.68         0.74 o                         
  -3   1   2         95.71         80.99         0.79 o                         
  -2   1   2       2516.46       2799.15        11.09 o                         
  -1   1   2        223.10        219.71         1.34 o                         
   0   1   2        100.03        126.59         1.02 o                         
   1   1   2          8.25          8.33         0.46 o                         
   2   1   2        322.49        340.97         2.12 o                         
   3   1   2         12.27         10.73         0.50 o                         
   4   1   2         64.79         72.27         1.15 o                         
   5   1   2        449.50        416.19         3.01 o                         
   6   1   2         51.31         56.54         1.65 o                         
   7   1   2         18.79         14.19         1.39 o                         
   8   1   2          1.79          1.00         1.33 o                         
   9   1   2         26.17         30.46         2.65 o                         
  10   1   2          0.53         -1.02         1.96 o                         
 -12   2   2          3.48         -1.06         2.21 o                         
 -11   2   2         11.01          8.97         2.16 o                         
 -10   2   2        123.28        130.67         4.05 o                         
  -9   2   2        694.44        749.57         8.72 o                         
  -8   2   2         21.28         24.35         1.57 o                         
  -7   2   2          3.11          2.55         0.69 o                         
  -6   2   2         41.91         60.18         1.09 o                         
  -5   2   2       1299.01       1220.31         6.04 o                         
  -4   2   2        284.83        326.11         2.16 o                         
  -3   2   2        102.38        110.77         1.10 o                         
  -2   2   2       5823.55       6738.88        26.95 o                         
  -1   2   2       1335.81       1412.35         5.80 o                         
   0   2   2        848.37        903.83         4.04 o                         
   1   2   2       1498.27       1404.02         6.14 o                         
   2   2   2       1681.66       1916.10         8.02 o                         
   3   2   2         34.84         26.36         0.72 o                         
   4   2   2        303.30        279.28         2.05 o                         
   5   2   2       1642.94       1491.67         7.45 o                         
   6   2   2       1494.56       1517.54         9.70 o                         
   7   2   2        111.55        126.54         2.94 o                         
   8   2   2          0.73         -0.97         1.27 o                         
   9   2   2          0.07         -0.20         1.73 o                         
  10   2   2         15.41         14.22         2.55 o                         
 -12   3   2          7.39          2.19         2.31 o                         
 -11   3   2         20.30         14.59         2.24 o                         
 -10   3   2         11.20          9.17         1.96 o                         
  -9   3   2        451.83        472.71         6.19 o                         
  -8   3   2        102.36        103.45         2.51 o                         
  -7   3   2        250.47        254.67         2.57 o                         
  -6   3   2        622.74        674.06         4.24 o                         
  -5   3   2        778.12        805.13         4.60 o                         
  -4   3   2       1231.27       1252.16         6.50 o                         
  -3   3   2        251.29        272.81         1.94 o                         
  -2   3   2          0.29          9.30         0.45 o                         
  -1   3   2       2406.27       2475.39         9.48 o                         
   0   3   2       6335.64       6720.17        24.26 o                         
   1   3   2       1148.92       1149.61         4.92 o                         
   2   3   2       4222.72       4600.29        18.16 o                         
   3   3   2        600.01        576.58         3.19 o                         
   4   3   2          8.44          5.73         0.50 o                         
   5   3   2        999.75        905.19         5.24 o                         
   6   3   2        102.52        101.09         1.95 o                         
   7   3   2         24.51         27.36         1.80 o                         
   8   3   2          7.62          6.55         1.67 o                         
   9   3   2        308.57        352.51         6.27 o                         
  10   3   2          5.34          3.93         2.25 o                         
 -12   4   2         21.00         14.91         2.87 o                         
 -11   4   2         13.21         15.26         2.64 o                         
 -10   4   2        346.10        389.95         7.39 o                         
  -9   4   2         29.79         29.33         2.11 o                         
  -8   4   2          1.61          0.47         0.99 o                         
  -7   4   2          3.64          3.61         0.71 o                         
  -6   4   2        460.23        444.15         3.14 o                         
  -5   4   2        261.03        235.15         1.98 o                         
  -4   4   2        113.40        122.98         1.48 o                         
  -3   4   2        560.95        530.96         3.32 o                         
  -2   4   2       1855.45       1901.98         8.51 o                         
  -1   4   2        113.88        138.34         1.10 o                         
   0   4   2         78.05         66.72         0.81 o                         
   1   4   2        503.86        493.26         2.62 o                         
   2   4   2        718.07        795.98         4.01 o                         
   3   4   2          3.94          5.15         0.49 o                         
   4   4   2         41.41         48.13         1.14 o                         
   5   4   2          9.49         15.00         0.74 o                         
   6   4   2        522.02        510.22         4.90 o                         
   7   4   2         15.08         12.82         1.52 o                         
   8   4   2        120.40        114.38         3.35 o                         
   9   4   2         33.64         29.91         2.50 o                         
  10   4   2         24.84         23.81         2.95 o                         
 -11   5   2         48.71         42.40         3.49 o                         
 -10   5   2         32.41         34.98         2.64 o                         
  -9   5   2         17.18         18.12         2.28 o                         
  -8   5   2         68.65         67.06         2.10 o                         
  -7   5   2        142.66        135.98         1.95 o                         
  -6   5   2        556.44        624.23         3.90 o                         
  -5   5   2        369.91        362.39         2.82 o                         
  -4   5   2        263.72        250.14         2.15 o                         
  -3   5   2        621.85        515.06         3.16 o                         
  -2   5   2        438.97        446.24         2.68 o                         
  -1   5   2       1259.69       1111.64         4.81 o                         
   0   5   2         58.69         70.99         0.90 o                         
   1   5   2        206.65        215.89         1.54 o                         
   2   5   2       5843.26       6502.58        25.33 o                         
   3   5   2        381.47        323.81         2.16 o                         
   4   5   2         36.19         41.35         1.00 o                         
   5   5   2        338.17        317.28         2.68 o                         
   6   5   2        550.51        527.53         5.36 o                         
   7   5   2        365.76        359.52         5.11 o                         
   8   5   2         18.44         13.54         1.95 o                         
   9   5   2        310.73        333.69         6.20 o                         
  10   5   2         19.46         11.56         2.62 o                         
 -11   6   2         79.09         70.27         3.67 o                         
 -10   6   2         59.69         60.19         3.34 o                         
  -9   6   2         14.67         14.40         1.85 o                         
  -8   6   2         25.38         23.22         1.51 o                         
  -7   6   2         79.54         74.31         1.73 o                         
  -6   6   2          2.81          2.50         0.63 o                         
  -5   6   2        638.66        610.35         3.99 o                         
  -4   6   2         87.05         88.82         1.31 o                         
  -3   6   2         36.29         31.18         0.81 o                         
  -2   6   2        183.67        161.04         1.35 o                         
  -1   6   2        150.43        128.79         1.12 o                         
   0   6   2        548.07        552.63         3.02 o                         
   1   6   2       1977.56       1869.75         7.89 o                         
   2   6   2        196.64        223.54         1.67 o                         
   3   6   2        304.77        264.42         1.98 o                         
   4   6   2        134.38        116.53         1.47 o                         
   5   6   2        311.67        330.31         3.00 o                         
   6   6   2         14.78         17.85         1.29 o                         
   7   6   2        488.60        501.53         6.37 o                         
   8   6   2         85.77         95.58         3.47 o                         
   9   6   2          5.35          3.39         1.90 o                         
  10   6   2         31.84         25.24         3.15 o                         
 -11   7   2          3.91         -0.91         2.03 o                         
 -10   7   2         15.60         12.00         2.05 o                         
  -9   7   2         65.58         62.37         2.77 o                         
  -8   7   2         11.13         10.14         1.28 o                         
  -7   7   2         41.03         42.88         1.64 o                         
  -6   7   2        109.66        116.99         1.78 o                         
  -5   7   2        188.02        199.36         2.15 o                         
  -4   7   2         23.22         24.20         0.82 o                         
  -3   7   2        249.55        299.28         2.19 o                         
  -2   7   2          3.09          5.80         0.45 o                         
  -1   7   2         87.66        152.68         1.99 o                         
   0   7   2        446.03        513.09         2.96 o                         
   1   7   2          8.10         18.79         0.64 o                         
   2   7   2        102.92        132.75         1.35 o                         
   3   7   2        351.50        346.30         2.37 o                         
   4   7   2        230.65        216.11         1.99 o                         
   5   7   2        235.32        215.67         2.55 o                         
   6   7   2        180.72        156.59         3.00 o                         
   7   7   2         60.83         53.54         2.74 o                         
   8   7   2          5.63          5.42         1.77 o                         
   9   7   2          0.58         -1.75         1.75 o                         
  10   7   2          1.63          0.63         2.65 o                         
 -11   8   2         35.59         30.25         2.75 o                         
 -10   8   2          0.11         -1.60         1.61 o                         
  -9   8   2        215.12        231.12         5.14 o                         
  -8   8   2        175.96        185.54         4.16 o                         
  -7   8   2         66.41         67.59         2.21 o                         
  -6   8   2          0.66          2.18         0.72 o                         
  -5   8   2        202.69        169.17         2.12 o                         
  -4   8   2          1.19          2.68         0.52 o                         
  -3   8   2         43.81         54.71         0.99 o                         
  -2   8   2        298.41        360.96         2.53 o                         
  -1   8   2          8.25         41.52         2.25 o                         
   0   8   2         50.95         61.09         0.95 o                         
   1   8   2        137.23        109.64         1.22 o                         
   2   8   2          3.15          0.91         0.44 o                         
   3   8   2        155.06        151.40         1.58 o                         
   4   8   2        625.44        625.36         3.97 o                         
   5   8   2         52.79         56.41         1.61 o                         
   6   8   2         14.10         14.44         1.35 o                         
   7   8   2        255.78        249.59         4.57 o                         
   8   8   2        240.17        280.20         6.45 o                         
   9   8   2          2.36          0.49         1.91 o                         
  10   8   2         11.28          4.17         3.44 o                         
 -11   9   2         76.11         79.62         5.13 o                         
 -10   9   2         45.94         42.94         3.08 o                         
  -9   9   2          3.19          1.38         1.54 o                         
  -8   9   2        114.32        110.67         3.25 o                         
  -7   9   2          3.32          4.14         1.08 o                         
  -6   9   2        290.28        292.36         2.98 o                         
  -5   9   2        135.86        132.61         1.81 o                         
  -4   9   2        671.84        670.82         4.21 o                         
  -3   9   2         13.95         27.38         0.99 o                         
  -2   9   2        128.73        128.95         1.37 o                         
  -1   9   2        645.53        596.02         3.34 o                         
   0   9   2       1014.54       1052.75         5.16 o                         
   1   9   2         29.12         33.86         0.84 o                         
   2   9   2       1995.25       1981.90         9.17 o                         
   3   9   2        107.49        101.96         1.34 o                         
   4   9   2        333.23        302.34         2.70 o                         
   5   9   2        124.44        120.52         2.37 o                         
   6   9   2        707.00        725.13         7.02 o                         
   7   9   2        193.53        197.81         4.57 o                         
   8   9   2         60.74         51.74         3.49 o                         
   9   9   2         54.64         42.10         3.72 o                         
  10   9   2        103.36        121.23         8.81 o                         
 -11  10   2          3.64          7.26         3.33 o                         
 -10  10   2         41.91         43.92         3.29 o                         
  -9  10   2         49.11         41.26         2.83 o                         
  -8  10   2          8.19          7.45         1.68 o                         
  -7  10   2        262.88        267.19         3.91 o                         
  -6  10   2         90.48         97.02         2.05 o                         
  -5  10   2          2.34          2.17         0.68 o                         
  -4  10   2          5.07          3.25         0.58 o                         
  -3  10   2        254.93        248.19         2.17 o                         
  -2  10   2          9.69          5.75         0.55 o                         
  -1  10   2        244.54        226.62         1.90 o                         
   0  10   2          0.55          0.69         0.42 o                         
   1  10   2          0.14         -0.30         0.47 o                         
   2  10   2        428.68        465.89         2.97 o                         
   3  10   2        592.63        559.18         3.59 o                         
   4  10   2          1.33          3.18         0.75 o                         
   5  10   2        211.27        205.93         3.26 o                         
   6  10   2        156.88        149.43         3.15 o                         
   7  10   2          2.33          1.18         1.60 o                         
   8  10   2         14.21          9.61         2.37 o                         
   9  10   2         13.03          8.56         2.69 o                         
 -10  11   2         60.23         58.98         4.14 o                         
  -9  11   2         12.63          5.99         2.04 o                         
  -8  11   2        103.29        104.85         4.77 o                         
  -7  11   2         25.48         27.54         1.72 o                         
  -6  11   2        141.79        142.32         2.62 o                         
  -5  11   2        428.72        419.13         4.35 o                         
  -4  11   2        334.60        326.09         2.66 o                         
  -3  11   2         23.70         23.68         0.84 o                         
  -2  11   2         14.11         15.06         0.70 o                         
  -1  11   2         86.64         69.01         1.23 o                         
   0  11   2        515.44        536.82         3.53 o                         
   1  11   2        326.28        296.98         2.49 o                         
   2  11   2        513.80        483.19         3.41 o                         
   3  11   2          5.62          7.22         0.82 o                         
   4  11   2        415.83        399.28         3.69 o                         
   5  11   2          6.12          2.96         1.05 o                         
   6  11   2        437.53        423.73         5.68 o                         
   7  11   2         54.96         55.54         3.32 o                         
   8  11   2         25.21         19.02         2.82 o                         
   9  11   2        139.80        143.43         5.97 o                         
 -10  12   2         46.43         41.53         3.88 o                         
  -9  12   2        126.55        139.16         4.62 o                         
  -8  12   2        240.35        263.45         5.06 o                         
  -7  12   2         24.67         19.79         1.65 o                         
  -6  12   2          1.63          1.25         1.03 o                         
  -5  12   2        625.74        613.70         4.96 o                         
  -4  12   2          8.15          9.30         0.79 o                         
  -3  12   2        129.64        129.50         1.67 o                         
  -2  12   2         80.49         74.85         1.29 o                         
  -1  12   2         13.11         14.42         0.80 o                         
   0  12   2          8.04          4.71         0.57 o                         
   1  12   2       1109.24       1066.39         5.79 o                         
   2  12   2          8.37          8.63         0.85 o                         
   3  12   2        245.98        221.59         2.82 o                         
   4  12   2        447.93        471.54         5.07 o                         
   5  12   2         27.61         24.47         1.68 o                         
   6  12   2        101.26        104.43         3.64 o                         
   7  12   2         19.34         20.77         2.42 o                         
   8  12   2         90.46         95.63         4.55 o                         
   9  12   2          7.84          9.67         3.52 o                         
 -10  13   2          4.74          5.05         2.96 o                         
  -9  13   2          0.17          0.63         1.84 o                         
  -8  13   2          1.36          1.21         1.76 o                         
  -7  13   2        140.41        144.24         3.65 o                         
  -6  13   2         15.98         16.80         1.64 o                         
  -5  13   2        212.55        216.38         3.12 o                         
  -4  13   2        326.22        319.82         3.11 o                         
  -3  13   2          1.22          4.60         0.70 o                         
  -2  13   2         26.62         26.75         1.04 o                         
  -1  13   2         54.68         48.22         1.30 o                         
   0  13   2        445.92        437.99         3.51 o                         
   1  13   2        589.90        573.37         4.63 o                         
   2  13   2         62.96         67.48         1.91 o                         
   3  13   2        221.93        205.26         3.28 o                         
   4  13   2         90.73         89.06         2.54 o                         
   5  13   2          1.40          1.89         1.23 o                         
   6  13   2         85.61         90.35         3.49 o                         
   7  13   2        135.75        153.16         4.88 o                         
   8  13   2          9.87          2.47         2.13 o                         
   9  13   2        151.77        171.29         8.73 o                         
 -10  14   2         18.75         17.96         3.39 o                         
  -9  14   2         96.97         98.72         4.92 o                         
  -8  14   2         20.69         19.02         2.76 o                         
  -7  14   2         53.99         51.79         3.18 o                         
  -6  14   2        452.37        485.28         6.21 o                         
  -5  14   2        371.26        391.12         4.49 o                         
  -4  14   2        237.10        227.81         2.81 o                         
  -3  14   2        273.39        314.32         3.45 o                         
  -2  14   2       1356.01       1283.63         9.41 o                         
  -1  14   2        263.69        282.21         3.09 o                         
   0  14   2        127.01        134.91         2.31 o                         
   1  14   2        807.47        795.33         6.50 o                         
   2  14   2        485.11        466.33         4.91 o                         
   3  14   2        147.76        146.66         3.01 o                         
   4  14   2        245.04        250.72         4.06 o                         
   5  14   2        324.35        352.30         5.86 o                         
   6  14   2          0.33         -0.78         1.66 o                         
   7  14   2         20.03         18.55         2.58 o                         
   8  14   2        165.52        200.25         7.00 o                         
  -9  15   2          2.78          1.94         2.54 o                         
  -8  15   2          6.40          5.66         1.99 o                         
  -7  15   2        166.90        183.71         4.48 o                         
  -6  15   2         34.39         32.82         2.37 o                         
  -5  15   2          3.45          3.13         1.11 o                         
  -4  15   2         42.45         45.06         1.76 o                         
  -3  15   2        842.17        760.43         6.79 o                         
  -2  15   2         13.28          9.65         1.17 o                         
  -1  15   2        626.13        548.06         5.37 o                         
   0  15   2         33.78         20.54         1.37 o                         
   1  15   2          3.98          3.97         0.99 o                         
   2  15   2         19.60         24.00         1.53 o                         
   3  15   2        215.10        228.46         3.76 o                         
   4  15   2          6.61          5.74         1.34 o                         
   5  15   2         61.83         63.97         2.69 o                         
   6  15   2         43.77         39.64         2.96 o                         
   7  15   2          9.12         10.95         2.58 o                         
   8  15   2         95.56        104.46         6.86 o                         
  -9  16   2         41.87         43.30         5.85 o                         
  -8  16   2          6.91          6.77         2.44 o                         
  -7  16   2          1.34          2.44         1.96 o                         
  -6  16   2          8.57          7.99         1.88 o                         
  -5  16   2          1.82          4.44         1.71 o                         
  -4  16   2         13.81         16.49         1.54 o                         
  -3  16   2          6.73          4.25         1.14 o                         
  -2  16   2         88.76         78.79         2.50 o                         
  -1  16   2        175.58        151.74         3.22 o                         
   0  16   2          0.76          2.89         1.07 o                         
   1  16   2          1.67          3.86         1.09 o                         
   2  16   2          2.23          4.43         1.21 o                         
   3  16   2         10.50         10.94         1.47 o                         
   4  16   2          0.78         -1.16         1.16 o                         
   5  16   2        214.75        231.58         4.96 o                         
   6  16   2          5.02          5.08         2.04 o                         
   7  16   2         18.11         18.77         2.65 o                         
   8  16   2         94.36        111.18         7.08 o                         
  -8  17   2         29.52         36.63         3.44 o                         
  -7  17   2        208.48        218.91         5.98 o                         
  -6  17   2         18.43         22.37         3.92 o                         
  -5  17   2         18.78         20.45         2.11 o                         
  -4  17   2        135.96        138.97         3.40 o                         
  -3  17   2         93.46         82.94         2.83 o                         
  -2  17   2         28.01         24.97         1.76 o                         
  -1  17   2        232.88        211.80         3.77 o                         
   0  17   2        160.24        175.42         3.37 o                         
   1  17   2          4.39          4.82         1.28 o                         
   2  17   2         12.83          8.45         1.50 o                         
   3  17   2        298.90        320.19         5.40 o                         
   4  17   2          2.85          4.16         1.52 o                         
   5  17   2        208.48        232.76         4.81 o                         
   6  17   2         10.69         10.74         2.45 o                         
   7  17   2          7.34          5.26         2.58 o                         
  -8  18   2         86.48        106.83         6.06 o                         
  -7  18   2        120.31        133.81         5.11 o                         
  -6  18   2         20.49         17.65         2.17 o                         
  -5  18   2        114.00        113.48         3.96 o                         
  -4  18   2          8.82          8.41         1.54 o                         
  -3  18   2        142.64        143.91         3.32 o                         
  -2  18   2         11.64          9.85         1.73 o                         
  -1  18   2        188.82        175.85         3.68 o                         
   0  18   2        106.65        112.17         3.41 o                         
   1  18   2        110.13        101.15         3.03 o                         
   2  18   2          0.39          1.20         1.52 o                         
   3  18   2         84.04         97.01         3.25 o                         
   4  18   2        255.23        283.10         5.18 o                         
   5  18   2         54.17         52.87         3.04 o                         
   6  18   2          0.15          2.47         2.13 o                         
   7  18   2         24.05         25.22         3.03 o                         
  -7  19   2        146.37        163.85         8.99 o                         
  -6  19   2          0.37          0.00         1.95 o                         
  -5  19   2          0.23          0.51         1.63 o                         
  -4  19   2         38.66         39.59         2.62 o                         
  -3  19   2          0.67         -1.18         1.18 o                         
  -2  19   2          9.87          7.81         1.47 o                         
  -1  19   2         37.84         37.73         2.18 o                         
   0  19   2         61.29         70.01         2.81 o                         
   1  19   2        181.78        199.71         4.43 o                         
   2  19   2         13.72         10.56         1.83 o                         
   3  19   2        262.41        299.16         6.88 o                         
   4  19   2          3.03          2.33         1.73 o                         
   5  19   2        193.20        223.11         7.68 o                         
   6  19   2         71.83         82.31         6.61 o                         
  -7  20   2         20.37         19.10         3.34 o                         
  -6  20   2         14.92         13.05         2.41 o                         
  -5  20   2         23.70         23.06         2.68 o                         
  -4  20   2         71.71         70.92         4.18 o                         
  -3  20   2         67.99         65.10         3.02 o                         
  -2  20   2        333.38        381.97         5.50 o                         
  -1  20   2         39.24         37.04         2.32 o                         
   0  20   2        210.61        241.11         4.55 o                         
   1  20   2         44.12         43.78         2.58 o                         
   2  20   2        115.24        110.79         3.62 o                         
   3  20   2         13.34         12.54         1.97 o                         
   4  20   2        224.14        238.23         6.16 o                         
   5  20   2          0.12          4.97         2.18 o                         
  -6  21   2         37.35         32.57         3.40 o                         
  -5  21   2         94.68        104.94         4.22 o                         
  -4  21   2         44.20         39.82         2.99 o                         
  -3  21   2         51.69         57.21         3.83 o                         
  -2  21   2         40.75         36.58         2.34 o                         
  -1  21   2         37.16         41.85         2.43 o                         
   0  21   2         20.44         21.07         2.00 o                         
   1  21   2         19.74         20.14         2.09 o                         
   2  21   2         35.29         33.44         2.56 o                         
   3  21   2          0.03          1.18         1.72 o                         
   4  21   2          5.87          6.12         2.03 o                         
   5  21   2         19.56         14.40         2.95 o                         
  -5  22   2         16.08         16.97         2.60 o                         
  -4  22   2        103.68        117.87         5.89 o                         
  -3  22   2         40.32         36.24         2.76 o                         
  -2  22   2         22.36         17.71         2.18 o                         
  -1  22   2         22.72         17.79         2.06 o                         
   0  22   2         53.12         57.97         3.03 o                         
   1  22   2          3.00          2.46         1.76 o                         
   2  22   2         30.04         26.19         2.40 o                         
   3  22   2         17.70          8.95         2.23 o                         
   4  22   2         12.24          6.52         2.34 o                         
  -4  23   2         77.86         79.48         4.15 o                         
  -3  23   2         91.63         97.57         4.87 o                         
  -2  23   2          0.43         -1.21         1.78 o                         
  -1  23   2          4.53          5.44         1.92 o                         
   0  23   2        199.49        214.40         5.53 o                         
   1  23   2         22.87         17.42         2.28 o                         
   2  23   2        100.15         99.53         4.07 o                         
  -2  24   2          8.68          6.89         3.52 o                         
  -1  24   2        163.69        178.99         5.06 o                         
   0  24   2         29.37         28.53         2.69 o                         
 -12   1   3          6.82          4.98         2.57 o                         
 -11   1   3        282.92        314.90         5.94 o                         
 -10   1   3         10.22         11.93         1.73 o                         
  -9   1   3         83.38         95.12         2.83 o                         
  -8   1   3        198.84        220.76         3.72 o                         
  -7   1   3          0.43          0.50         0.58 o                         
  -6   1   3         27.93         27.00         0.81 o                         
  -5   1   3         22.39         18.99         0.64 o                         
  -4   1   3         41.73         61.54         0.85 o                         
  -3   1   3         30.75         28.64         0.65 o                         
  -2   1   3        303.94        366.92         2.17 o                         
  -1   1   3         24.11         22.36         0.63 o                         
   0   1   3        139.04        152.95         1.30 o                         
   1   1   3        342.25        306.72         1.97 o                         
   2   1   3        154.97        168.31         1.47 o                         
   3   1   3          8.17          7.78         0.56 o                         
   4   1   3        208.46        223.51         1.93 o                         
   5   1   3       1934.91       1843.03        10.06 o                         
   6   1   3         32.94         29.97         1.69 o                         
   7   1   3         46.68         42.73         2.40 o                         
   8   1   3        232.79        258.32         4.86 o                         
   9   1   3        301.23        336.91         6.62 o                         
  10   1   3         62.93         61.02         4.05 o                         
 -12   2   3          0.83          0.92         2.40 o                         
 -11   2   3          0.00         -1.64         1.64 o                         
 -10   2   3        261.27        277.31         5.09 o                         
  -9   2   3          2.30          2.70         1.35 o                         
  -8   2   3        144.28        141.49         2.79 o                         
  -7   2   3          8.85          8.95         0.82 o                         
  -6   2   3        205.19        196.34         1.88 o                         
  -5   2   3         15.56         15.84         0.66 o                         
  -4   2   3       2687.28       2824.84        11.49 o                         
  -3   2   3          1.86          9.45         0.48 o                         
  -2   2   3         63.07         70.68         0.86 o                         
  -1   2   3        926.57        853.23         4.12 o                         
   0   2   3       1808.24       1824.27         7.68 o                         
   1   2   3        331.57        306.84         1.94 o                         
   2   2   3        175.68        173.96         1.48 o                         
   3   2   3       1256.51       1162.02         5.51 o                         
   4   2   3       1251.52       1244.74         6.08 o                         
   5   2   3         38.16         35.54         1.23 o                         
   6   2   3        820.93        805.99         8.17 o                         
   7   2   3        655.66        678.32         7.20 o                         
   8   2   3          1.36          0.69         1.54 o                         
   9   2   3        127.81        113.31         4.32 o                         
  10   2   3         59.05         64.14         4.41 o                         
 -12   3   3         26.28         16.41         2.90 o                         
 -11   3   3         19.80         15.52         2.37 o                         
 -10   3   3         25.52         23.62         2.25 o                         
  -9   3   3         30.26         26.92         1.99 o                         
  -8   3   3         20.64         19.78         1.39 o                         
  -7   3   3        257.16        257.59         2.69 o                         
  -6   3   3          5.97          4.90         0.56 o                         
  -5   3   3        170.19        158.52         1.69 o                         
  -4   3   3        710.97        745.48         4.07 o                         
  -3   3   3        267.96        274.89         1.87 o                         
  -2   3   3       2559.31       2710.41        11.62 o                         
  -1   3   3          9.24         11.50         0.48 o                         
   0   3   3        483.71        556.70         2.95 o                         
   1   3   3       1205.94       1270.99         5.59 o                         
   2   3   3       2662.48       3051.28        12.34 o                         
   3   3   3        129.86        139.13         1.47 o                         
   4   3   3         88.28         71.73         1.28 o                         
   5   3   3         84.87         67.14         1.44 o                         
   6   3   3        402.06        402.58         4.91 o                         
   7   3   3          1.90          1.85         1.30 o                         
   8   3   3         28.97         24.24         2.23 o                         
   9   3   3          6.05          4.04         1.99 o                         
  10   3   3          3.50         -2.22         2.39 o                         
 -12   4   3          3.67          4.00         2.47 o                         
 -11   4   3         10.00         14.64         2.30 o                         
 -10   4   3        240.69        261.01         5.05 o                         
  -9   4   3         37.92         36.35         2.16 o                         
  -8   4   3          0.66          0.86         0.96 o                         
  -7   4   3        760.78        749.97         6.13 o                         
  -6   4   3        187.60        172.79         1.87 o                         
  -5   4   3         19.39         23.74         0.91 o                         
  -4   4   3          5.49          4.34         0.52 o                         
  -3   4   3        643.71        566.06         3.26 o                         
  -2   4   3        503.43        526.84         2.80 o                         
  -1   4   3        396.75        386.91         2.25 o                         
   0   4   3        181.79        166.49         1.34 o                         
   1   4   3        212.59        220.67         1.67 o                         
   2   4   3          1.59          2.76         0.46 o                         
   3   4   3        491.54        424.76         2.78 o                         
   4   4   3        699.93        657.63         4.02 o                         
   5   4   3        137.69        105.69         1.93 o                         
   6   4   3        259.07        285.72         4.30 o                         
   7   4   3        184.73        191.42         4.28 o                         
   8   4   3         17.88         15.18         2.01 o                         
   9   4   3        179.41        182.92         5.33 o                         
  10   4   3         96.75        116.85         5.48 o                         
 -12   5   3          0.16         -2.19         2.19 o                         
 -11   5   3        207.87        206.83         5.19 o                         
 -10   5   3          2.63          0.55         1.50 o                         
  -9   5   3         14.67          9.68         1.57 o                         
  -8   5   3        162.45        168.73         2.75 o                         
  -7   5   3         46.58         44.41         1.54 o                         
  -6   5   3        330.21        333.31         2.95 o                         
  -5   5   3         48.28         39.47         1.16 o                         
  -4   5   3        262.50        264.44         2.21 o                         
  -3   5   3        572.25        547.38         3.18 o                         
  -2   5   3        665.21        651.92         3.38 o                         
  -1   5   3         59.96         48.30         0.77 o                         
   0   5   3        694.65        726.36         3.55 o                         
   1   5   3       1435.92       1452.86         6.26 o                         
   2   5   3        632.37        592.92         3.48 o                         
   3   5   3        120.37        111.76         1.42 o                         
   4   5   3         33.43         34.56         1.04 o                         
   5   5   3        288.57        234.20         2.76 o                         
   6   5   3          3.66          0.08         1.18 o                         
   7   5   3        123.42        126.63         3.30 o                         
   8   5   3        178.27        209.80         4.71 o                         
   9   5   3         10.17          6.66         2.44 o                         
  10   5   3          7.69          2.92         2.77 o                         
 -11   6   3         40.93         34.68         3.22 o                         
 -10   6   3         33.40         36.06         2.96 o                         
  -9   6   3         12.70         11.39         2.05 o                         
  -8   6   3         13.59         12.82         1.48 o                         
  -7   6   3         73.42         72.48         2.22 o                         
  -6   6   3         90.70         92.80         1.69 o                         
  -5   6   3          7.81          7.58         0.77 o                         
  -4   6   3         80.73        104.59         1.41 o                         
  -3   6   3       1474.40       1486.72         7.14 o                         
  -2   6   3         66.29         79.65         1.03 o                         
  -1   6   3        234.46        249.53         1.74 o                         
   0   6   3         27.38         28.47         0.69 o                         
   1   6   3        529.87        544.00         2.99 o                         
   2   6   3          5.86          8.08         0.57 o                         
   3   6   3         14.21         10.94         0.68 o                         
   4   6   3          2.07          3.98         0.69 o                         
   5   6   3        266.91        201.23         2.81 o                         
   6   6   3        205.07        195.21         3.57 o                         
   7   6   3         35.75         38.07         2.57 o                         
   8   6   3         21.06         20.23         2.37 o                         
   9   6   3         55.64         59.11         3.84 o                         
  10   6   3         29.97         32.71         4.08 o                         
 -11   7   3         43.57         37.99         3.33 o                         
 -10   7   3          7.11          3.46         1.82 o                         
  -9   7   3        282.49        300.42         5.68 o                         
  -8   7   3        212.98        224.11         3.86 o                         
  -7   7   3        153.56        146.68         2.81 o                         
  -6   7   3        308.12        292.82         3.65 o                         
  -5   7   3       1754.75       1666.90         9.90 o                         
  -4   7   3       1718.14       1784.34         9.11 o                         
  -3   7   3        380.47        383.09         2.66 o                         
  -2   7   3       3050.83       3129.77        12.66 o                         
  -1   7   3       1192.33       1097.21         5.07 o                         
   0   7   3          1.21          2.18         0.41 o                         
   1   7   3        882.77        849.34         4.32 o                         
   2   7   3       1043.00       1087.14         5.39 o                         
   3   7   3        410.37        390.65         2.69 o                         
   4   7   3        407.13        399.49         3.29 o                         
   5   7   3        788.81        757.63         6.23 o                         
   6   7   3         59.73         75.38         2.51 o                         
   7   7   3         24.30         21.74         2.01 o                         
   8   7   3        352.65        402.41         7.15 o                         
   9   7   3         17.77         15.28         2.73 o                         
 -11   8   3          3.37          0.51         2.19 o                         
 -10   8   3          1.11         -1.71         1.71 o                         
  -9   8   3         77.91         76.17         3.35 o                         
  -8   8   3         13.96         14.57         1.72 o                         
  -7   8   3        249.64        240.59         4.38 o                         
  -6   8   3        150.30        146.04         2.49 o                         
  -5   8   3         88.26         94.09         1.86 o                         
  -4   8   3        689.90        735.14         4.39 o                         
  -3   8   3        199.31        256.91         2.16 o                         
  -2   8   3       1756.52       1908.91         8.32 o                         
  -1   8   3         28.07         29.42         0.77 o                         
   0   8   3        949.94        938.74         4.73 o                         
   1   8   3         65.13         58.29         1.05 o                         
   2   8   3         23.75         34.99         0.95 o                         
   3   8   3          0.06          1.31         0.54 o                         
   4   8   3          0.37          1.61         0.74 o                         
   5   8   3         30.35         18.39         1.29 o                         
   6   8   3         79.04         73.92         2.54 o                         
   7   8   3          0.25          0.35         1.51 o                         
   8   8   3         28.68         25.53         2.88 o                         
   9   8   3        264.63        291.95         7.43 o                         
 -11   9   3          2.61          1.23         2.40 o                         
 -10   9   3          2.55          2.85         2.05 o                         
  -9   9   3          6.31          3.90         1.75 o                         
  -8   9   3         40.42         46.72         2.76 o                         
  -7   9   3        327.00        336.57         5.10 o                         
  -6   9   3        181.68        171.90         2.84 o                         
  -5   9   3         44.74         49.36         1.42 o                         
  -4   9   3         77.05         90.98         1.48 o                         
  -3   9   3         13.37         13.77         0.68 o                         
  -2   9   3       2002.68       2124.04         9.54 o                         
  -1   9   3        127.43        129.84         1.40 o                         
   0   9   3        167.38        160.39         1.62 o                         
   1   9   3        355.88        286.17         2.22 o                         
   2   9   3          0.19          0.55         0.51 o                         
   3   9   3         99.51         89.76         1.54 o                         
   4   9   3        213.00        163.10         2.70 o                         
   5   9   3          1.41          5.92         1.15 o                         
   6   9   3          0.46          1.37         1.35 o                         
   7   9   3         42.40         41.66         2.85 o                         
   8   9   3         91.32        100.83         4.94 o                         
   9   9   3        114.57        123.44         5.59 o                         
 -11  10   3         14.61         13.49         3.58 o                         
 -10  10   3          0.30         -1.98         2.34 o                         
  -9  10   3        311.04        337.91         6.81 o                         
  -8  10   3        125.99        129.89         3.75 o                         
  -7  10   3       1379.29       1407.84        12.32 o                         
  -6  10   3         66.70         69.68         2.17 o                         
  -5  10   3         16.23         13.58         1.01 o                         
  -4  10   3         23.36         26.94         1.03 o                         
  -3  10   3        274.16        246.97         2.13 o                         
  -2  10   3        138.69        160.01         1.59 o                         
  -1  10   3         23.88         27.31         0.90 o                         
   0  10   3        362.00        327.70         2.46 o                         
   1  10   3        942.48        898.56         4.73 o                         
   2  10   3       2400.85       2342.64        10.64 o                         
   3  10   3        762.07        705.90         4.99 o                         
   4  10   3        485.25        416.86         4.59 o                         
   5  10   3          5.17          1.44         1.11 o                         
   6  10   3        129.52        139.59         3.82 o                         
   7  10   3        382.68        397.51         7.51 o                         
   8  10   3          1.98          0.74         2.32 o                         
   9  10   3        333.59        368.95        11.18 o                         
 -11  11   3         20.28         20.87         5.96 o                         
 -10  11   3         80.43         81.40         5.46 o                         
  -9  11   3          0.21          0.34         1.79 o                         
  -8  11   3        177.23        179.58         4.57 o                         
  -7  11   3        368.21        391.12         5.76 o                         
  -6  11   3         15.82         15.91         1.66 o                         
  -5  11   3        198.04        193.73         2.84 o                         
  -4  11   3         75.97         70.27         1.44 o                         
  -3  11   3         57.07         54.67         1.21 o                         
  -2  11   3       1228.33       1189.24         5.99 o                         
  -1  11   3        414.19        403.72         2.73 o                         
   0  11   3        176.15        164.94         1.83 o                         
   1  11   3       1215.09       1080.71         6.63 o                         
   2  11   3       1589.12       1596.24         9.15 o                         
   3  11   3        285.52        292.14         3.32 o                         
   4  11   3         22.02         13.30         1.29 o                         
   5  11   3        137.47        132.84         3.13 o                         
   6  11   3          7.45          6.87         1.78 o                         
   7  11   3         15.45         15.85         2.43 o                         
   8  11   3          2.58          2.42         2.42 o                         
   9  11   3         44.02         48.44         4.42 o                         
 -10  12   3          2.00          0.34         3.06 o                         
  -9  12   3          7.94          6.13         2.38 o                         
  -8  12   3         92.02         95.35         3.78 o                         
  -7  12   3        116.05        116.73         3.45 o                         
  -6  12   3        253.99        282.30         4.43 o                         
  -5  12   3        191.67        197.70         3.30 o                         
  -4  12   3        360.03        357.92         3.83 o                         
  -3  12   3         55.52         53.19         1.31 o                         
  -2  12   3         98.91         96.37         1.58 o                         
  -1  12   3        244.72        237.00         2.30 o                         
   0  12   3       3059.75       3089.33        14.79 o                         
   1  12   3          0.04         -0.71         0.71 o                         
   2  12   3       1095.84       1048.60         7.95 o                         
   3  12   3         54.83         57.79         1.97 o                         
   4  12   3        112.64        130.52         3.09 o                         
   5  12   3         11.01         12.52         1.57 o                         
   6  12   3         66.58         56.03         2.95 o                         
   7  12   3         24.45         20.57         2.65 o                         
   8  12   3         16.54         18.60         3.00 o                         
 -10  13   3          1.87         -1.04         2.97 o                         
  -9  13   3         30.29         35.71         3.48 o                         
  -8  13   3         76.20         88.96         4.21 o                         
  -7  13   3         36.04         30.09         2.08 o                         
  -6  13   3        473.99        502.65         6.20 o                         
  -5  13   3        405.66        404.72         4.66 o                         
  -4  13   3        198.07        198.36         2.59 o                         
  -3  13   3         67.98         58.26         1.54 o                         
  -2  13   3        209.71        199.76         2.44 o                         
  -1  13   3         12.59         11.05         0.91 o                         
   0  13   3       1295.92       1291.86         8.55 o                         
   1  13   3        182.00        164.64         2.77 o                         
   2  13   3        587.87        600.63         6.10 o                         
   3  13   3         18.94         18.25         1.50 o                         
   4  13   3        424.07        450.05         5.60 o                         
   5  13   3        559.57        598.45         7.42 o                         
   6  13   3          0.37          0.25         1.58 o                         
   7  13   3        161.89        161.78         5.22 o                         
   8  13   3         26.45         19.86         3.32 o                         
 -10  14   3          2.57          3.85         3.19 o                         
  -9  14   3          8.40          6.70         2.60 o                         
  -8  14   3         33.03         33.69         3.36 o                         
  -7  14   3         44.66         42.56         2.85 o                         
  -6  14   3        282.22        301.77         4.59 o                         
  -5  14   3         14.10         13.32         1.34 o                         
  -4  14   3          7.36          6.02         0.98 o                         
  -3  14   3          2.21          3.68         0.90 o                         
  -2  14   3          0.41          4.43         0.87 o                         
  -1  14   3          2.78          2.20         0.87 o                         
   0  14   3         84.22         90.84         2.19 o                         
   1  14   3        186.49        179.90         3.07 o                         
   2  14   3         22.49         22.33         1.60 o                         
   3  14   3         77.63         76.26         2.39 o                         
   4  14   3          1.96          4.06         1.33 o                         
   5  14   3          0.09          1.15         1.36 o                         
   6  14   3          7.76          6.80         1.96 o                         
   7  14   3          7.43          7.52         2.48 o                         
   8  14   3         36.89         46.91         4.11 o                         
  -9  15   3         23.79         20.46         3.59 o                         
  -8  15   3          2.19          1.61         2.48 o                         
  -7  15   3          8.66          6.57         1.87 o                         
  -6  15   3        166.72        155.58         3.72 o                         
  -5  15   3        133.10        141.07         3.44 o                         
  -4  15   3        134.45        135.59         2.78 o                         
  -3  15   3         80.52         75.92         2.12 o                         
  -2  15   3        131.44        133.75         2.93 o                         
  -1  15   3         38.63         39.62         1.77 o                         
   0  15   3         70.67         61.17         2.02 o                         
   1  15   3         25.48         21.41         1.50 o                         
   2  15   3        187.42        188.01         3.46 o                         
   3  15   3         20.82         16.86         1.65 o                         
   4  15   3         64.40         63.06         2.76 o                         
   5  15   3        101.61        108.51         3.34 o                         
   6  15   3         26.93         35.81         3.35 o                         
   7  15   3         44.70         41.02         3.75 o                         
  -9  16   3          4.54          3.42         3.09 o                         
  -8  16   3          0.64          4.62         3.13 o                         
  -7  16   3        124.91        126.91         4.56 o                         
  -6  16   3          8.49          6.56         2.05 o                         
  -5  16   3          4.15          3.81         1.51 o                         
  -4  16   3        168.94        169.02         3.35 o                         
  -3  16   3          0.54          2.05         1.10 o                         
  -2  16   3        118.99        112.74         2.77 o                         
  -1  16   3        284.80        293.72         4.24 o                         
   0  16   3        353.84        357.86         4.81 o                         
   1  16   3          4.74          3.05         1.17 o                         
   2  16   3        138.49        142.35         3.32 o                         
   3  16   3        224.12        226.21         3.95 o                         
   4  16   3        217.13        225.97         4.26 o                         
   5  16   3          0.51          1.95         1.48 o                         
   6  16   3        298.86        318.17         7.42 o                         
   7  16   3         13.39          7.95         3.13 o                         
  -8  17   3          0.64          1.39         2.83 o                         
  -7  17   3          0.49          2.85         1.88 o                         
  -6  17   3         29.77         28.81         2.60 o                         
  -5  17   3          0.19          2.46         1.55 o                         
  -4  17   3         35.70         25.60         1.99 o                         
  -3  17   3         10.19         12.37         1.61 o                         
  -2  17   3         58.33         45.71         2.17 o                         
  -1  17   3          8.29         10.09         1.35 o                         
   0  17   3         32.87         29.88         1.87 o                         
   1  17   3          0.12          1.51         1.26 o                         
   2  17   3          4.38          4.78         1.40 o                         
   3  17   3        118.97        111.95         3.31 o                         
   4  17   3          0.04          1.06         1.51 o                         
   5  17   3         12.22          8.30         2.05 o                         
   6  17   3         32.88         38.92         3.47 o                         
  -8  18   3          7.59         11.69         3.44 o                         
  -7  18   3          9.09          9.66         2.45 o                         
  -6  18   3         61.61         57.55         3.61 o                         
  -5  18   3          8.37          6.07         1.92 o                         
  -4  18   3        167.28        174.88         4.17 o                         
  -3  18   3         61.55         72.61         2.70 o                         
  -2  18   3         38.32         34.74         2.26 o                         
  -1  18   3         38.36         33.63         2.00 o                         
   0  18   3        107.47        110.57         3.74 o                         
   1  18   3         75.47         74.10         3.06 o                         
   2  18   3          3.89          3.38         1.54 o                         
   3  18   3         49.91         49.97         2.72 o                         
   4  18   3          1.94          1.32         1.65 o                         
   5  18   3         77.38         69.07         4.20 o                         
   6  18   3         18.21         13.98         3.69 o                         
  -7  19   3         35.06         25.13         3.21 o                         
  -6  19   3          0.53         -1.32         2.00 o                         
  -5  19   3         94.64         94.53         4.04 o                         
  -4  19   3          3.78          4.13         1.56 o                         
  -3  19   3          1.04          1.27         1.39 o                         
  -2  19   3          9.59         11.73         1.66 o                         
  -1  19   3        250.96        253.26         4.57 o                         
   0  19   3         31.52         29.35         2.26 o                         
   1  19   3        106.56        103.92         3.45 o                         
   2  19   3         41.62         39.67         3.23 o                         
   3  19   3         41.76         40.93         2.72 o                         
   4  19   3         15.75         12.86         2.31 o                         
   5  19   3         48.95         47.31         3.53 o                         
  -7  20   3          4.73         -0.79         2.48 o                         
  -6  20   3          0.26          3.16         2.27 o                         
  -5  20   3         29.49         26.91         2.68 o                         
  -4  20   3         22.39         22.54         2.83 o                         
  -3  20   3         16.22         15.85         1.89 o                         
  -2  20   3          1.26          1.92         1.42 o                         
  -1  20   3         66.74         76.61         3.13 o                         
   0  20   3          2.42          3.00         1.56 o                         
   1  20   3          1.89          1.19         1.58 o                         
   2  20   3         46.59         46.88         2.98 o                         
   3  20   3         10.16         10.74         2.12 o                         
   4  20   3         10.96          7.61         2.17 o                         
   5  20   3          0.60          4.51         2.57 o                         
  -6  21   3         38.75         38.66         3.82 o                         
  -5  21   3         81.01         77.89         6.01 o                         
  -4  21   3         82.55         85.23         3.63 o                         
  -3  21   3         14.30          9.41         1.95 o                         
  -2  21   3        110.43        117.43         3.64 o                         
  -1  21   3        165.26        179.59         4.22 o                         
   0  21   3          3.00          2.09         1.67 o                         
   1  21   3        124.32        128.18         4.30 o                         
   2  21   3         54.56         46.00         3.02 o                         
   3  21   3         50.77         48.22         3.09 o                         
   4  21   3         23.42         15.82         2.74 o                         
  -5  22   3        146.24        155.40         5.63 o                         
  -4  22   3        351.44        380.63         9.01 o                         
  -3  22   3         23.16         19.55         2.49 o                         
  -2  22   3         58.73         57.61         3.23 o                         
  -1  22   3         99.39        101.89         3.68 o                         
   0  22   3         70.22         68.88         3.64 o                         
   1  22   3          0.79         -0.01         1.83 o                         
   2  22   3          4.34          3.24         2.02 o                         
   3  22   3          2.83          3.09         2.22 o                         
  -3  23   3         31.14         25.87         3.02 o                         
  -2  23   3        122.69        132.89         5.87 o                         
  -1  23   3        208.03        222.90         6.29 o                         
   0  23   3         33.07         29.15         2.87 o                         
   1  23   3         35.45         31.60         2.78 o                         
 -12   0   4          0.23          2.84         3.46 o                         
 -11   0   4        164.57        173.58         8.87 o                         
 -10   0   4          6.11          2.67         2.41 o                         
  -9   0   4         19.15         18.56         2.28 o                         
  -8   0   4        123.75        126.13         3.94 o                         
  -7   0   4        312.36        316.70         4.01 o                         
  -6   0   4         92.39        114.03         1.93 o                         
  -5   0   4        714.62        712.98         5.76 o                         
  -4   0   4      19511.57      22334.72       137.67 o                         
  -3   0   4       3774.24       4125.24        23.51 o                         
  -2   0   4       2138.65       2271.11        13.96 o                         
  -1   0   4       1230.41       1116.51         7.33 o                         
   0   0   4       3171.68       3355.16        18.28 o                         
   1   0   4         28.14         27.48         1.08 o                         
   2   0   4       1660.66       1745.70        11.41 o                         
   3   0   4       1356.99       1261.53         9.04 o                         
   4   0   4        805.66        793.73         6.68 o                         
   5   0   4          0.20          2.94         1.46 o                         
   6   0   4         98.07         92.19         4.06 o                         
   7   0   4        244.96        266.81         6.78 o                         
   8   0   4          0.15         -0.13         2.21 o                         
   9   0   4         18.91          9.60         3.39 o                         
 -12   1   4          3.03          0.80         2.27 o                         
 -11   1   4         18.69         17.52         2.34 o                         
 -10   1   4         13.53         13.50         1.81 o                         
  -9   1   4        148.11        171.81         3.43 o                         
  -8   1   4        121.36        123.77         2.97 o                         
  -7   1   4        210.99        212.11         2.44 o                         
  -6   1   4          3.25          1.86         0.50 o                         
  -5   1   4        135.78        124.86         1.41 o                         
  -4   1   4       1277.51       1400.20         7.09 o                         
  -3   1   4        471.12        466.29         2.72 o                         
  -2   1   4        192.59        216.02         1.67 o                         
  -1   1   4         67.18         58.36         0.93 o                         
   0   1   4         22.24         25.47         0.75 o                         
   1   1   4          2.90          1.86         0.44 o                         
   2   1   4         93.30         93.38         1.24 o                         
   3   1   4        551.31        489.15         3.29 o                         
   4   1   4        314.66        310.33         2.74 o                         
   5   1   4          2.19          0.99         0.88 o                         
   6   1   4          2.50          3.94         1.35 o                         
   7   1   4         89.26         92.26         3.30 o                         
   8   1   4          0.46         -1.32         1.62 o                         
   9   1   4         10.36          8.74         2.56 o                         
 -12   2   4         28.42         19.81         2.99 o                         
 -11   2   4        259.80        280.14         6.05 o                         
 -10   2   4          0.41          1.75         1.44 o                         
  -9   2   4         23.03         23.50         1.76 o                         
  -8   2   4          3.70          4.08         1.02 o                         
  -7   2   4        410.55        408.91         4.53 o                         
  -6   2   4         70.21         88.46         1.42 o                         
  -5   2   4         12.26         11.77         0.64 o                         
  -4   2   4       2507.73       2959.95        12.62 o                         
  -3   2   4        856.15        946.56         4.67 o                         
  -2   2   4        280.57        286.58         1.99 o                         
  -1   2   4        282.01        246.73         1.84 o                         
   0   2   4        529.23        595.71         3.31 o                         
   1   2   4         58.44         43.23         0.88 o                         
   2   2   4        368.40        342.02         2.32 o                         
   3   2   4        998.31        898.98         4.72 o                         
   4   2   4       2603.70       2632.01        13.02 o                         
   5   2   4         70.41         82.57         2.27 o                         
   6   2   4          0.54          0.24         1.23 o                         
   7   2   4          0.62         -0.19         1.48 o                         
   8   2   4          1.41         -1.53         1.57 o                         
   9   2   4        140.54        153.46         5.22 o                         
 -12   3   4          4.12          0.64         2.13 o                         
 -11   3   4        169.43        173.24         4.87 o                         
 -10   3   4         84.19        100.07         3.24 o                         
  -9   3   4         96.61         97.25         2.77 o                         
  -8   3   4        124.27        132.93         2.52 o                         
  -7   3   4        332.62        346.89         3.30 o                         
  -6   3   4        285.52        297.10         2.55 o                         
  -5   3   4         37.38         38.27         0.91 o                         
  -4   3   4         16.93         40.75         0.88 o                         
  -3   3   4       1466.92       1432.82         6.64 o                         
  -2   3   4       1699.60       1761.83         7.70 o                         
  -1   3   4        197.23        171.03         1.55 o                         
   0   3   4       3871.81       4271.15        17.19 o                         
   1   3   4        184.30        170.72         1.55 o                         
   2   3   4         24.67         33.64         0.90 o                         
   3   3   4        786.14        725.41         4.03 o                         
   4   3   4        104.63        100.43         1.80 o                         
   5   3   4         22.59         23.05         1.55 o                         
   6   3   4         47.36         47.76         2.39 o                         
   7   3   4        340.81        369.15         7.02 o                         
   8   3   4          5.06          5.47         1.85 o                         
   9   3   4         72.38         67.38         3.87 o                         
 -12   4   4        149.32        144.25         4.89 o                         
 -11   4   4         73.02         67.13         3.55 o                         
 -10   4   4          1.03          1.61         1.60 o                         
  -9   4   4          0.01         -1.31         1.31 o                         
  -8   4   4        151.20        158.62         2.93 o                         
  -7   4   4         57.57         51.97         1.70 o                         
  -6   4   4          8.10          9.49         0.82 o                         
  -5   4   4        264.08        247.58         2.22 o                         
  -4   4   4        404.85        389.02         2.56 o                         
  -3   4   4         21.70         27.77         0.80 o                         
  -2   4   4          9.84          8.63         0.53 o                         
  -1   4   4        291.47        273.01         1.85 o                         
   0   4   4        313.24        331.12         2.26 o                         
   1   4   4         41.85         38.38         0.87 o                         
   2   4   4         11.13         15.79         0.70 o                         
   3   4   4         22.92         28.75         0.93 o                         
   4   4   4        206.82        193.28         2.49 o                         
   5   4   4        117.41        114.86         2.58 o                         
   6   4   4        106.37        100.06         2.99 o                         
   7   4   4          8.51          6.53         1.73 o                         
   8   4   4         41.30         40.12         2.82 o                         
   9   4   4         13.40         12.34         2.63 o                         
 -12   5   4          1.13          0.19         2.60 o                         
 -11   5   4          1.80         -1.62         2.12 o                         
 -10   5   4         38.15         39.83         2.70 o                         
  -9   5   4         31.91         29.08         2.19 o                         
  -8   5   4        145.79        169.97         3.26 o                         
  -7   5   4        305.61        306.20         3.77 o                         
  -6   5   4        191.58        195.40         2.58 o                         
  -5   5   4         30.87         23.12         0.96 o                         
  -4   5   4        502.85        503.58         3.30 o                         
  -3   5   4        407.71        373.52         2.58 o                         
  -2   5   4          5.73         10.42         0.55 o                         
  -1   5   4          0.58          2.93         0.44 o                         
   0   5   4       5480.87       6031.06        23.24 o                         
   1   5   4         93.29         66.56         1.06 o                         
   2   5   4        153.30        165.12         1.64 o                         
   3   5   4        443.05        410.60         3.07 o                         
   4   5   4        946.86        888.06         6.29 o                         
   5   5   4        315.82        310.98         4.24 o                         
   6   5   4        185.82        176.86         4.16 o                         
   7   5   4        509.23        524.36         7.03 o                         
   8   5   4         10.71          7.40         2.12 o                         
   9   5   4          5.90          4.12         2.63 o                         
 -11   6   4          0.21         -1.69         2.08 o                         
 -10   6   4          9.55         10.52         2.13 o                         
  -9   6   4          4.63         -0.06         1.91 o                         
  -8   6   4         13.57         16.39         1.46 o                         
  -7   6   4        163.96        164.03         3.05 o                         
  -6   6   4         61.54         55.59         1.66 o                         
  -5   6   4         22.46         19.30         0.98 o                         
  -4   6   4        141.30        133.80         1.58 o                         
  -3   6   4         10.52          8.32         0.55 o                         
  -2   6   4        646.10        627.08         3.48 o                         
  -1   6   4        690.47        642.32         3.42 o                         
   0   6   4        132.28        152.81         1.46 o                         
   1   6   4        218.51        200.30         1.85 o                         
   2   6   4        430.33        397.94         2.82 o                         
   3   6   4        295.32        300.63         2.69 o                         
   4   6   4        145.55        151.97         2.51 o                         
   5   6   4        432.23        448.61         5.10 o                         
   6   6   4         75.21         74.75         3.02 o                         
   7   6   4          9.75          8.45         1.80 o                         
   8   6   4         92.77         77.95         4.06 o                         
   9   6   4        161.10        176.98         6.77 o                         
 -11   7   4          7.20          5.51         2.33 o                         
 -10   7   4         15.01          9.48         2.62 o                         
  -9   7   4          0.22         -1.88         1.88 o                         
  -8   7   4         17.68         19.41         1.90 o                         
  -7   7   4         78.91         74.97         2.25 o                         
  -6   7   4          3.42          4.86         0.97 o                         
  -5   7   4         36.91         43.14         1.39 o                         
  -4   7   4         13.40         13.35         0.75 o                         
  -3   7   4         17.25         27.59         0.96 o                         
  -2   7   4          7.16          6.03         0.54 o                         
  -1   7   4          2.99          3.91         0.49 o                         
   0   7   4          4.51         10.49         0.61 o                         
   1   7   4        184.09        182.60         1.71 o                         
   2   7   4        335.50        328.64         2.66 o                         
   3   7   4         85.62         76.02         1.54 o                         
   4   7   4        174.61        146.01         2.54 o                         
   5   7   4         72.97         63.22         2.37 o                         
   6   7   4         42.98         42.56         2.60 o                         
   7   7   4          0.47         -1.58         1.61 o                         
   8   7   4          1.55          0.26         2.25 o                         
   9   7   4         20.53         16.58         3.32 o                         
 -11   8   4        110.72        113.86         4.93 o                         
 -10   8   4         25.69         23.72         3.89 o                         
  -9   8   4         82.01         81.89         4.22 o                         
  -8   8   4          2.17          3.44         1.44 o                         
  -7   8   4        144.54        140.24         3.21 o                         
  -6   8   4          8.09          7.52         1.13 o                         
  -5   8   4         78.94         74.66         1.66 o                         
  -4   8   4         72.50         72.68         1.31 o                         
  -3   8   4          0.59          5.80         0.56 o                         
  -2   8   4         18.88         19.74         0.73 o                         
  -1   8   4        231.76        206.33         1.85 o                         
   0   8   4         10.13         12.12         0.68 o                         
   1   8   4        378.24        351.32         2.68 o                         
   2   8   4        250.27        264.09         2.63 o                         
   3   8   4          6.50          7.73         0.95 o                         
   4   8   4          4.21          5.91         1.09 o                         
   5   8   4        431.53        400.45         5.25 o                         
   6   8   4        238.12        260.36         5.03 o                         
   7   8   4         40.43         41.65         3.23 o                         
   8   8   4         25.22         22.37         3.61 o                         
   9   8   4        193.82        198.60         8.74 o                         
 -11   9   4          4.27          2.07         2.74 o                         
 -10   9   4         40.15         42.99         3.79 o                         
  -9   9   4          0.17         -1.92         1.92 o                         
  -8   9   4         36.09         35.83         2.37 o                         
  -7   9   4         94.63         96.54         3.08 o                         
  -6   9   4        246.22        249.17         3.90 o                         
  -5   9   4          1.41          4.27         0.86 o                         
  -4   9   4        188.08        172.13         1.86 o                         
  -3   9   4        499.93        471.48         3.04 o                         
  -2   9   4        193.40        180.02         1.68 o                         
  -1   9   4        114.20        127.91         1.53 o                         
   0   9   4       1852.79       1820.70         8.51 o                         
   1   9   4        130.98        119.76         1.50 o                         
   2   9   4        161.24        139.84         1.95 o                         
   3   9   4        468.07        455.40         4.59 o                         
   4   9   4        997.31       1006.78         8.14 o                         
   5   9   4        149.93        141.01         3.31 o                         
   6   9   4        135.59        128.69         3.82 o                         
   7   9   4        122.83        125.73         4.55 o                         
   8   9   4        122.67        139.45         5.58 o                         
 -11  10   4         12.11          6.15         3.34 o                         
 -10  10   4         10.60         12.03         2.89 o                         
  -9  10   4         86.32         91.21         4.56 o                         
  -8  10   4         18.56         19.63         2.00 o                         
  -7  10   4          4.14          0.09         1.21 o                         
  -6  10   4          7.46          5.80         1.25 o                         
  -5  10   4         81.33         78.47         2.17 o                         
  -4  10   4          3.16          5.14         0.74 o                         
  -3  10   4         79.53         73.72         1.28 o                         
  -2  10   4          1.13          1.62         0.53 o                         
  -1  10   4         13.46         13.01         0.75 o                         
   0  10   4        212.56        215.22         2.41 o                         
   1  10   4        368.15        343.85         3.01 o                         
   2  10   4          8.92          9.91         0.95 o                         
   3  10   4        184.41        186.14         3.17 o                         
   4  10   4        132.85        121.43         2.82 o                         
   5  10   4          2.20          0.14         1.24 o                         
   6  10   4         20.14         18.06         2.32 o                         
   7  10   4         21.46         16.15         2.85 o                         
   8  10   4          1.32          0.77         2.80 o                         
 -10  11   4         36.62         34.37         4.11 o                         
  -9  11   4         23.52         26.39         3.10 o                         
  -8  11   4         24.89         20.34         2.05 o                         
  -7  11   4        213.87        232.78         4.03 o                         
  -6  11   4         86.81         86.48         2.77 o                         
  -5  11   4          6.18          6.62         1.21 o                         
  -4  11   4         62.17         67.54         1.58 o                         
  -3  11   4         65.62         61.31         1.29 o                         
  -2  11   4        166.39        179.15         2.02 o                         
  -1  11   4        138.70        137.98         1.83 o                         
   0  11   4        423.40        417.97         3.58 o                         
   1  11   4          6.88         10.96         0.96 o                         
   2  11   4        386.92        395.90         4.44 o                         
   3  11   4          1.79          2.25         1.09 o                         
   4  11   4        447.15        435.81         5.40 o                         
   5  11   4          8.79          9.36         1.62 o                         
   6  11   4         55.92         55.93         3.82 o                         
   7  11   4        192.16        198.90         6.11 o                         
   8  11   4         13.06          4.62         3.33 o                         
 -10  12   4         61.40         51.91         4.52 o                         
  -9  12   4         48.14         42.73         3.61 o                         
  -8  12   4          0.48         -0.04         1.56 o                         
  -7  12   4        317.16        339.96         5.13 o                         
  -6  12   4          1.07          1.83         1.27 o                         
  -5  12   4        104.51        106.52         2.93 o                         
  -4  12   4         35.07         31.15         1.39 o                         
  -3  12   4         16.38         16.64         1.00 o                         
  -2  12   4         14.62         13.96         0.95 o                         
  -1  12   4        932.35        915.36         5.97 o                         
   0  12   4          5.02          5.39         0.92 o                         
   1  12   4        516.88        489.02         4.53 o                         
   2  12   4        132.54        144.50         2.89 o                         
   3  12   4          0.57         -0.18         1.07 o                         
   4  12   4         67.80         70.87         2.59 o                         
   5  12   4         71.67         75.46         3.25 o                         
   6  12   4         91.22        113.05         4.07 o                         
   7  12   4         47.00         55.97         4.30 o                         
   8  12   4          0.12          0.60         3.19 o                         
 -10  13   4          5.04          2.99         2.88 o                         
  -9  13   4         43.33         42.28         3.64 o                         
  -8  13   4          3.36          5.28         2.08 o                         
  -7  13   4        143.93        147.27         3.74 o                         
  -6  13   4        117.29        117.55         3.12 o                         
  -5  13   4          0.01          1.69         1.05 o                         
  -4  13   4         91.66         95.39         2.04 o                         
  -3  13   4         73.21         71.29         1.74 o                         
  -2  13   4         84.92         84.19         1.89 o                         
  -1  13   4        410.26        409.21         4.56 o                         
   0  13   4         46.07         52.45         1.86 o                         
   1  13   4         32.94         27.69         1.61 o                         
   2  13   4         92.57         91.70         2.51 o                         
   3  13   4         37.45         31.35         1.92 o                         
   4  13   4         83.05         90.52         3.45 o                         
   5  13   4        170.72        185.19         4.61 o                         
   6  13   4          0.01          0.29         1.78 o                         
   7  13   4        204.47        244.49         8.46 o                         
 -10  14   4          4.60          1.34         6.27 o                         
  -9  14   4         22.45         18.44         3.12 o                         
  -8  14   4        180.42        207.54         7.16 o                         
  -7  14   4         97.21        101.08         3.84 o                         
  -6  14   4        248.58        270.53         4.82 o                         
  -5  14   4         82.67         89.11         2.55 o                         
  -4  14   4        654.03        666.32         6.18 o                         
  -3  14   4         14.80         16.85         1.37 o                         
  -2  14   4        376.90        403.65         4.57 o                         
  -1  14   4        358.77        367.73         4.30 o                         
   0  14   4        242.50        243.50         3.74 o                         
   1  14   4         76.97         75.23         2.41 o                         
   2  14   4        487.98        509.52         5.71 o                         
   3  14   4        228.44        244.82         4.28 o                         
   4  14   4         24.64         22.87         2.12 o                         
   5  14   4          9.58          8.16         1.87 o                         
   6  14   4        187.43        214.82         5.50 o                         
   7  14   4         39.61         44.49         4.98 o                         
  -9  15   4         71.73         83.35         6.74 o                         
  -8  15   4         16.66         10.69         2.86 o                         
  -7  15   4          0.12         -0.05         2.03 o                         
  -6  15   4        107.60        114.66         4.19 o                         
  -5  15   4        383.16        380.94         8.01 o                         
  -4  15   4         25.56         23.16         1.71 o                         
  -3  15   4        244.36        237.28         3.64 o                         
  -2  15   4         29.79         26.80         1.61 o                         
  -1  15   4         10.42          9.40         1.27 o                         
   0  15   4          5.44          7.39         1.23 o                         
   1  15   4         69.42         73.05         2.54 o                         
   2  15   4         22.62         18.36         1.68 o                         
   3  15   4         83.31         89.17         2.98 o                         
   4  15   4         22.11         18.60         1.97 o                         
   5  15   4          0.79         -0.49         1.64 o                         
   6  15   4        149.91        153.77         5.40 o                         
   7  15   4          1.53          4.95         2.78 o                         
  -9  16   4          1.14          1.28         3.24 o                         
  -8  16   4         19.12         20.09         3.71 o                         
  -7  16   4          2.12          4.44         2.23 o                         
  -6  16   4          1.04          0.85         1.75 o                         
  -5  16   4          4.14          4.46         1.61 o                         
  -4  16   4         46.14         46.47         2.55 o                         
  -3  16   4        165.62        156.76         3.33 o                         
  -2  16   4          9.98          5.08         1.22 o                         
  -1  16   4          2.72          2.45         1.12 o                         
   0  16   4          5.24          4.45         1.28 o                         
   1  16   4         11.55         12.49         1.59 o                         
   2  16   4          2.35          1.26         1.33 o                         
   3  16   4        206.89        229.42         4.62 o                         
   4  16   4         43.33         41.20         2.53 o                         
   5  16   4         56.54         60.82         3.46 o                         
   6  16   4         95.21        104.10         4.67 o                         
  -8  17   4         23.19         20.83         3.85 o                         
  -7  17   4          9.97         10.34         2.57 o                         
  -6  17   4         59.12         59.68         3.82 o                         
  -5  17   4         23.08         21.45         2.11 o                         
  -4  17   4         49.47         50.87         2.59 o                         
  -3  17   4        187.12        186.74         3.71 o                         
  -2  17   4         80.28         84.42         2.76 o                         
  -1  17   4          4.78          2.38         1.29 o                         
   0  17   4         54.54         47.72         2.72 o                         
   1  17   4        187.82        201.47         4.38 o                         
   2  17   4          0.08         -0.41         1.46 o                         
   3  17   4        151.15        169.85         4.49 o                         
   4  17   4          6.01          5.87         1.87 o                         
   5  17   4         14.79         14.83         2.58 o                         
   6  17   4         50.29         43.42         5.03 o                         
  -8  18   4          9.97         11.38         3.73 o                         
  -7  18   4         36.76         27.16         3.56 o                         
  -6  18   4          0.85          3.69         1.99 o                         
  -5  18   4         78.53         71.20         4.80 o                         
  -4  18   4         18.20         17.86         1.94 o                         
  -3  18   4         79.82         63.32         2.72 o                         
  -2  18   4        110.05        103.50         3.11 o                         
  -1  18   4         13.57          8.18         1.65 o                         
   0  18   4          0.02         -0.73         1.40 o                         
   1  18   4         37.42         35.36         2.44 o                         
   2  18   4        261.71        284.21         5.03 o                         
   3  18   4         13.47         14.31         2.06 o                         
   4  18   4         12.39         10.80         2.11 o                         
   5  18   4         40.41         30.80         3.61 o                         
  -7  19   4          6.61          4.10         2.78 o                         
  -6  19   4         14.42          9.86         2.39 o                         
  -5  19   4          0.05          3.19         1.99 o                         
  -4  19   4          7.36          3.72         1.68 o                         
  -3  19   4         89.66         91.10         3.39 o                         
  -2  19   4         17.90         17.04         1.92 o                         
  -1  19   4        245.06        258.84         5.16 o                         
   0  19   4          0.34         -0.46         1.51 o                         
   1  19   4        228.98        255.71         5.78 o                         
   2  19   4         34.70         27.57         2.37 o                         
   3  19   4        301.71        346.06         6.41 o                         
   4  19   4         40.18         33.23         2.90 o                         
   5  19   4          4.19          5.44         2.92 o                         
  -6  20   4         10.64          9.83         2.58 o                         
  -5  20   4        100.64        109.06         6.19 o                         
  -4  20   4         83.69         79.53         4.14 o                         
  -3  20   4         77.08         79.13         3.41 o                         
  -2  20   4        181.21        195.70         4.89 o                         
  -1  20   4         17.54         16.72         2.20 o                         
   0  20   4         79.80         80.19         3.58 o                         
   1  20   4          1.23          1.83         1.74 o                         
   2  20   4        268.90        277.21         5.95 o                         
   3  20   4          3.84          2.38         1.95 o                         
   4  20   4          2.81          0.77         2.33 o                         
  -5  21   4         17.06         11.61         3.22 o                         
  -4  21   4         70.27         74.26         4.34 o                         
  -3  21   4          4.29          5.56         2.18 o                         
  -2  21   4          7.30          4.40         1.98 o                         
  -1  21   4          8.71         12.23         2.24 o                         
   0  21   4          5.07          4.69         2.02 o                         
   1  21   4          4.38          4.55         1.97 o                         
   2  21   4          1.66          0.57         1.92 o                         
   3  21   4         33.00         27.77         2.95 o                         
  -4  22   4          7.26          4.75         2.22 o                         
  -3  22   4         12.46         14.15         3.48 o                         
  -2  22   4         17.00         18.54         2.73 o                         
  -1  22   4          0.07          0.53         2.13 o                         
   0  22   4         20.53         17.89         2.54 o                         
   1  22   4          7.90          5.24         2.19 o                         
   2  22   4          8.37          4.79         2.31 o                         
  -2  23   4        121.16        147.44        11.59 o                         
  -1  23   4          0.06         -0.10         2.00 o                         
 -12   1   5         16.43         12.26         2.58 o                         
 -11   1   5         45.73         41.71         3.04 o                         
 -10   1   5         64.22         66.72         2.95 o                         
  -9   1   5         33.08         30.93         2.65 o                         
  -8   1   5         19.41         17.44         1.49 o                         
  -7   1   5         20.15         21.08         1.20 o                         
  -6   1   5          0.44          4.01         0.62 o                         
  -5   1   5         89.39         81.05         1.17 o                         
  -4   1   5         18.66         29.08         0.92 o                         
  -3   1   5         15.43         13.72         0.70 o                         
  -2   1   5         48.66         50.50         0.96 o                         
  -1   1   5        170.04        147.60         1.51 o                         
   0   1   5        121.75        132.23         1.43 o                         
   1   1   5          2.67          2.43         0.52 o                         
   2   1   5        214.35        222.63         2.01 o                         
   3   1   5       1336.10       1281.77         6.90 o                         
   4   1   5         58.93         56.58         1.83 o                         
   5   1   5         58.40         58.72         2.48 o                         
   6   1   5        360.48        385.26         5.83 o                         
   7   1   5        266.60        278.52         5.32 o                         
   8   1   5        188.09        196.08         5.15 o                         
   9   1   5        205.74        208.02         7.82 o                         
 -12   2   5         84.52         79.35         4.13 o                         
 -11   2   5          2.58         -1.01         1.74 o                         
 -10   2   5         43.89         38.32         2.46 o                         
  -9   2   5          5.03          4.46         1.68 o                         
  -8   2   5         58.38         60.37         2.15 o                         
  -7   2   5         75.25         71.89         1.86 o                         
  -6   2   5        967.01       1004.80         5.87 o                         
  -5   2   5         44.76         50.81         1.13 o                         
  -4   2   5        164.34        161.67         1.65 o                         
  -3   2   5        503.93        459.36         2.90 o                         
  -2   2   5        867.67        822.16         4.54 o                         
  -1   2   5         48.91         45.16         0.95 o                         
   0   2   5        577.31        554.35         3.25 o                         
   1   2   5        991.99        930.04         4.77 o                         
   2   2   5       1022.24       1010.33         5.44 o                         
   3   2   5         13.09         11.83         0.93 o                         
   4   2   5       1574.10       1531.67         9.77 o                         
   5   2   5        521.22        551.91         7.30 o                         
   6   2   5         28.55         19.79         2.04 o                         
   7   2   5        102.39         94.24         3.69 o                         
   8   2   5        119.25        128.24         4.43 o                         
   9   2   5         32.66         27.97         4.78 o                         
 -12   3   5         10.83          8.41         2.45 o                         
 -11   3   5          0.86         -1.66         1.66 o                         
 -10   3   5          0.02         -1.41         1.41 o                         
  -9   3   5         31.41         31.93         2.36 o                         
  -8   3   5          0.65          0.27         1.07 o                         
  -7   3   5         37.46         37.12         1.53 o                         
  -6   3   5         16.23         17.49         1.04 o                         
  -5   3   5         43.74         46.98         1.07 o                         
  -4   3   5        394.14        397.94         2.69 o                         
  -3   3   5          1.75          2.46         0.53 o                         
  -2   3   5         41.67         50.31         1.03 o                         
  -1   3   5        291.35        307.48         2.23 o                         
   0   3   5       1247.58       1360.92         6.72 o                         
   1   3   5         45.75         45.32         1.06 o                         
   2   3   5         23.16         19.17         0.85 o                         
   3   3   5          3.81          1.19         0.71 o                         
   4   3   5        270.61        278.55         3.52 o                         
   5   3   5          9.72          5.51         1.44 o                         
   6   3   5         11.04         10.11         1.99 o                         
   7   3   5          6.67          5.62         2.19 o                         
   8   3   5          5.81          1.06         1.99 o                         
 -12   4   5         90.31         80.18        11.01 o                         
 -11   4   5          1.83         -0.23         2.12 o                         
 -10   4   5         11.56         10.70         2.03 o                         
  -9   4   5        298.76        310.23         5.36 o                         
  -8   4   5         21.38         21.49         1.58 o                         
  -7   4   5         15.30         13.39         1.27 o                         
  -6   4   5         15.16         13.49         1.02 o                         
  -5   4   5        380.42        360.43         2.72 o                         
  -4   4   5         73.95         76.25         1.23 o                         
  -3   4   5        255.87        252.00         2.07 o                         
  -2   4   5          7.63          3.84         0.61 o                         
  -1   4   5         61.70         63.25         1.11 o                         
   0   4   5          8.00         14.23         0.75 o                         
   1   4   5        560.78        522.24         3.35 o                         
   2   4   5        165.22        163.10         1.86 o                         
   3   4   5        326.68        294.20         2.82 o                         
   4   4   5        173.82        186.77         3.01 o                         
   5   4   5        173.79        179.30         3.78 o                         
   6   4   5          0.46         -1.41         1.41 o                         
   7   4   5        424.86        465.64         7.41 o                         
   8   4   5         79.13         82.61         4.38 o                         
 -11   5   5         11.88          6.55         2.31 o                         
 -10   5   5         46.69         44.79         3.00 o                         
  -9   5   5         14.66         12.21         1.81 o                         
  -8   5   5        156.65        163.58         3.35 o                         
  -7   5   5         18.03         18.41         1.38 o                         
  -6   5   5         31.27         33.71         1.35 o                         
  -5   5   5        327.92        313.69         2.77 o                         
  -4   5   5        134.45        125.47         1.50 o                         
  -3   5   5         62.78         56.04         1.22 o                         
  -2   5   5         28.64         34.27         0.96 o                         
  -1   5   5       1113.99       1093.38         5.41 o                         
   0   5   5        134.14        132.12         1.62 o                         
   1   5   5         83.16         80.40         1.34 o                         
   2   5   5         15.34         15.31         0.87 o                         
   3   5   5        246.48        212.87         2.80 o                         
   4   5   5          3.30          0.72         1.09 o                         
   5   5   5        136.37        132.34         3.45 o                         
   6   5   5        142.37        160.07         4.15 o                         
   7   5   5         37.83         31.13         2.84 o                         
   8   5   5         19.67         15.28         2.89 o                         
 -11   6   5          2.67         -0.62         2.09 o                         
 -10   6   5          8.45          6.81         2.03 o                         
  -9   6   5         13.90         12.02         2.13 o                         
  -8   6   5         56.86         55.64         2.84 o                         
  -7   6   5         25.81         23.40         1.84 o                         
  -6   6   5         42.98         48.29         1.85 o                         
  -5   6   5        474.37        478.52         3.81 o                         
  -4   6   5         28.55         36.08         0.99 o                         
  -3   6   5         60.73         63.33         1.17 o                         
  -2   6   5         80.72         92.72         1.23 o                         
  -1   6   5        183.28        191.73         1.77 o                         
   0   6   5          0.75          0.31         0.49 o                         
   1   6   5         50.84         46.14         1.14 o                         
   2   6   5          0.75          0.98         0.69 o                         
   3   6   5        170.75        124.68         2.70 o                         
   4   6   5        298.98        275.31         4.16 o                         
   5   6   5         44.51         50.61         2.50 o                         
   6   6   5         14.76         16.20         2.22 o                         
   7   6   5         90.72        100.61         4.23 o                         
   8   6   5         12.44         12.12         2.99 o                         
 -11   7   5         67.12         66.51         4.31 o                         
 -10   7   5         43.24         45.76         3.60 o                         
  -9   7   5         46.79         40.73         2.98 o                         
  -8   7   5        221.62        225.75         4.65 o                         
  -7   7   5        580.09        608.51         7.18 o                         
  -6   7   5        334.62        347.98         4.54 o                         
  -5   7   5        347.48        344.52         4.37 o                         
  -4   7   5        940.06        931.68         5.66 o                         
  -3   7   5        182.50        166.06         1.72 o                         
  -2   7   5         16.66         17.26         0.71 o                         
  -1   7   5        516.02        494.97         3.22 o                         
   0   7   5        374.41        371.82         2.79 o                         
   1   7   5         44.44         43.57         1.23 o                         
   2   7   5        612.30        594.76         4.61 o                         
   3   7   5        635.85        615.73         7.05 o                         
   4   7   5          5.20          2.59         1.18 o                         
   5   7   5        155.28        157.50         4.24 o                         
   6   7   5        356.97        418.72         7.23 o                         
   7   7   5         13.39         10.18         2.30 o                         
   8   7   5          0.33         -1.25         2.74 o                         
 -11   8   5         56.02         45.63         3.83 o                         
 -10   8   5          4.77          2.25         2.40 o                         
  -9   8   5        147.32        142.09         4.56 o                         
  -8   8   5         16.50         14.48         1.94 o                         
  -7   8   5         24.90         23.44         2.10 o                         
  -6   8   5        206.47        231.03         3.83 o                         
  -5   8   5         77.00         85.16         2.02 o                         
  -4   8   5        449.73        468.73         3.43 o                         
  -3   8   5         87.64         89.18         1.45 o                         
  -2   8   5        328.22        327.28         2.67 o                         
  -1   8   5         24.10         25.33         0.96 o                         
   0   8   5          1.49          2.67         0.62 o                         
   1   8   5          0.31          0.08         0.72 o                         
   2   8   5          5.81          2.13         0.85 o                         
   3   8   5         58.30         40.10         1.81 o                         
   4   8   5         57.97         51.43         2.22 o                         
   5   8   5         11.47         10.73         2.04 o                         
   6   8   5         58.16         55.45         3.37 o                         
   7   8   5        272.66        289.83         6.73 o                         
   8   8   5         25.92         23.61         4.10 o                         
 -11   9   5          2.16         -1.66         2.42 o                         
 -10   9   5         19.63         12.99         2.79 o                         
  -9   9   5        183.17        181.01         5.09 o                         
  -8   9   5        113.22        115.62         3.44 o                         
  -7   9   5          5.81          6.63         1.42 o                         
  -6   9   5          8.45         10.60         1.43 o                         
  -5   9   5         26.74         31.24         1.70 o                         
  -4   9   5        991.64       1032.40         6.59 o                         
  -3   9   5          0.02          0.72         0.65 o                         
  -2   9   5        183.14        180.19         1.99 o                         
  -1   9   5        188.80        169.55         1.98 o                         
   0   9   5         77.13         63.12         1.48 o                         
   1   9   5         52.82         49.14         1.69 o                         
   2   9   5        492.05        433.46         4.44 o                         
   3   9   5          2.18          1.24         1.07 o                         
   4   9   5          2.51          2.63         1.28 o                         
   5   9   5         15.29         15.61         2.04 o                         
   6   9   5         75.22         81.13         4.09 o                         
   7   9   5        155.41        171.09         5.59 o                         
   8   9   5         24.45         24.18         4.01 o                         
 -11  10   5         73.78         76.47         5.91 o                         
 -10  10   5         17.33         15.25         3.12 o                         
  -9  10   5        681.52        743.69         9.98 o                         
  -8  10   5          8.95         10.37         1.59 o                         
  -7  10   5          5.60          5.85         1.44 o                         
  -6  10   5         17.05         18.28         1.90 o                         
  -5  10   5        118.85        107.82         2.76 o                         
  -4  10   5        260.20        282.70         2.83 o                         
  -3  10   5         67.68         66.05         1.48 o                         
  -2  10   5        482.41        501.83         3.77 o                         
  -1  10   5         61.88         65.24         1.49 o                         
   0  10   5       1502.44       1543.60         9.44 o                         
   1  10   5        160.68        147.69         2.59 o                         
   2  10   5        508.40        471.80         5.22 o                         
   3  10   5          0.26          1.47         1.13 o                         
   4  10   5        223.03        227.89         4.16 o                         
   5  10   5        286.86        288.01         5.70 o                         
   6  10   5         63.36         50.11         3.65 o                         
   7  10   5        470.06        536.41        10.57 o                         
 -10  11   5         53.24         45.19         4.35 o                         
  -9  11   5        143.21        157.44         5.21 o                         
  -8  11   5          0.01          0.41         1.45 o                         
  -7  11   5         39.34         35.76         2.18 o                         
  -6  11   5          2.45          3.47         1.39 o                         
  -5  11   5         75.89         74.68         2.21 o                         
  -4  11   5        451.62        436.36         3.98 o                         
  -3  11   5         27.75         29.37         1.33 o                         
  -2  11   5        266.86        283.40         3.03 o                         
  -1  11   5        888.61        854.95         6.39 o                         
   0  11   5       1594.08       1637.64        10.88 o                         
   1  11   5        125.04        123.56         2.60 o                         
   2  11   5         33.53         40.93         1.94 o                         
   3  11   5         83.81         79.24         2.73 o                         
   4  11   5          2.17          0.45         1.33 o                         
   5  11   5          1.93         -0.69         1.71 o                         
   6  11   5          0.21          1.70         1.98 o                         
   7  11   5         56.22         61.46         4.61 o                         
 -10  12   5         19.40         19.45         4.07 o                         
  -9  12   5         53.76         55.38         3.54 o                         
  -8  12   5         23.99         24.34         2.18 o                         
  -7  12   5         92.78         98.43         3.41 o                         
  -6  12   5        123.97        123.92         3.51 o                         
  -5  12   5         17.53         17.91         1.53 o                         
  -4  12   5          0.37          0.52         0.88 o                         
  -3  12   5        316.56        324.80         3.40 o                         
  -2  12   5       1813.60       1867.73        14.62 o                         
  -1  12   5         32.89         30.32         1.72 o                         
   0  12   5       1211.05       1259.74         9.66 o                         
   1  12   5         73.26         74.90         2.42 o                         
   2  12   5        108.50        118.56         2.93 o                         
   3  12   5         21.88         23.10         1.91 o                         
   4  12   5        108.05        100.92         3.17 o                         
   5  12   5         40.84         37.87         2.89 o                         
   6  12   5          9.19          8.89         2.49 o                         
   7  12   5         48.81         37.66         4.02 o                         
 -10  13   5         14.00         16.34         3.90 o                         
  -9  13   5         20.09         15.61         2.92 o                         
  -8  13   5        143.38        141.74         4.45 o                         
  -7  13   5        306.91        320.37         6.32 o                         
  -6  13   5         65.48         66.99         2.98 o                         
  -5  13   5        103.50         96.94         2.62 o                         
  -4  13   5        107.53        114.38         2.49 o                         
  -3  13   5          0.35          1.48         0.93 o                         
  -2  13   5        577.25        600.87         6.24 o                         
  -1  13   5        169.54        162.78         3.19 o                         
   0  13   5        586.54        622.27         6.57 o                         
   1  13   5         81.91         77.26         2.53 o                         
   2  13   5        458.26        461.03         5.70 o                         
   3  13   5        399.36        429.60         5.91 o                         
   4  13   5         34.47         33.15         2.42 o                         
   5  13   5        248.92        260.60         5.80 o                         
   6  13   5         15.65         12.30         2.51 o                         
   7  13   5        114.04        116.83         6.25 o                         
  -9  14   5         13.71         11.89         3.06 o                         
  -8  14   5        158.11        171.96         5.21 o                         
  -7  14   5         18.91         15.40         2.32 o                         
  -6  14   5          3.53          7.82         2.08 o                         
  -5  14   5          4.99          2.98         1.40 o                         
  -4  14   5          0.00          1.92         1.17 o                         
  -3  14   5          8.17          4.61         1.15 o                         
  -2  14   5         12.74         12.90         1.46 o                         
  -1  14   5         77.14         74.38         2.60 o                         
   0  14   5          9.07          7.81         1.39 o                         
   1  14   5         61.24         62.96         2.56 o                         
   2  14   5          0.37         -0.15         1.30 o                         
   3  14   5          3.51          1.92         1.46 o                         
   4  14   5          6.10          5.23         1.72 o                         
   5  14   5          3.73          7.05         2.04 o                         
   6  14   5         50.33         58.73         3.95 o                         
  -9  15   5          3.19          3.20         3.24 o                         
  -8  15   5         90.70         80.59         4.55 o                         
  -7  15   5         94.34        103.08         5.88 o                         
  -6  15   5         41.20         40.63         3.13 o                         
  -5  15   5         72.61         69.94         3.71 o                         
  -4  15   5         53.25         60.77         3.02 o                         
  -3  15   5         30.54         30.91         1.92 o                         
  -2  15   5         59.06         60.53         2.40 o                         
  -1  15   5         50.80         50.54         2.28 o                         
   0  15   5        127.12        131.64         3.16 o                         
   1  15   5         39.33         39.55         2.28 o                         
   2  15   5         48.18         47.56         2.47 o                         
   3  15   5         90.32         90.43         3.28 o                         
   4  15   5         34.93         32.38         2.56 o                         
   5  15   5         48.22         45.29         3.27 o                         
   6  15   5         31.68         23.99         3.32 o                         
  -8  16   5          6.78          7.08         2.73 o                         
  -7  16   5          3.75          3.56         2.31 o                         
  -6  16   5         99.41        103.39         4.60 o                         
  -5  16   5          0.92          2.82         1.69 o                         
  -4  16   5         18.70         17.45         2.13 o                         
  -3  16   5        210.03        212.21         4.60 o                         
  -2  16   5        186.20        190.03         3.90 o                         
  -1  16   5          0.25          1.67         1.31 o                         
   0  16   5        142.85        150.44         3.54 o                         
   1  16   5        288.46        300.76         4.92 o                         
   2  16   5         90.18         82.21         3.15 o                         
   3  16   5         22.60         16.84         1.96 o                         
   4  16   5        311.39        344.63         6.34 o                         
   5  16   5         25.54         20.74         2.72 o                         
  -8  17   5          1.23          7.23         3.14 o                         
  -7  17   5          0.88         -1.56         2.24 o                         
  -6  17   5         33.92         27.94         2.70 o                         
  -5  17   5          1.52         -0.08         1.71 o                         
  -4  17   5         41.55         45.03         2.79 o                         
  -3  17   5          1.10          3.02         1.53 o                         
  -2  17   5         23.39         17.26         1.86 o                         
  -1  17   5          0.70          1.18         1.45 o                         
   0  17   5          1.24          0.16         1.41 o                         
   1  17   5         66.41         66.88         2.97 o                         
   2  17   5          8.59         11.68         1.89 o                         
   3  17   5          0.03         -0.73         1.63 o                         
   4  17   5         42.96         45.70         3.35 o                         
   5  17   5         42.49         42.57         3.62 o                         
  -7  18   5          0.00          2.56         2.62 o                         
  -6  18   5         77.03         81.01         4.20 o                         
  -5  18   5          5.02          4.40         1.99 o                         
  -4  18   5         16.49         14.70         2.07 o                         
  -3  18   5         22.53         16.87         2.05 o                         
  -2  18   5         70.81         65.51         3.09 o                         
  -1  18   5         25.63         23.70         2.25 o                         
   0  18   5         19.38         16.70         1.96 o                         
   1  18   5         32.03         32.64         2.35 o                         
   2  18   5          1.01          0.90         1.63 o                         
   3  18   5         47.95         42.39         2.96 o                         
   4  18   5         67.51         58.89         4.03 o                         
  -7  19   5         31.84         26.30         3.62 o                         
  -6  19   5          3.66          7.93         2.48 o                         
  -5  19   5          0.06          0.55         1.89 o                         
  -4  19   5          8.34          8.59         2.10 o                         
  -3  19   5        149.48        150.44         4.71 o                         
  -2  19   5         38.58         36.57         2.66 o                         
  -1  19   5         66.76         52.49         3.02 o                         
   0  19   5         24.41         16.84         2.18 o                         
   1  19   5         53.66         44.52         2.76 o                         
   2  19   5         10.82         10.86         2.11 o                         
   3  19   5         15.13         11.12         2.37 o                         
  -6  20   5         29.22         24.94         3.62 o                         
  -5  20   5          3.34          3.69         2.14 o                         
  -4  20   5          5.29          3.23         1.92 o                         
  -3  20   5         35.94         38.13         3.08 o                         
  -2  20   5          1.43          2.00         1.93 o                         
  -1  20   5          0.00          1.38         1.77 o                         
   0  20   5         42.72         42.89         3.06 o                         
   1  20   5         19.42         13.82         2.24 o                         
   2  20   5          3.31          0.90         2.04 o                         
   3  20   5          0.85         -0.21         2.01 o                         
  -4  21   5         54.79         57.75         4.01 o                         
  -3  21   5         56.44         58.80         5.51 o                         
  -2  21   5          0.03          0.36         1.98 o                         
  -1  21   5        105.79        106.72         6.93 o                         
   0  21   5         22.80         15.23         2.33 o                         
   1  21   5          6.46          5.07         2.40 o                         
  -2  22   5         47.62         48.87         3.60 o                         
  -1  22   5          0.03         -0.63         2.08 o                         
 -11   0   6          0.01         -0.85         3.04 o                         
 -10   0   6          9.82         17.89         3.27 o                         
  -9   0   6        147.64        146.29         5.90 o                         
  -8   0   6          0.58         -0.10         1.99 o                         
  -7   0   6        225.74        247.62         6.20 o                         
  -6   0   6       3589.42       4070.93        32.24 o                         
  -5   0   6       1811.50       1879.06        15.23 o                         
  -4   0   6        688.53        690.28         6.53 o                         
  -3   0   6        393.80        359.32         3.99 o                         
  -2   0   6        376.55        371.61         3.62 o                         
  -1   0   6        114.65        112.81         2.37 o                         
   0   0   6       1301.04       1299.36         9.06 o                         
   1   0   6        734.81        683.28         6.43 o                         
   2   0   6       1786.50       1874.43        13.76 o                         
   3   0   6          4.10          1.90         1.27 o                         
   4   0   6         13.21         11.66         2.00 o                         
   5   0   6        239.07        251.23         7.72 o                         
   6   0   6          0.12         -2.16         2.55 o                         
   7   0   6         30.21         20.81         4.12 o                         
   8   0   6         27.32         19.21         5.19 o                         
 -11   1   6         27.86         27.19         2.77 o                         
 -10   1   6         18.24         12.21         2.17 o                         
  -9   1   6         89.43         87.40         3.94 o                         
  -8   1   6          1.07          1.21         1.35 o                         
  -7   1   6         65.25         70.08         2.60 o                         
  -6   1   6        413.97        443.76         4.14 o                         
  -5   1   6        352.75        353.77         3.40 o                         
  -4   1   6         51.41         55.23         1.36 o                         
  -3   1   6         10.32          9.64         0.72 o                         
  -2   1   6         38.65         35.69         1.05 o                         
  -1   1   6          1.92          1.00         0.56 o                         
   0   1   6         89.75         88.87         1.45 o                         
   1   1   6        322.70        293.74         2.69 o                         
   2   1   6        571.05        574.90         4.70 o                         
   3   1   6          5.74          4.08         0.99 o                         
   4   1   6          6.55          8.14         1.43 o                         
   5   1   6        154.08        157.86         4.36 o                         
   6   1   6         27.55         30.73         2.84 o                         
   7   1   6         56.31         59.71         4.43 o                         
   8   1   6         16.97         11.51         4.09 o                         
 -11   2   6         17.31         13.56         2.42 o                         
 -10   2   6          2.03          0.95         1.74 o                         
  -9   2   6        129.53        135.96         4.27 o                         
  -8   2   6         21.34         18.49         1.78 o                         
  -7   2   6         62.64         66.75         2.34 o                         
  -6   2   6        930.49       1060.91         7.56 o                         
  -5   2   6        494.53        549.17         4.49 o                         
  -4   2   6         29.89         30.93         1.22 o                         
  -3   2   6         32.31         30.74         0.96 o                         
  -2   2   6         50.67         52.91         1.23 o                         
  -1   2   6        108.14         97.51         1.45 o                         
   0   2   6        239.08        230.77         2.15 o                         
   1   2   6        283.51        264.87         2.55 o                         
   2   2   6       2268.80       2335.21        12.71 o                         
   3   2   6          6.91         10.49         1.28 o                         
   4   2   6          4.14          1.75         1.42 o                         
   5   2   6          0.77         -1.50         1.50 o                         
   6   2   6          3.93         -1.92         1.92 o                         
   7   2   6        161.32        166.96         5.26 o                         
   8   2   6          1.02         -2.59         2.59 o                         
 -11   3   6         22.54         19.43         3.06 o                         
 -10   3   6         18.81         15.73         2.48 o                         
  -9   3   6        123.79        135.69         4.46 o                         
  -8   3   6         37.44         46.81         2.40 o                         
  -7   3   6          2.00          1.91         1.03 o                         
  -6   3   6          5.51          9.81         1.06 o                         
  -5   3   6        723.21        731.27         5.29 o                         
  -4   3   6        383.04        392.61         3.44 o                         
  -3   3   6          4.80          7.89         0.71 o                         
  -2   3   6       1967.02       2120.81        10.44 o                         
  -1   3   6         11.30          6.33         0.66 o                         
   0   3   6         93.62        105.72         1.60 o                         
   1   3   6        357.66        341.24         3.26 o                         
   2   3   6         37.54         39.67         1.43 o                         
   3   3   6          6.14          4.44         1.42 o                         
   4   3   6         93.57         92.79         2.99 o                         
   5   3   6        234.33        245.11         5.55 o                         
   6   3   6         53.83         58.27         3.37 o                         
   7   3   6        123.13        120.75         4.68 o                         
   8   3   6        137.64        149.47         6.82 o                         
 -11   4   6          0.42         -2.30         2.30 o                         
 -10   4   6         53.03         52.08         3.47 o                         
  -9   4   6          4.66          1.62         1.80 o                         
  -8   4   6          0.05         -0.55         1.33 o                         
  -7   4   6         75.26         65.92         2.32 o                         
  -6   4   6         26.33         26.88         1.49 o                         
  -5   4   6         22.69         25.87         1.20 o                         
  -4   4   6          0.25          0.52         0.67 o                         
  -3   4   6         77.96         67.75         1.32 o                         
  -2   4   6         32.77         34.69         1.17 o                         
  -1   4   6         47.62         41.62         1.11 o                         
   0   4   6          2.12          2.12         0.68 o                         
   1   4   6         19.53         22.33         1.11 o                         
   2   4   6          7.81          7.82         1.00 o                         
   3   4   6        210.10        208.12         3.49 o                         
   4   4   6         25.55         22.86         1.95 o                         
   5   4   6          0.83          0.06         1.60 o                         
   6   4   6         62.71         68.07         3.73 o                         
   7   4   6          2.99          1.78         2.31 o                         
   8   4   6         12.81          7.42         2.98 o                         
 -11   5   6          6.43          2.11         2.58 o                         
 -10   5   6         25.77         24.20         2.84 o                         
  -9   5   6        178.23        188.41         4.94 o                         
  -8   5   6         59.20         63.98         3.16 o                         
  -7   5   6          1.90          1.38         1.15 o                         
  -6   5   6        160.07        162.71         2.77 o                         
  -5   5   6        142.69        139.00         2.19 o                         
  -4   5   6          6.05          8.18         0.88 o                         
  -3   5   6         42.94         45.84         1.33 o                         
  -2   5   6       2569.46       2729.67        13.67 o                         
  -1   5   6          3.29          6.49         0.76 o                         
   0   5   6        100.57         96.48         1.70 o                         
   1   5   6        439.70        416.78         3.70 o                         
   2   5   6        816.77        787.30         5.99 o                         
   3   5   6         89.58         90.16         2.81 o                         
   4   5   6        366.90        350.14         5.31 o                         
   5   5   6        472.21        493.47         7.58 o                         
   6   5   6          2.07         -1.35         1.90 o                         
   7   5   6         10.95         10.05         2.65 o                         
 -11   6   6          0.30         -1.60         3.19 o                         
 -10   6   6          1.73          2.30         2.37 o                         
  -9   6   6         40.92         37.19         3.24 o                         
  -8   6   6         35.32         30.94         2.17 o                         
  -7   6   6         21.38         21.75         1.66 o                         
  -6   6   6         60.61         61.56         2.15 o                         
  -5   6   6          8.60         11.11         1.05 o                         
  -4   6   6        290.29        270.49         3.00 o                         
  -3   6   6        237.22        222.86         2.56 o                         
  -2   6   6          9.30          9.89         0.86 o                         
  -1   6   6        192.30        182.50         2.18 o                         
   0   6   6        426.45        408.42         3.60 o                         
   1   6   6         87.76         87.65         1.93 o                         
   2   6   6        183.56        198.50         3.47 o                         
   3   6   6        234.92        249.04         4.26 o                         
   4   6   6         80.56         82.49         2.80 o                         
   5   6   6         24.73         25.42         2.58 o                         
   6   6   6        129.71        116.51         4.67 o                         
   7   6   6         83.81         78.25         4.52 o                         
 -11   7   6          2.88         -1.68         4.00 o                         
 -10   7   6          2.38          2.72         2.42 o                         
  -9   7   6         22.52         18.66         2.83 o                         
  -8   7   6          5.67          3.72         1.94 o                         
  -7   7   6          4.47          4.24         1.59 o                         
  -6   7   6         44.20         45.05         2.08 o                         
  -5   7   6         25.64         24.23         1.36 o                         
  -4   7   6         11.04         14.01         0.98 o                         
  -3   7   6         15.20         16.11         1.01 o                         
  -2   7   6          0.20          0.84         0.68 o                         
  -1   7   6         44.08         44.26         1.44 o                         
   0   7   6        132.16        134.42         2.25 o                         
   1   7   6         30.06         25.71         1.46 o                         
   2   7   6         81.05         68.25         2.30 o                         
   3   7   6         31.45         28.22         1.96 o                         
   4   7   6         64.50         66.38         2.93 o                         
   5   7   6          2.08          1.86         1.76 o                         
   6   7   6          5.24          5.84         2.28 o                         
   7   7   6         11.16         10.37         3.11 o                         
 -11   8   6         46.29         40.73         5.15 o                         
 -10   8   6          3.12          1.05         2.21 o                         
  -9   8   6         57.66         55.77         3.94 o                         
  -8   8   6         17.78         17.49         2.26 o                         
  -7   8   6         39.10         36.16         2.41 o                         
  -6   8   6         13.74         12.51         1.48 o                         
  -5   8   6          8.58         10.05         1.27 o                         
  -4   8   6          0.67          2.10         0.79 o                         
  -3   8   6        139.69        132.54         2.18 o                         
  -2   8   6          0.86          3.76         0.76 o                         
  -1   8   6        279.22        272.15         3.04 o                         
   0   8   6         48.79         56.46         1.76 o                         
   1   8   6          7.37          8.17         1.18 o                         
   2   8   6          0.15          2.29         1.15 o                         
   3   8   6        445.62        429.06         6.21 o                         
   4   8   6        111.11        115.11         3.51 o                         
   5   8   6         82.20         88.91         3.75 o                         
   6   8   6         26.42         21.28         2.87 o                         
   7   8   6        219.68        232.85         7.60 o                         
 -11   9   6          1.99          2.98        14.68 o                         
 -10   9   6          1.39         -0.52         2.56 o                         
  -9   9   6         29.11         25.22         2.92 o                         
  -8   9   6         68.03         74.01         3.38 o                         
  -7   9   6         10.80          8.45         1.79 o                         
  -6   9   6        141.66        136.11         3.51 o                         
  -5   9   6        190.18        199.88         3.30 o                         
  -4   9   6         12.17          9.54         1.00 o                         
  -3   9   6         78.77         80.60         1.81 o                         
  -2   9   6       1030.28       1010.66         6.70 o                         
  -1   9   6         66.07         59.96         1.76 o                         
   0   9   6         12.99         10.60         1.10 o                         
   1   9   6        570.60        581.64         5.91 o                         
   2   9   6        733.31        737.02         8.01 o                         
   3   9   6         52.64         46.08         2.40 o                         
   4   9   6        205.75        192.30         4.41 o                         
   5   9   6        165.89        179.86         5.59 o                         
   6   9   6         81.92         86.30         4.24 o                         
   7   9   6          0.17         -0.18         2.87 o                         
 -10  10   6          1.90         -0.87         2.56 o                         
  -9  10   6          4.10          3.42         2.26 o                         
  -8  10   6          7.14          7.79         1.81 o                         
  -7  10   6         16.24         15.71         2.03 o                         
  -6  10   6         11.29          8.90         1.60 o                         
  -5  10   6         11.14         13.29         1.40 o                         
  -4  10   6          0.22         -0.16         0.87 o                         
  -3  10   6         32.24         35.62         1.55 o                         
  -2  10   6         71.80         67.08         1.96 o                         
  -1  10   6        161.52        154.29         2.69 o                         
   0  10   6          7.65          7.15         1.25 o                         
   1  10   6         73.62         74.05         2.54 o                         
   2  10   6         53.19         45.50         2.36 o                         
   3  10   6         18.53         11.56         1.68 o                         
   4  10   6         15.02         18.22         2.11 o                         
   5  10   6         17.44         15.25         2.59 o                         
   6  10   6         11.07          9.03         2.36 o                         
   7  10   6          4.07          2.87         3.02 o                         
 -10  11   6          1.03          4.38         3.10 o                         
  -9  11   6         74.40         72.36         5.01 o                         
  -8  11   6         14.48         12.23         1.94 o                         
  -7  11   6          0.10          0.91         1.43 o                         
  -6  11   6         57.12         68.56         3.04 o                         
  -5  11   6          9.69         10.68         1.43 o                         
  -4  11   6         12.74         12.03         1.25 o                         
  -3  11   6         57.37         61.15         2.04 o                         
  -2  11   6        292.65        313.29         4.11 o                         
  -1  11   6          7.64          9.17         1.31 o                         
   0  11   6        173.28        174.89         3.23 o                         
   1  11   6         18.06         14.71         1.56 o                         
   2  11   6        290.39        288.56         4.66 o                         
   3  11   6          0.03         -0.49         1.34 o                         
   4  11   6         79.00         79.00         3.59 o                         
   5  11   6        181.32        189.78         5.39 o                         
   6  11   6          0.81         -1.48         2.13 o                         
 -10  12   6          0.03         -1.06         3.69 o                         
  -9  12   6         98.96        106.25         5.16 o                         
  -8  12   6         11.78         16.59         2.05 o                         
  -7  12   6         37.87         37.69         2.60 o                         
  -6  12   6         27.17         22.18         2.23 o                         
  -5  12   6          7.70          7.11         1.50 o                         
  -4  12   6          0.05          0.46         1.12 o                         
  -3  12   6        504.91        529.87         5.61 o                         
  -2  12   6         30.61         35.28         1.91 o                         
  -1  12   6        383.95        388.96         4.88 o                         
   0  12   6          3.39          4.73         1.34 o                         
   1  12   6          1.39          1.09         1.25 o                         
   2  12   6         44.60         50.01         2.59 o                         
   3  12   6        100.27        103.21         3.28 o                         
   4  12   6         35.97         37.60         2.82 o                         
   5  12   6         95.90        110.77         4.98 o                         
   6  12   6          0.27          2.88         2.52 o                         
  -9  13   6         81.09         78.35         5.41 o                         
  -8  13   6         53.34         42.50         3.17 o                         
  -7  13   6          1.11          0.38         1.70 o                         
  -6  13   6         90.37         90.63         3.65 o                         
  -5  13   6         15.67          8.81         1.71 o                         
  -4  13   6          0.06          0.28         1.18 o                         
  -3  13   6        128.52        132.48         3.13 o                         
  -2  13   6         41.91         41.81         2.12 o                         
  -1  13   6          2.18          6.19         1.36 o                         
   0  13   6          8.59          8.92         1.53 o                         
   1  13   6         69.15         64.74         2.86 o                         
   2  13   6         37.04         33.56         2.21 o                         
   3  13   6         98.92        103.70         3.45 o                         
   4  13   6          4.43          5.74         2.00 o                         
   5  13   6        176.70        201.56         5.66 o                         
   6  13   6         41.01         37.48         3.85 o                         
  -9  14   6         22.93         22.11         4.11 o                         
  -8  14   6        136.17        137.25         5.01 o                         
  -7  14   6         12.53         11.93         2.56 o                         
  -6  14   6        177.54        190.48         6.04 o                         
  -5  14   6         15.92         14.13         2.07 o                         
  -4  14   6        252.97        277.78         4.60 o                         
  -3  14   6         70.45         76.30         2.84 o                         
  -2  14   6         56.75         52.35         2.74 o                         
  -1  14   6          2.32          2.66         1.61 o                         
   0  14   6        468.02        510.59        10.15 o                         
   1  14   6         61.95         67.75         2.87 o                         
   2  14   6         68.63         76.22         3.11 o                         
   3  14   6          2.25          2.34         1.57 o                         
   4  14   6        190.50        211.78         5.21 o                         
   5  14   6         67.78         78.24         4.74 o                         
  -8  15   6         86.11         89.99         5.16 o                         
  -7  15   6         94.68         92.43         4.90 o                         
  -6  15   6         27.76         23.50         3.10 o                         
  -5  15   6         84.43         81.70         4.47 o                         
  -4  15   6          9.50          8.21         1.68 o                         
  -3  15   6          4.91          4.01         1.44 o                         
  -2  15   6          0.08          1.24         1.34 o                         
  -1  15   6          7.03          5.73         1.59 o                         
   0  15   6         13.16         11.34         1.79 o                         
   1  15   6         80.88         86.34         3.06 o                         
   2  15   6          1.51          2.38         1.59 o                         
   3  15   6         40.38         44.48         2.75 o                         
   4  15   6        139.29        138.87         4.49 o                         
   5  15   6          4.97          6.82         2.59 o                         
  -8  16   6          2.45          1.68         2.71 o                         
  -7  16   6         10.17          9.02         2.62 o                         
  -6  16   6         15.01         14.93         3.06 o                         
  -5  16   6         99.48         88.41         4.01 o                         
  -4  16   6         23.54         19.78         2.13 o                         
  -3  16   6          0.37         -0.21         1.44 o                         
  -2  16   6          1.77          0.49         1.45 o                         
  -1  16   6          3.23          5.80         1.63 o                         
   0  16   6          0.90          0.32         1.44 o                         
   1  16   6        123.17        132.20         3.79 o                         
   2  16   6         87.53         84.49         4.00 o                         
   3  16   6         60.18         60.55         3.15 o                         
   4  16   6         52.50         51.62         3.62 o                         
  -7  17   6          4.58          4.23         2.77 o                         
  -6  17   6         31.40         32.31         3.24 o                         
  -5  17   6        104.00        108.33         4.62 o                         
  -4  17   6         12.23         13.08         2.10 o                         
  -3  17   6         32.40         26.93         2.43 o                         
  -2  17   6         48.48         48.35         3.34 o                         
  -1  17   6         74.91         81.09         3.39 o                         
   0  17   6          2.04          2.53         1.59 o                         
   1  17   6         92.76        109.59         3.91 o                         
   2  17   6          4.73          3.17         1.93 o                         
   3  17   6         14.76         15.67         2.72 o                         
   4  17   6         32.31         31.62         3.51 o                         
  -7  18   6         38.85         35.47         5.05 o                         
  -6  18   6         11.06         11.14         2.66 o                         
  -5  18   6         16.17         12.56         2.51 o                         
  -4  18   6         65.45         57.72         3.33 o                         
  -3  18   6          1.21          1.00         1.74 o                         
  -2  18   6          0.88         -0.35         1.62 o                         
  -1  18   6          6.62          4.80         1.80 o                         
   0  18   6        152.63        163.63         5.58 o                         
   1  18   6          3.44          3.95         2.00 o                         
   2  18   6         24.04         25.46         2.75 o                         
   3  18   6         41.87         37.34         3.45 o                         
  -6  19   6          0.18          2.86         2.56 o                         
  -5  19   6         81.22         71.59         4.22 o                         
  -4  19   6          1.71          1.13         1.91 o                         
  -3  19   6        160.60        160.60         5.30 o                         
  -2  19   6          2.26          1.87         1.88 o                         
  -1  19   6        139.96        151.40         4.48 o                         
   0  19   6         74.51         67.43         3.50 o                         
   1  19   6        221.39        244.79         5.88 o                         
   2  19   6          4.57          6.75         2.31 o                         
  -5  20   6         51.53         46.80         5.30 o                         
  -4  20   6        109.01        113.99         5.94 o                         
  -3  20   6         11.66         12.37         3.27 o                         
  -2  20   6         22.17         18.46         2.83 o                         
  -1  20   6          0.04         -0.22         2.00 o                         
   0  20   6        239.75        242.34         6.34 o                         
   1  20   6         11.03          9.27         2.75 o                         
  -2  21   6          0.09         -0.52         2.11 o                         
  -1  21   6          6.42          7.42         5.77 o                         
 -11   1   7         32.02         18.73         3.32 o                         
 -10   1   7          3.91          1.57         1.86 o                         
  -9   1   7          7.66         11.99         1.99 o                         
  -8   1   7          0.94          3.10         1.51 o                         
  -7   1   7         90.38         87.00         2.92 o                         
  -6   1   7          3.67          4.34         1.12 o                         
  -5   1   7          9.70         11.09         1.33 o                         
  -4   1   7         12.57         13.15         1.20 o                         
  -3   1   7         74.44         73.22         2.03 o                         
  -2   1   7         71.87         78.98         2.01 o                         
  -1   1   7         15.49         15.34         1.12 o                         
   0   1   7         81.41         91.15         2.16 o                         
   1   1   7        611.77        617.66         5.83 o                         
   2   1   7         32.10         34.25         1.83 o                         
   3   1   7         58.81         63.55         2.87 o                         
   4   1   7        341.62        370.17         7.82 o                         
   5   1   7        120.97        112.74         4.64 o                         
   6   1   7        272.96        302.67         7.16 o                         
   7   1   7        162.45        148.78         5.99 o                         
 -11   2   7          3.25         -2.19         2.19 o                         
 -10   2   7          8.72          5.70         2.00 o                         
  -9   2   7         54.22         51.83         3.18 o                         
  -8   2   7        252.35        286.11         5.76 o                         
  -7   2   7         45.05         38.67         2.32 o                         
  -6   2   7        103.62         96.40         2.65 o                         
  -5   2   7        184.73        184.85         3.57 o                         
  -4   2   7        180.81        177.32         3.05 o                         
  -3   2   7          0.01         -0.32         0.90 o                         
  -2   2   7        368.29        345.45         4.02 o                         
  -1   2   7        493.36        471.24         4.55 o                         
   0   2   7        429.78        431.86         4.23 o                         
   1   2   7          4.59          4.49         1.16 o                         
   2   2   7       1466.50       1490.57        11.05 o                         
   3   2   7        188.87        183.05         4.02 o                         
   4   2   7         39.90         31.86         2.99 o                         
   5   2   7         64.00         54.33         3.79 o                         
   6   2   7        169.57        176.88         5.66 o                         
   7   2   7         15.59         12.81         3.47 o                         
 -11   3   7          2.34         -2.89         2.89 o                         
 -10   3   7          0.08         -1.15         1.96 o                         
  -9   3   7          2.76          2.64         1.55 o                         
  -8   3   7          4.89          6.42         1.57 o                         
  -7   3   7          0.00         -1.25         1.25 o                         
  -6   3   7         59.98         64.98         2.41 o                         
  -5   3   7          3.20          3.36         1.07 o                         
  -4   3   7          1.87          5.65         1.06 o                         
  -3   3   7        103.61        102.48         2.24 o                         
  -2   3   7        388.79        405.65         4.31 o                         
  -1   3   7         10.34         11.88         1.17 o                         
   0   3   7          9.17          8.73         1.11 o                         
   1   3   7          5.49          6.09         1.19 o                         
   2   3   7         46.27         49.39         2.22 o                         
   3   3   7         17.78         16.64         1.84 o                         
   4   3   7          2.08          1.52         1.82 o                         
   5   3   7          0.00         -1.95         1.95 o                         
   6   3   7          0.14         -2.20         2.20 o                         
   7   3   7         14.53         13.85         3.60 o                         
 -11   4   7         71.55         58.64         4.73 o                         
 -10   4   7          0.08         -1.93         1.93 o                         
  -9   4   7         10.69          4.66         1.89 o                         
  -8   4   7         15.37         20.91         2.13 o                         
  -7   4   7        119.93        128.46         3.26 o                         
  -6   4   7          0.60         -0.54         1.14 o                         
  -5   4   7        101.01        104.06         2.45 o                         
  -4   4   7          0.09          0.56         1.02 o                         
  -3   4   7         18.80         20.25         1.33 o                         
  -2   4   7          0.37          2.13         0.97 o                         
  -1   4   7        279.33        282.29         3.68 o                         
   0   4   7          2.59          1.83         0.98 o                         
   1   4   7        251.13        253.69         3.80 o                         
   2   4   7         81.41         79.65         2.55 o                         
   3   4   7        112.07        101.61         3.35 o                         
   4   4   7         25.64         18.32         2.38 o                         
   5   4   7        533.26        576.28         9.14 o                         
   6   4   7         22.86         15.41         3.10 o                         
   7   4   7         17.84         10.68         3.45 o                         
 -11   5   7          3.24          1.35         2.88 o                         
 -10   5   7         55.02         55.21         3.67 o                         
  -9   5   7          2.93          1.26         1.76 o                         
  -8   5   7          3.74          4.50         1.65 o                         
  -7   5   7        145.80        137.94         3.29 o                         
  -6   5   7         24.81         22.46         1.73 o                         
  -5   5   7         14.20         16.24         1.40 o                         
  -4   5   7         21.10         24.34         1.55 o                         
  -3   5   7        474.71        477.40         4.99 o                         
  -2   5   7          3.44          2.61         1.00 o                         
  -1   5   7         21.49         22.97         1.56 o                         
   0   5   7         23.35         21.87         1.51 o                         
   1   5   7        153.72        145.32         2.82 o                         
   2   5   7          6.01          4.12         1.31 o                         
   3   5   7         74.16         72.80         2.92 o                         
   4   5   7         79.68         86.19         3.84 o                         
   5   5   7         49.78         53.07         3.71 o                         
   6   5   7         28.02         25.61         3.68 o                         
 -11   6   7          0.90         -2.86         3.00 o                         
 -10   6   7         25.98         17.07         3.05 o                         
  -9   6   7         27.15         21.44         2.82 o                         
  -8   6   7         22.54         19.83         2.15 o                         
  -7   6   7        169.56        177.61         4.01 o                         
  -6   6   7         21.59         27.10         1.87 o                         
  -5   6   7          7.66          6.00         1.22 o                         
  -4   6   7         56.34         63.74         2.10 o                         
  -3   6   7         18.30         19.00         1.43 o                         
  -2   6   7          3.14          4.52         1.09 o                         
  -1   6   7         24.16         23.54         1.59 o                         
   0   6   7         14.08         15.40         1.41 o                         
   1   6   7         96.02         84.92         2.50 o                         
   2   6   7        231.84        220.77         4.20 o                         
   3   6   7         22.82         22.78         2.73 o                         
   4   6   7         14.34         17.35         2.48 o                         
   5   6   7         84.16         87.09         4.59 o                         
   6   6   7          0.28         -1.47         2.42 o                         
 -10   7   7        123.46        130.31         6.14 o                         
  -9   7   7        121.06        122.99         4.82 o                         
  -8   7   7         41.24         40.06         2.77 o                         
  -7   7   7        204.59        202.56         4.47 o                         
  -6   7   7        221.01        240.67         4.23 o                         
  -5   7   7          9.59          8.45         1.34 o                         
  -4   7   7         26.74         26.35         1.62 o                         
  -3   7   7        182.26        186.99         3.84 o                         
  -2   7   7         68.28         67.89         2.27 o                         
  -1   7   7          8.23         10.56         1.37 o                         
   0   7   7        502.81        515.73         5.64 o                         
   1   7   7        240.80        241.02         3.90 o                         
   2   7   7        138.36        136.35         3.53 o                         
   3   7   7        246.91        272.01         4.93 o                         
   4   7   7        229.01        259.45         5.89 o                         
   5   7   7         14.50         16.32         2.70 o                         
   6   7   7          9.64          8.51         3.00 o                         
 -10   8   7          0.19         -2.54         2.54 o                         
  -9   8   7          7.57          3.55         2.51 o                         
  -8   8   7         51.49         50.57         3.37 o                         
  -7   8   7         46.83         48.21         2.82 o                         
  -6   8   7         96.55         96.05         3.78 o                         
  -5   8   7         62.90         69.91         2.57 o                         
  -4   8   7         96.26         99.18         2.60 o                         
  -3   8   7          0.00          0.37         1.04 o                         
  -2   8   7         11.45         11.85         1.35 o                         
  -1   8   7          0.28          0.32         1.04 o                         
   0   8   7         17.53         14.08         1.51 o                         
   1   8   7         95.02         80.55         2.79 o                         
   2   8   7         71.90         70.18         3.20 o                         
   3   8   7         14.11         13.54         1.93 o                         
   4   8   7         73.60         77.91         3.92 o                         
   5   8   7        164.58        170.62         6.47 o                         
   6   8   7         68.54         70.64         5.82 o                         
 -10   9   7         55.62         49.16         4.69 o                         
  -9   9   7          0.56         -2.17         2.17 o                         
  -8   9   7          0.05          0.07         1.74 o                         
  -7   9   7         11.12         13.44         2.34 o                         
  -6   9   7        299.86        319.74         5.45 o                         
  -5   9   7         23.43         20.76         1.80 o                         
  -4   9   7         72.90         68.64         2.39 o                         
  -3   9   7        140.65        140.15         3.07 o                         
  -2   9   7         69.70         72.30         2.50 o                         
  -1   9   7          0.99         -0.61         1.13 o                         
   0   9   7        461.58        440.86         5.96 o                         
   1   9   7         10.08          8.87         1.61 o                         
   2   9   7          0.62          2.16         1.55 o                         
   3   9   7          4.27          6.90         1.65 o                         
   4   9   7         46.90         55.41         3.46 o                         
   5   9   7        167.32        188.26         5.56 o                         
   6   9   7         33.79         28.52         4.62 o                         
 -10  10   7          2.15          2.16         2.79 o                         
  -9  10   7         13.02         10.15         2.89 o                         
  -8  10   7          4.70          5.41         2.05 o                         
  -7  10   7         50.80         49.86         3.32 o                         
  -6  10   7        179.24        186.84         4.27 o                         
  -5  10   7        137.84        142.32         3.71 o                         
  -4  10   7        295.33        331.89         4.86 o                         
  -3  10   7         27.68         30.57         1.98 o                         
  -2  10   7        495.18        561.10         6.54 o                         
  -1  10   7          5.36          4.99         1.30 o                         
   0  10   7        261.97        258.28         4.67 o                         
   1  10   7          4.11          4.41         1.51 o                         
   2  10   7        165.83        169.92         4.21 o                         
   3  10   7         92.30         95.51         3.51 o                         
   4  10   7        132.21        128.96         4.60 o                         
   5  10   7        461.63        522.30         8.90 o                         
 -10  11   7          3.56          7.34         9.40 o                         
  -9  11   7         10.10          8.33         2.50 o                         
  -8  11   7          2.45          2.97         2.04 o                         
  -7  11   7         39.42         35.86         3.25 o                         
  -6  11   7         66.89         69.98         3.69 o                         
  -5  11   7          4.86          2.90         1.56 o                         
  -4  11   7        166.23        190.59         4.31 o                         
  -3  11   7        453.06        454.33         5.84 o                         
  -2  11   7        961.74       1033.11         9.98 o                         
  -1  11   7          4.00          2.17         1.35 o                         
   0  11   7        109.48        112.83         3.60 o                         
   1  11   7         30.46         27.52         2.28 o                         
   2  11   7          0.77          0.48         1.54 o                         
   3  11   7          0.76         -0.18         1.66 o                         
   4  11   7          8.12          7.90         2.35 o                         
   5  11   7         49.01         60.39         4.36 o                         
  -9  12   7         23.90         19.99         3.19 o                         
  -8  12   7         24.08         20.14         2.60 o                         
  -7  12   7          2.19          1.51         1.86 o                         
  -6  12   7          5.26          5.58         1.85 o                         
  -5  12   7        164.72        187.51         4.79 o                         
  -4  12   7        744.59        801.44         9.08 o                         
  -3  12   7         86.64         89.36         3.30 o                         
  -2  12   7        865.20        935.75        10.30 o                         
  -1  12   7         29.89         28.19         2.44 o                         
   0  12   7         38.86         39.58         2.73 o                         
   1  12   7         20.71         21.91         2.31 o                         
   2  12   7        127.15        117.34         3.89 o                         
   3  12   7         42.91         42.12         3.00 o                         
   4  12   7          0.05          0.01         2.17 o                         
   5  12   7         35.16         37.98         4.27 o                         
  -9  13   7        137.49        155.12        11.73 o                         
  -8  13   7          9.36          9.78         2.54 o                         
  -7  13   7         80.38         88.45         4.37 o                         
  -6  13   7         32.23         29.64         2.68 o                         
  -5  13   7          0.01          0.89         1.63 o                         
  -4  13   7        177.41        201.36         4.40 o                         
  -3  13   7        118.94        108.15         3.59 o                         
  -2  13   7        452.03        494.56         6.74 o                         
  -1  13   7        111.19        114.88         3.64 o                         
   0  13   7        282.57        287.42         5.48 o                         
   1  13   7        160.98        169.00         4.20 o                         
   2  13   7         87.94         80.56         3.79 o                         
   3  13   7        209.46        217.51         5.61 o                         
   4  13   7          0.41          1.70         2.47 o                         
  -8  14   7          1.05          2.18         2.53 o                         
  -7  14   7          3.14          3.13         2.37 o                         
  -6  14   7          0.07          2.68         1.93 o                         
  -5  14   7          9.44         13.39         2.34 o                         
  -4  14   7          3.19          1.91         1.59 o                         
  -3  14   7         12.86         11.16         1.82 o                         
  -2  14   7         10.22          7.67         1.94 o                         
  -1  14   7         50.77         48.44         2.99 o                         
   0  14   7          4.01          0.65         1.71 o                         
   1  14   7          4.35          3.76         1.70 o                         
   2  14   7          5.39          4.87         1.77 o                         
   3  14   7          0.30          4.87         2.13 o                         
   4  14   7         63.49         69.26         4.78 o                         
  -8  15   7         10.79         12.09         3.10 o                         
  -7  15   7         39.13         28.92         4.09 o                         
  -6  15   7         18.24         19.51         3.06 o                         
  -5  15   7          7.66          9.52         2.50 o                         
  -4  15   7         40.16         43.09         3.01 o                         
  -3  15   7         30.01         33.00         3.05 o                         
  -2  15   7         70.95         72.37         3.28 o                         
  -1  15   7         35.16         39.58         2.73 o                         
   0  15   7         41.07         40.37         2.75 o                         
   1  15   7         53.77         47.79         2.93 o                         
   2  15   7         40.93         38.21         2.83 o                         
   3  15   7         23.62         21.97         3.01 o                         
  -7  16   7          0.15          2.35         3.14 o                         
  -6  16   7          1.05          4.74         2.39 o                         
  -5  16   7         79.31         78.81         5.25 o                         
  -4  16   7         76.44         76.90         3.69 o                         
  -3  16   7          2.53          1.34         1.75 o                         
  -2  16   7        109.18        113.18         4.01 o                         
  -1  16   7        174.02        182.99         6.06 o                         
   0  16   7          9.50          5.58         1.92 o                         
   1  16   7         24.24         22.69         2.72 o                         
   2  16   7        233.12        235.12         6.51 o                         
   3  16   7         23.20         18.86         2.99 o                         
  -6  17   7         13.63         13.30         2.80 o                         
  -5  17   7          5.88          6.77         2.61 o                         
  -4  17   7         15.39         11.94         2.44 o                         
  -3  17   7          0.13         -1.54         1.77 o                         
  -2  17   7          0.76         -0.80         1.80 o                         
  -1  17   7         16.32         12.59         2.25 o                         
   0  17   7          9.31         10.08         2.29 o                         
   1  17   7          7.74          7.02         2.34 o                         
   2  17   7         26.59         25.64         3.15 o                         
  -6  18   7          7.43         -2.52         9.40 o                         
  -5  18   7         10.16          9.75         3.83 o                         
  -4  18   7         27.89         17.81         2.65 o                         
  -3  18   7          2.81          0.97         1.97 o                         
  -2  18   7         18.24         17.34         2.44 o                         
  -1  18   7         16.36         17.08         2.49 o                         
   0  18   7          0.05          2.52         2.00 o                         
   1  18   7          9.59          5.53         2.50 o                         
  -4  19   7         29.43         24.74         2.93 o                         
  -3  19   7         33.24         28.75         2.99 o                         
  -2  19   7          9.50         11.89         2.63 o                         
  -1  19   7         47.31         37.69         3.26 o                         
   0  19   7          2.89          2.78         2.33 o                         
 -11   0   8         58.36         41.83         4.58 o                         
 -10   0   8          5.42          4.62         2.93 o                         
  -9   0   8         49.06         43.65         3.83 o                         
  -8   0   8        662.23        751.39        12.61 o                         
  -7   0   8        813.97        819.98        13.51 o                         
  -6   0   8        157.83        178.95         5.22 o                         
  -5   0   8         42.35         43.80         3.30 o                         
  -4   0   8         12.52         10.23         2.12 o                         
  -3   0   8        137.33        139.44         4.83 o                         
  -2   0   8        771.01        809.36        11.56 o                         
  -1   0   8        194.74        198.21         5.50 o                         
   0   0   8       2198.38       2436.19        25.90 o                         
   1   0   8         57.96         54.20         3.43 o                         
   2   0   8          1.15         -1.30         1.90 o                         
   3   0   8        116.54        133.18        10.22 o                         
   4   0   8          3.27          2.28         3.48 o                         
   5   0   8         34.25         20.12         9.62 o                         
   6   0   8          0.63         -3.27         4.05 o                         
 -11   1   8         25.73         16.78         3.27 o                         
 -10   1   8          0.05         -2.03         2.03 o                         
  -9   1   8         13.34         12.07         2.19 o                         
  -8   1   8        106.17        106.32         3.61 o                         
  -7   1   8        200.16        202.35         4.50 o                         
  -6   1   8         19.71         16.51         1.75 o                         
  -5   1   8          2.11          1.98         1.27 o                         
  -4   1   8          6.89          5.49         1.38 o                         
  -3   1   8          0.15          0.08         1.23 o                         
  -2   1   8         51.62         60.44         2.62 o                         
  -1   1   8         66.25         69.16         2.61 o                         
   0   1   8        385.56        407.34         5.64 o                         
   1   1   8          3.41          4.35         1.44 o                         
   2   1   8         16.35         14.59         1.91 o                         
   3   1   8        119.14        115.57         4.34 o                         
   4   1   8         94.56         99.70         5.05 o                         
   5   1   8         72.09         74.52         5.30 o                         
   6   1   8          3.19         -2.99         2.99 o                         
 -11   2   8         37.59         26.37         3.47 o                         
 -10   2   8          1.19         -1.42         1.98 o                         
  -9   2   8         46.68         48.02         2.83 o                         
  -8   2   8        309.02        345.25         6.22 o                         
  -7   2   8        294.16        321.84         5.70 o                         
  -6   2   8          0.03         -1.20         1.20 o                         
  -5   2   8         11.47         12.13         1.51 o                         
  -4   2   8          0.39          3.35         1.25 o                         
  -3   2   8         67.01         74.93         2.69 o                         
  -2   2   8         75.83         72.25         2.72 o                         
  -1   2   8         29.87         27.64         1.99 o                         
   0   2   8       1233.72       1348.16        11.45 o                         
   1   2   8          8.63          9.51         1.59 o                         
   2   2   8         10.30         10.30         1.78 o                         
   3   2   8         10.93         11.53         2.34 o                         
   4   2   8          7.55          1.53         2.43 o                         
   5   2   8        112.69        105.49         5.75 o                         
   6   2   8          6.41         -3.59         3.59 o                         
 -10   3   8          0.43         -2.07         2.07 o                         
  -9   3   8          0.20         -1.59         1.59 o                         
  -8   3   8          9.25          8.25         1.89 o                         
  -7   3   8        308.14        322.78         5.70 o                         
  -6   3   8         43.41         44.93         2.48 o                         
  -5   3   8         63.01         69.53         2.52 o                         
  -4   3   8        830.95        903.02         8.62 o                         
  -3   3   8          9.98          9.41         1.45 o                         
  -2   3   8         89.19        101.52         3.04 o                         
  -1   3   8        152.07        159.78         3.55 o                         
   0   3   8          4.57          3.83         1.40 o                         
   1   3   8          0.28         -0.74         1.31 o                         
   2   3   8        103.01        102.40         3.69 o                         
   3   3   8        101.64         94.14         3.99 o                         
   4   3   8        105.24        110.38         5.44 o                         
   5   3   8        105.83         96.52         5.98 o                         
 -10   4   8          1.33         -0.76         2.22 o                         
  -9   4   8         12.34          7.35         2.12 o                         
  -8   4   8          0.05         -1.57         1.57 o                         
  -7   4   8         21.29         19.36         2.14 o                         
  -6   4   8          0.04          0.52         1.52 o                         
  -5   4   8         26.89         25.35         1.88 o                         
  -4   4   8          0.87          2.64         1.23 o                         
  -3   4   8          9.82          8.23         1.42 o                         
  -2   4   8          0.44         -0.70         1.16 o                         
  -1   4   8          1.37          3.26         1.41 o                         
   0   4   8         20.04         18.09         1.72 o                         
   1   4   8        144.95        146.36         4.73 o                         
   2   4   8          0.53          0.79         1.55 o                         
   3   4   8         13.83          9.07         2.08 o                         
   4   4   8         77.60         80.48         4.92 o                         
   5   4   8          0.02         -2.70         2.82 o                         
 -10   5   8          7.81          2.52         2.46 o                         
  -9   5   8          8.22          3.89         2.03 o                         
  -8   5   8         42.75         46.23         3.01 o                         
  -7   5   8         50.68         57.78         2.79 o                         
  -6   5   8          0.94          2.68         1.53 o                         
  -5   5   8         25.34         28.92         2.02 o                         
  -4   5   8        814.61        864.00         8.28 o                         
  -3   5   8         43.44         45.90         2.29 o                         
  -2   5   8         40.56         36.64         2.11 o                         
  -1   5   8        247.58        257.11         4.30 o                         
   0   5   8        332.61        340.17         4.96 o                         
   1   5   8          0.11          0.45         1.41 o                         
   2   5   8        297.66        289.98         5.68 o                         
   3   5   8        282.16        290.96         7.15 o                         
   4   5   8          1.85          2.49         2.67 o                         
   5   5   8          4.70          2.24         2.86 o                         
 -10   6   8         12.85          3.96         2.49 o                         
  -9   6   8          7.43          8.45         2.29 o                         
  -8   6   8          5.83          5.06         1.88 o                         
  -7   6   8          7.12          9.34         1.73 o                         
  -6   6   8         83.14         86.17         3.13 o                         
  -5   6   8         78.37         83.10         2.99 o                         
  -4   6   8          0.26          0.12         1.21 o                         
  -3   6   8        183.52        193.11         3.68 o                         
  -2   6   8        185.89        187.02         3.78 o                         
  -1   6   8         17.53         16.03         1.64 o                         
   0   6   8        106.12        113.70         3.16 o                         
   1   6   8        115.17        117.59         3.56 o                         
   2   6   8         55.86         52.98         3.42 o                         
   3   6   8         46.08         40.57         3.44 o                         
   4   6   8         77.78         68.17         5.10 o                         
   5   6   8         16.77          7.28         3.22 o                         
 -10   7   8          2.09          4.99         3.04 o                         
  -9   7   8          0.97         -1.87         1.87 o                         
  -8   7   8         27.45         23.38         2.55 o                         
  -7   7   8         35.07         31.58         2.51 o                         
  -6   7   8          8.74          7.34         1.54 o                         
  -5   7   8         11.13         11.64         1.66 o                         
  -4   7   8          4.49          4.18         1.32 o                         
  -3   7   8         18.88         19.31         1.74 o                         
  -2   7   8         29.98         29.84         2.05 o                         
  -1   7   8         13.80         11.81         1.55 o                         
   0   7   8         33.55         30.96         2.29 o                         
   1   7   8          3.16          4.64         1.88 o                         
   2   7   8         31.49         30.50         2.85 o                         
   3   7   8          6.28          5.53         2.36 o                         
   4   7   8         11.27         12.58         3.20 o                         
   5   7   8          0.15          0.29         4.12 o                         
 -10   8   8         12.44          8.17         4.12 o                         
  -9   8   8         11.07          7.95         2.54 o                         
  -8   8   8          1.41         -0.52         1.75 o                         
  -7   8   8          2.55          1.88         1.65 o                         
  -6   8   8          7.10         11.47         1.74 o                         
  -5   8   8         38.99         44.70         2.51 o                         
  -4   8   8          0.17          2.21         1.35 o                         
  -3   8   8        102.85        106.90         3.23 o                         
  -2   8   8          4.52          5.90         1.54 o                         
  -1   8   8          5.65          5.07         1.59 o                         
   0   8   8          0.16          1.79         1.58 o                         
   1   8   8        268.71        269.48         5.52 o                         
   2   8   8         27.94         25.91         2.90 o                         
   3   8   8         69.75         68.92         4.86 o                         
   4   8   8         21.23         15.66         3.34 o                         
   5   8   8        153.43        145.21         8.22 o                         
  -9   9   8         10.89          9.83         2.68 o                         
  -8   9   8         50.11         55.25         3.53 o                         
  -7   9   8         34.88         34.68         2.59 o                         
  -6   9   8          0.80          1.60         1.67 o                         
  -5   9   8         26.76         27.57         2.57 o                         
  -4   9   8        432.85        452.68         6.41 o                         
  -3   9   8          9.99          9.68         1.67 o                         
  -2   9   8          2.82          2.55         1.52 o                         
  -1   9   8        361.10        372.61         6.45 o                         
   0   9   8        310.47        314.48         6.12 o                         
   1   9   8          4.30          4.01         2.01 o                         
   2   9   8        203.68        198.51         6.31 o                         
   3   9   8        116.90        136.53         5.60 o                         
   4   9   8         22.86         22.75         3.53 o                         
  -9  10   8          1.77          4.24         2.76 o                         
  -8  10   8         10.22          7.14         2.30 o                         
  -7  10   8          0.48          0.14         1.76 o                         
  -6  10   8          0.10          2.67         1.84 o                         
  -5  10   8         37.05         30.39         2.36 o                         
  -4  10   8         24.23         24.15         2.18 o                         
  -3  10   8         48.14         43.22         2.56 o                         
  -2  10   8          4.68          4.51         1.62 o                         
  -1  10   8         15.46         11.10         1.91 o                         
   0  10   8         13.07         10.69         2.09 o                         
   1  10   8         26.47         25.23         2.75 o                         
   2  10   8          5.73          6.72         2.30 o                         
   3  10   8          7.25          5.66         2.48 o                         
   4  10   8         31.31         34.65         4.26 o                         
  -9  11   8          0.94          1.26         2.50 o                         
  -8  11   8         24.34         25.09         3.14 o                         
  -7  11   8          0.16          0.80         1.85 o                         
  -6  11   8          0.04          0.96         2.05 o                         
  -5  11   8         24.97         24.73         2.33 o                         
  -4  11   8        144.92        166.37         4.85 o                         
  -3  11   8         15.63         13.76         2.01 o                         
  -2  11   8         47.81         46.49         2.90 o                         
  -1  11   8         18.23         21.16         2.40 o                         
   0  11   8        138.99        141.06         4.48 o                         
   1  11   8          1.78         -1.80         1.80 o                         
   2  11   8         81.46         77.07         3.76 o                         
   3  11   8        110.72        107.77         5.51 o                         
   4  11   8         22.00         23.75         4.36 o                         
  -8  12   8         18.64         17.96         2.99 o                         
  -7  12   8          0.06          3.50         2.03 o                         
  -6  12   8          5.85          3.33         1.94 o                         
  -5  12   8        166.05        178.64         4.73 o                         
  -4  12   8         27.55         25.99         2.38 o                         
  -3  12   8        183.91        186.18         4.78 o                         
  -2  12   8          6.41          4.08         1.87 o                         
  -1  12   8          2.33          2.03         1.78 o                         
   0  12   8         22.74         22.49         2.57 o                         
   1  12   8         58.15         54.50         3.51 o                         
   2  12   8          5.75          5.09         2.14 o                         
   3  12   8        104.67        119.93         5.40 o                         
  -8  13   8         44.99         49.95         4.89 o                         
  -7  13   8          0.05          1.57         2.33 o                         
  -6  13   8          4.16          7.03         2.28 o                         
  -5  13   8         18.33         16.14         2.30 o                         
  -4  13   8         32.01         29.17         2.66 o                         
  -3  13   8          8.87          8.11         2.09 o                         
  -2  13   8          9.89          6.00         1.99 o                         
  -1  13   8         41.93         38.98         2.84 o                         
   0  13   8          9.18          6.48         2.01 o                         
   1  13   8         36.11         31.01         2.90 o                         
   2  13   8          1.87          4.02         2.13 o                         
   3  13   8        122.39        145.80         6.40 o                         
  -7  14   8         26.82         23.92         3.65 o                         
  -6  14   8         80.20         87.50         6.20 o                         
  -5  14   8          4.04          8.93         2.35 o                         
  -4  14   8          1.64          1.81         1.85 o                         
  -3  14   8          7.09          7.58         2.20 o                         
  -2  14   8        205.32        221.08         5.57 o                         
  -1  14   8          2.99          4.88         1.95 o                         
   0  14   8         73.97         66.45         3.68 o                         
   1  14   8          1.35          1.28         2.11 o                         
   2  14   8        136.43        145.53         6.17 o                         
  -7  15   8         22.63         20.04         4.44 o                         
  -6  15   8          2.97          1.42         2.38 o                         
  -5  15   8          0.69         -0.39         2.32 o                         
  -4  15   8          0.37          0.09         1.99 o                         
  -3  15   8          0.25          0.16         1.90 o                         
  -2  15   8          2.75          3.96         2.10 o                         
  -1  15   8         62.80         60.88         3.52 o                         
   0  15   8          5.53          4.16         2.12 o                         
   1  15   8         85.56         87.36         5.50 o                         
   2  15   8         60.63         55.16         3.90 o                         
  -6  16   8         19.44         17.35         3.37 o                         
  -5  16   8          0.26         -0.04         2.68 o                         
  -4  16   8          0.06         -1.65         2.05 o                         
  -3  16   8          0.03          1.82         2.20 o                         
  -2  16   8          0.36         -1.73         2.24 o                         
  -1  16   8         50.01         45.71         3.68 o                         
   0  16   8         81.15         79.81         4.50 o                         
   1  16   8         22.63         19.63         3.05 o                         
  -5  17   8         35.69         28.00         4.55 o                         
  -4  17   8         13.30         11.99         3.15 o                         
  -3  17   8         17.85         18.41         3.51 o                         
  -2  17   8          4.06          3.06         3.50 o                         
  -1  17   8         49.91         59.06         4.34 o                         
   0  17   8          2.06          1.17         2.46 o                         
 -10   1   9          0.07         -0.92         2.12 o                         
  -9   1   9         45.54         44.59         3.77 o                         
  -8   1   9          5.21          5.07         1.99 o                         
  -7   1   9          3.65          1.26         1.75 o                         
  -6   1   9          4.78          4.18         1.64 o                         
  -5   1   9         20.53         20.75         2.08 o                         
  -4   1   9         24.46         25.59         2.29 o                         
  -3   1   9         11.41         13.06         1.89 o                         
  -2   1   9         12.22         16.71         2.14 o                         
  -1   1   9        225.58        238.10         5.04 o                         
   0   1   9          8.85         10.46         1.81 o                         
   1   1   9         45.92         48.77         2.97 o                         
   2   1   9        192.92        203.68         6.29 o                         
   3   1   9         25.42         19.51         3.85 o                         
   4   1   9        226.79        232.62        11.01 o                         
 -10   2   9         46.04         39.92         3.83 o                         
  -9   2   9         23.92         15.94         2.44 o                         
  -8   2   9         47.95         43.47         3.03 o                         
  -7   2   9         33.33         34.57         2.72 o                         
  -6   2   9         13.21         13.41         2.04 o                         
  -5   2   9          1.27          0.05         1.50 o                         
  -4   2   9        143.62        142.57         3.89 o                         
  -3   2   9        170.38        186.26         4.18 o                         
  -2   2   9         76.96         76.71         3.14 o                         
  -1   2   9         18.91         25.80         2.30 o                         
   0   2   9        750.66        802.83         9.17 o                         
   1   2   9         29.12         35.94         2.70 o                         
   2   2   9         26.76         24.24         3.35 o                         
   3   2   9         39.41         30.96         4.30 o                         
   4   2   9        137.14        151.14        10.29 o                         
 -10   3   9          6.19          1.54         2.53 o                         
  -9   3   9          4.95          1.19         1.94 o                         
  -8   3   9          6.77          8.56         2.09 o                         
  -7   3   9          5.54          5.71         1.88 o                         
  -6   3   9          3.71          3.79         1.76 o                         
  -5   3   9         51.44         52.18         3.04 o                         
  -4   3   9        130.70        141.35         3.76 o                         
  -3   3   9          0.05         -1.44         1.44 o                         
  -2   3   9         41.62         48.96         2.76 o                         
  -1   3   9          3.35          3.25         1.60 o                         
   0   3   9          0.10         -1.63         1.63 o                         
   1   3   9          6.52          3.04         1.85 o                         
   2   3   9          2.91          0.44         2.09 o                         
   3   3   9          5.50         -1.10         2.96 o                         
   4   3   9         10.30          8.43         3.97 o                         
 -10   4   9          5.40          8.56         2.82 o                         
  -9   4   9         22.36         18.78         2.73 o                         
  -8   4   9          2.91          2.95         1.87 o                         
  -7   4   9         30.29         27.82         2.60 o                         
  -6   4   9          0.11          0.13         1.50 o                         
  -5   4   9          1.75          1.91         1.49 o                         
  -4   4   9          1.17          2.41         1.48 o                         
  -3   4   9         75.82         77.75         3.15 o                         
  -2   4   9          3.63          3.86         1.71 o                         
  -1   4   9        106.46        116.03         3.71 o                         
   0   4   9         34.59         35.50         2.71 o                         
   1   4   9         30.58         28.75         2.55 o                         
   2   4   9         64.85         69.90         4.78 o                         
   3   4   9        367.19        413.30        11.08 o                         
   4   4   9          0.65          1.27         3.79 o                         
  -9   5   9         60.71         46.48         3.45 o                         
  -8   5   9          0.59          0.79         1.84 o                         
  -7   5   9          0.68          0.58         1.66 o                         
  -6   5   9         37.08         41.98         2.56 o                         
  -5   5   9        126.19        128.07         3.60 o                         
  -4   5   9          7.01          6.65         1.64 o                         
  -3   5   9          5.72          2.26         1.54 o                         
  -2   5   9         24.09         28.47         2.24 o                         
  -1   5   9         55.41         59.59         3.05 o                         
   0   5   9          5.58          6.18         1.89 o                         
   1   5   9         21.82         20.16         2.66 o                         
   2   5   9         45.56         46.70         3.70 o                         
   3   5   9         39.44         35.62         4.62 o                         
   4   5   9         24.09         19.54         4.21 o                         
  -9   6   9         61.74         49.46         3.93 o                         
  -8   6   9         13.24         11.30         2.50 o                         
  -7   6   9          0.85          1.17         1.67 o                         
  -6   6   9         14.06         12.71         1.88 o                         
  -5   6   9          0.05          1.38         1.48 o                         
  -4   6   9          1.54          1.64         1.45 o                         
  -3   6   9          3.45          2.74         1.51 o                         
  -2   6   9         17.98         21.59         2.09 o                         
  -1   6   9         63.27         57.76         3.77 o                         
   0   6   9        115.78        112.22         4.03 o                         
   1   6   9          1.51         -0.39         1.89 o                         
   2   6   9         11.79          8.47         2.60 o                         
   3   6   9         55.92         54.09         5.26 o                         
   4   6   9          3.35         -0.25         3.20 o                         
  -9   7   9         77.03         72.45         5.29 o                         
  -8   7   9         37.02         40.27         3.70 o                         
  -7   7   9          1.05          1.91         1.65 o                         
  -6   7   9         11.41         11.30         1.97 o                         
  -5   7   9         51.43         55.38         2.86 o                         
  -4   7   9          6.11          4.15         1.75 o                         
  -3   7   9         30.98         32.92         2.47 o                         
  -2   7   9        250.02        260.28         5.30 o                         
  -1   7   9         25.75         23.94         2.43 o                         
   0   7   9        208.75        209.99         5.88 o                         
   1   7   9        170.78        176.87         5.69 o                         
   2   7   9         85.23         81.73         5.07 o                         
   3   7   9         21.01         17.88         3.94 o                         
  -9   8   9         19.95         19.00         3.80 o                         
  -8   8   9         24.54         19.58         3.56 o                         
  -7   8   9         28.81         17.92         2.45 o                         
  -6   8   9         16.82         16.77         2.09 o                         
  -5   8   9         11.80          8.96         1.88 o                         
  -4   8   9         16.61         15.43         2.04 o                         
  -3   8   9          0.51         -0.51         1.48 o                         
  -2   8   9         16.94         15.23         2.20 o                         
  -1   8   9         81.46         78.37         3.76 o                         
   0   8   9         94.34         93.29         4.08 o                         
   1   8   9         10.17         10.31         2.52 o                         
   2   8   9         57.93         55.65         4.50 o                         
   3   8   9         51.02         56.42         6.35 o                         
  -8   9   9         58.68         51.81         3.52 o                         
  -7   9   9         17.74         14.98         2.42 o                         
  -6   9   9         18.22         16.97         2.13 o                         
  -5   9   9         78.23         81.18         3.45 o                         
  -4   9   9         12.67          9.84         1.92 o                         
  -3   9   9          6.85          6.26         1.91 o                         
  -2   9   9        246.96        243.44         5.52 o                         
  -1   9   9          8.01          9.34         2.20 o                         
   0   9   9          2.11          2.30         2.15 o                         
   1   9   9          1.58          3.84         2.58 o                         
   2   9   9         15.06          9.54         2.98 o                         
   3   9   9        112.04        123.07        10.62 o                         
  -8  10   9         65.10         53.57         3.75 o                         
  -7  10   9        121.55        123.99         6.90 o                         
  -6  10   9        109.44        104.01         4.28 o                         
  -5  10   9         79.92         75.64         3.75 o                         
  -4  10   9         87.69         97.09         4.83 o                         
  -3  10   9          2.76          1.87         1.75 o                         
  -2  10   9         87.07         95.64         4.40 o                         
  -1  10   9          4.60          1.65         2.00 o                         
   0  10   9         61.60         64.36         4.13 o                         
   1  10   9         10.13          6.98         2.73 o                         
   2  10   9        123.33        120.80         6.05 o                         
   3  10   9        319.13        373.62        12.65 o                         
  -8  11   9          0.67         -0.54         2.86 o                         
  -7  11   9          7.90         13.02         2.60 o                         
  -6  11   9         68.29         70.22         4.11 o                         
  -5  11   9        208.18        205.58         5.67 o                         
  -4  11   9        389.09        438.19         7.46 o                         
  -3  11   9         11.97          9.82         2.33 o                         
  -2  11   9         86.48         80.28         4.11 o                         
  -1  11   9          8.56          5.54         2.39 o                         
   0  11   9          0.31          0.35         2.29 o                         
   1  11   9          2.17         -0.27         2.31 o                         
   2  11   9         12.01          6.18         3.43 o                         
  -7  12   9         52.74         45.22         4.17 o                         
  -6  12   9        216.73        222.12         6.51 o                         
  -5  12   9         93.57         96.90         5.63 o                         
  -4  12   9        400.04        448.93         7.87 o                         
  -3  12   9          0.85          5.28         2.31 o                         
  -2  12   9          5.08          3.58         2.28 o                         
  -1  12   9         14.69         13.92         2.74 o                         
   0  12   9        102.56         80.30         4.97 o                         
   1  12   9         21.07         15.60         3.19 o                         
   2  12   9          8.50          5.42         3.10 o                         
  -7  13   9          0.04         -0.45         2.85 o                         
  -6  13   9         36.95         32.74         4.01 o                         
  -5  13   9         57.64         43.96         3.29 o                         
  -4  13   9        275.71        289.07         8.69 o                         
  -3  13   9         86.84         82.99         4.41 o                         
  -2  13   9        112.62        102.81         4.64 o                         
  -1  13   9         29.79         24.32         3.09 o                         
   0  13   9         86.21         73.80         4.75 o                         
   1  13   9         93.25         92.59         5.07 o                         
  -6  14   9          3.22          5.52         2.54 o                         
  -5  14   9          0.51         -1.28         2.44 o                         
  -4  14   9         12.27         15.19         2.86 o                         
  -3  14   9         36.54         32.35         3.29 o                         
  -2  14   9          2.79          3.70         2.35 o                         
  -1  14   9          2.15          2.13         2.58 o                         
   0  14   9          4.11          1.13         2.69 o                         
  -5  15   9          8.13          9.57         2.92 o                         
  -4  15   9         37.77         29.86         3.55 o                         
  -3  15   9         31.20         28.23         3.48 o                         
  -2  15   9         27.26         22.22         3.13 o                         
  -1  15   9         16.22         13.30         2.85 o                         
  -9   0  10        267.33        266.11        14.33 o                         
  -8   0  10          8.52         13.60         3.68 o                         
  -7   0  10          0.86          3.00         2.84 o                         
  -6   0  10          0.51         -0.61         2.36 o                         
  -5   0  10         79.61         75.51         5.19 o                         
  -4   0  10        309.65        348.67         8.35 o                         
  -3   0  10          7.71          8.79         2.56 o                         
  -2   0  10       1566.92       1748.90        21.51 o                         
  -1   0  10        142.21        131.23         5.63 o                         
   0   0  10          3.96          4.05         2.81 o                         
   1   0  10         32.91         31.54         4.49 o                         
   2   0  10         14.29         15.26         5.02 o                         
   3   0  10         19.43         14.84         7.35 o                         
  -9   1  10         80.41         72.83         5.56 o                         
  -8   1  10          4.25         -1.42         1.96 o                         
  -7   1  10          4.42          3.55         2.14 o                         
  -6   1  10          0.09          3.42         1.89 o                         
  -5   1  10          1.49          1.03         1.78 o                         
  -4   1  10          8.27         10.16         1.92 o                         
  -3   1  10          4.97          5.95         1.75 o                         
  -2   1  10        129.61        139.46         4.01 o                         
  -1   1  10          2.76          2.62         1.74 o                         
   0   1  10         12.46         12.71         2.27 o                         
   1   1  10         35.89         33.78         3.41 o                         
   2   1  10        107.46        107.79         6.53 o                         
   3   1  10         45.58         44.32         5.08 o                         
  -9   2  10        138.91        130.67         5.17 o                         
  -8   2  10          2.64          1.91         2.08 o                         
  -7   2  10          3.89          4.73         2.14 o                         
  -6   2  10          2.51          3.35         1.99 o                         
  -5   2  10         35.09         34.96         2.70 o                         
  -4   2  10         16.85         13.53         2.03 o                         
  -3   2  10          0.81          1.45         1.58 o                         
  -2   2  10        492.20        546.40         7.45 o                         
  -1   2  10         49.12         40.97         2.87 o                         
   0   2  10         11.77          9.53         2.08 o                         
   1   2  10         15.18         16.97         2.81 o                         
   2   2  10          1.46          3.16         3.27 o                         
  -9   3  10        115.98        109.00         4.60 o                         
  -8   3  10          0.18         -1.32         1.88 o                         
  -7   3  10         38.77         35.87         3.00 o                         
  -6   3  10        238.30        251.97         5.85 o                         
  -5   3  10         36.28         32.73         2.73 o                         
  -4   3  10         48.32         50.12         2.85 o                         
  -3   3  10         52.11         55.50         3.45 o                         
  -2   3  10          0.04          0.70         1.63 o                         
  -1   3  10          1.36          4.45         1.96 o                         
   0   3  10         78.21         81.10         3.91 o                         
   1   3  10         32.06         32.40         3.41 o                         
   2   3  10        104.34        112.89         7.41 o                         
  -8   4  10          0.29         -1.72         1.93 o                         
  -7   4  10         10.24          8.44         2.20 o                         
  -6   4  10          0.01          1.78         1.90 o                         
  -5   4  10          1.82          2.41         1.71 o                         
  -4   4  10          0.53          0.55         1.73 o                         
  -3   4  10          0.24          0.02         1.57 o                         
  -2   4  10         29.40         27.30         2.44 o                         
  -1   4  10         43.15         43.46         3.04 o                         
   0   4  10         12.54          6.34         2.20 o                         
   1   4  10         21.68         17.28         2.96 o                         
   2   4  10         59.06         58.92         7.32 o                         
  -8   5  10          0.01         -1.51         2.43 o                         
  -7   5  10          8.96         10.64         2.16 o                         
  -6   5  10        225.24        224.94         5.52 o                         
  -5   5  10         43.38         36.99         2.71 o                         
  -4   5  10         10.58          8.95         1.95 o                         
  -3   5  10         76.25         77.98         3.51 o                         
  -2   5  10         68.77         65.56         3.87 o                         
  -1   5  10         11.71         13.10         2.29 o                         
   0   5  10        128.37        121.69         4.70 o                         
   1   5  10        103.92        101.26         4.71 o                         
   2   5  10         19.70         21.93         4.33 o                         
  -8   6  10         14.68         10.56         3.13 o                         
  -7   6  10         20.41         17.75         2.55 o                         
  -6   6  10          0.27          0.63         1.85 o                         
  -5   6  10         91.75         88.80         3.78 o                         
  -4   6  10         40.88         37.14         3.10 o                         
  -3   6  10          2.48          1.67         1.79 o                         
  -2   6  10         51.44         48.18         3.17 o                         
  -1   6  10         53.81         52.11         3.52 o                         
   0   6  10         16.68         13.82         2.49 o                         
   1   6  10         39.57         44.00         3.94 o                         
   2   6  10         21.12         13.56         4.13 o                         
  -8   7  10          1.28          0.23         2.63 o                         
  -7   7  10          4.03          3.79         2.05 o                         
  -6   7  10          3.75          0.53         1.86 o                         
  -5   7  10         14.94         12.07         2.17 o                         
  -4   7  10          5.78          6.15         1.99 o                         
  -3   7  10          5.60          4.56         1.89 o                         
  -2   7  10         13.36         10.20         2.16 o                         
  -1   7  10          0.05          0.56         1.96 o                         
   0   7  10          6.60          5.60         2.35 o                         
   1   7  10          4.94          3.08         2.80 o                         
   2   7  10          8.20         10.16         4.07 o                         
  -7   8  10          4.03          2.63         2.54 o                         
  -6   8  10          1.09          1.08         1.95 o                         
  -5   8  10         34.97         33.49         2.90 o                         
  -4   8  10          0.04          0.45         1.92 o                         
  -3   8  10          3.15          2.11         1.91 o                         
  -2   8  10          1.76          0.12         1.94 o                         
  -1   8  10        105.83        104.96         4.66 o                         
   0   8  10          5.42          4.51         2.62 o                         
   1   8  10         39.63         43.49         4.96 o                         
  -7   9  10          2.77          2.83         2.52 o                         
  -6   9  10        133.10        143.59         5.39 o                         
  -5   9  10          0.04         -0.79         2.06 o                         
  -4   9  10          8.29          6.41         2.29 o                         
  -3   9  10        139.82        147.10         5.20 o                         
  -2   9  10         78.61         80.31         4.91 o                         
  -1   9  10          1.71          0.59         2.25 o                         
   0   9  10        125.80        135.15         6.20 o                         
   1   9  10         42.87         34.36         4.25 o                         
  -6  10  10          9.10          7.71         2.78 o                         
  -5  10  10         12.57         10.95         2.47 o                         
  -4  10  10          1.74         -1.62         2.20 o                         
  -3  10  10          1.00          4.20         2.37 o                         
  -2  10  10          2.93          1.88         2.29 o                         
  -1  10  10         20.29         13.93         2.93 o                         
   0  10  10          0.96         -1.62         2.71 o                         
  -6  11  10         48.98         53.10         3.66 o                         
  -5  11  10         16.15         12.93         2.79 o                         
  -4  11  10         12.96          1.41         3.30 o                         
  -3  11  10          9.44          7.78         2.83 o                         
  -2  11  10         48.74         40.41         3.97 o                         
  -1  11  10          3.52          1.70         2.66 o                         
   0  11  10         51.09         50.40         5.41 o                         
  -5  12  10         67.59         65.35         4.54 o                         
  -4  12  10         13.11         10.60         3.00 o                         
  -3  12  10          1.76         -1.49         2.38 o                         
  -2  12  10          5.55          8.35         2.98 o                         
  -1  12  10         19.17         16.16         3.37 o                         
  -7   1  11          1.97          5.75         2.45 o                         
  -6   1  11          6.41          4.21         2.25 o                         
  -5   1  11          3.63          5.04         2.08 o                         
  -4   1  11          0.15         -0.25         1.75 o                         
  -3   1  11         70.22         66.42         3.67 o                         
  -2   1  11          1.09          3.43         1.98 o                         
  -1   1  11         23.91         22.81         2.98 o                         
   0   1  11         70.44         73.36         4.95 o                         
  -7   2  11          0.11         -0.39         2.26 o                         
  -6   2  11         43.58         38.59         3.54 o                         
  -5   2  11         34.46         38.36         3.06 o                         
  -4   2  11          2.25          3.54         1.93 o                         
  -3   2  11          7.67          7.71         2.13 o                         
  -2   2  11        248.47        256.53         7.32 o                         
  -1   2  11          0.54         -1.68         2.08 o                         
   0   2  11         13.34          8.02         2.91 o                         
  -7   3  11         18.81         13.42         2.63 o                         
  -6   3  11         40.50         39.47         3.98 o                         
  -5   3  11          3.56          4.01         2.04 o                         
  -4   3  11         27.95         25.96         2.67 o                         
  -3   3  11          0.09          0.88         1.98 o                         
  -2   3  11          7.35          5.51         2.29 o                         
  -1   3  11          1.17          2.52         2.35 o                         
   0   3  11          5.20          3.44         2.77 o                         
  -7   4  11          0.03         -2.03         2.68 o                         
  -6   4  11          0.02          0.62         2.42 o                         
  -5   4  11         15.19         16.29         2.77 o                         
  -4   4  11          2.29          1.32         2.02 o                         
  -3   4  11         32.02         31.03         3.14 o                         
  -2   4  11          9.74          7.72         2.29 o                         
  -1   4  11          1.64          1.14         2.29 o                         
   0   4  11         43.00         44.07         4.64 o                         
  -6   5  11         14.74          8.17         2.50 o                         
  -5   5  11          0.99         -0.61         2.47 o                         
  -4   5  11         11.08         12.88         2.46 o                         
  -3   5  11          9.28          9.76         2.53 o                         
  -2   5  11          1.93          1.95         2.31 o                         
  -1   5  11          5.78          6.05         2.47 o                         
  -6   6  11          0.00          0.19         2.28 o                         
  -5   6  11          0.02         -2.03         2.03 o                         
  -4   6  11          9.41          7.55         2.68 o                         
  -3   6  11         41.02         38.26         3.51 o                         
  -2   6  11         42.45         39.74         3.55 o                         
  -1   6  11          1.48          1.31         2.34 o                         
  -5   7  11         21.37         20.61         2.95 o                         
  -4   7  11         77.66         72.49         4.32 o                         
  -3   7  11          0.84          2.54         2.51 o                         
  -2   7  11        126.87        123.86         6.07 o                         
  -4   8  11          9.65          9.88         2.66 o                         
  -3   8  11         41.83         37.42         3.77 o                         
  -2   8  11         77.32         81.16         6.29 o                         
                                                                                
